# Supplementary material for: NewtCap: An Efficient Target Capture Approach to Boost Genomic Studies in Salamandridae (True Salamanders and Newts)
Source: Ecol Evol. 2025 Aug 12;15(8):e71835. doi: 10.1002/ece3.71835 (PMC12343749; doi:10.1002/ece3.71835)
Supplement: Supplementary file 1 — Data S1: ece371835‐sup‐0001‐SupinfoS1.zip. [file ECE3-15-e71835-s001.zip]

Archive with 11 entries (11 files):
- Fig_S1.jpg
- Fig_S2.jpg
- Protocol - C0t-1 DNA for Triturus Newts V1.0.docx
- Protocol - Library Prep with Enzymatic Fragmentation v1.1.docx
- Protocol - Quick DNA Extraction_alcohol precipitation_JF V1.3.docx
- Protocol - Target enrichment for Salamandridae 1.0b.docx
- sm_0001-FigS1-S2.docx
- sorted_ref_7139unique_targetnames.list
- Tdob_reference_7139unique.fasta
- TruSeq2-PE_trimmomatic.fa
- Table_S1_Sample_information_and_NewtCap_performance.xlsx
