# Supplementary material for: NewtCap: An Efficient Target Capture Approach to Boost Genomic Studies in Salamandridae (True Salamanders and Newts)
Source: Ecol Evol. 2025 Aug 12;15(8):e71835. doi: 10.1002/ece3.71835 (PMC12343749; doi:10.1002/ece3.71835)
Supplement: Supplementary file 1 — Data S1: ece371835‐sup‐0001‐SupinfoS1.zip. [file ECE3-15-e71835-s001.zip › sorted_ref_7139unique_targetnames.list]

TRINITY_DN100028_c0_g1_i1.subseq
TRINITY_DN100416_c0_g1_i1.subseq
TRINITY_DN100915_c0_g1_i1.subseq
TRINITY_DN101209_c0_g1_i1.subseq
TRINITY_DN101462_c0_g1_i1.subseq
TRINITY_DN10218_c0_g1_i1.subseq
TRINITY_DN102883_c0_g1_i1.subseq
TRINITY_DN103092_c0_g1_i1.subseq
TRINITY_DN103265_c0_g1_i1.subseq
TRINITY_DN103666_c0_g1_i1.subseq
TRINITY_DN10416_c0_g1_i1.subseq
TRINITY_DN10441_c0_g1_i1.subseq
TRINITY_DN107021_c0_g1_i1.subseq
TRINITY_DN10895_c0_g1_i1.subseq
TRINITY_DN109885_c0_g1_i1.subseq
TRINITY_DN109965_c0_g1_i1.subseq
TRINITY_DN110062_c0_g1_i1.subseq
TRINITY_DN110067_c0_g1_i1.subseq
TRINITY_DN11007_c0_g1_i1.subseq
TRINITY_DN110203_c0_g1_i1.subseq
TRINITY_DN110221_c0_g1_i1.subseq
TRINITY_DN110314_c0_g1_i1.subseq
TRINITY_DN110360_c0_g1_i1.subseq
TRINITY_DN110430_c0_g1_i1.subseq
TRINITY_DN110437_c0_g1_i1.subseq
TRINITY_DN110446_c0_g1_i1.subseq
TRINITY_DN110525_c0_g1_i1.subseq
TRINITY_DN110701_c0_g1_i1.subseq
TRINITY_DN110856_c0_g1_i1.subseq
TRINITY_DN110979_c0_g1_i1.subseq
TRINITY_DN110985_c0_g1_i1.subseq
TRINITY_DN111098_c0_g1_i1.subseq
TRINITY_DN111268_c0_g1_i1.subseq
TRINITY_DN111331_c0_g2_i1.subseq
TRINITY_DN11138_c0_g2_i1.subseq
TRINITY_DN11152_c0_g2_i1.subseq
TRINITY_DN111553_c0_g1_i1.subseq
TRINITY_DN111635_c0_g1_i1.subseq
TRINITY_DN111829_c0_g1_i1.subseq
TRINITY_DN112084_c0_g1_i1.subseq
TRINITY_DN112090_c0_g1_i1.subseq
TRINITY_DN112201_c0_g1_i1.subseq
TRINITY_DN112444_c0_g1_i1.subseq
TRINITY_DN11244_c0_g2_i1.subseq
TRINITY_DN112462_c0_g1_i1.subseq
TRINITY_DN112679_c0_g1_i1.subseq
TRINITY_DN112797_c0_g1_i1.subseq
TRINITY_DN113295_c0_g1_i1.subseq
TRINITY_DN113884_c0_g1_i1.subseq
TRINITY_DN11393_c0_g2_i1.subseq
TRINITY_DN114044_c0_g1_i1.subseq
TRINITY_DN114536_c0_g2_i1.subseq
TRINITY_DN11459_c0_g1_i2.subseq
TRINITY_DN11470_c0_g2_i1.subseq
TRINITY_DN114997_c0_g1_i1.subseq
TRINITY_DN115440_c0_g1_i1.subseq
TRINITY_DN115821_c0_g1_i1.subseq
TRINITY_DN116429_c0_g1_i1.subseq
TRINITY_DN116470_c0_g1_i1.subseq
TRINITY_DN118394_c0_g1_i1.subseq
TRINITY_DN11926_c0_g1_i1.subseq
TRINITY_DN12096_c0_g1_i1.subseq
TRINITY_DN12249_c0_g1_i1.subseq
TRINITY_DN12295_c0_g1_i1.subseq
TRINITY_DN123469_c0_g1_i1.subseq
TRINITY_DN123483_c0_g1_i1.subseq
TRINITY_DN123523_c0_g1_i1.subseq
TRINITY_DN12363_c0_g1_i1.subseq
TRINITY_DN123683_c0_g1_i1.subseq
TRINITY_DN123716_c0_g1_i1.subseq
TRINITY_DN123788_c0_g1_i1.subseq
TRINITY_DN123891_c0_g1_i1.subseq
TRINITY_DN123944_c0_g1_i1.subseq
TRINITY_DN123985_c0_g1_i1.subseq
TRINITY_DN124227_c0_g1_i1.subseq
TRINITY_DN124252_c0_g1_i1.subseq
TRINITY_DN124322_c0_g2_i1.subseq
TRINITY_DN124549_c0_g1_i1.subseq
TRINITY_DN124630_c0_g1_i1.subseq
TRINITY_DN125010_c0_g1_i1.subseq
TRINITY_DN125036_c0_g1_i1.subseq
TRINITY_DN125097_c0_g1_i1.subseq
TRINITY_DN125207_c0_g1_i1.subseq
TRINITY_DN125326_c0_g1_i1.subseq
TRINITY_DN125340_c0_g1_i1.subseq
TRINITY_DN125366_c0_g1_i1.subseq
TRINITY_DN125484_c0_g1_i1.subseq
TRINITY_DN125747_c0_g1_i1.subseq
TRINITY_DN126101_c0_g1_i1.subseq
TRINITY_DN12635_c0_g1_i1.subseq
TRINITY_DN126483_c0_g1_i1.subseq
TRINITY_DN126755_c0_g1_i1.subseq
TRINITY_DN126851_c0_g1_i1.subseq
TRINITY_DN12690_c0_g1_i1.subseq
TRINITY_DN127186_c0_g1_i1.subseq
TRINITY_DN128393_c0_g1_i1.subseq
TRINITY_DN128826_c0_g1_i1.subseq
TRINITY_DN129319_c0_g1_i1.subseq
TRINITY_DN130652_c0_g1_i1.subseq
TRINITY_DN131866_c0_g1_i1.subseq
TRINITY_DN132095_c0_g1_i1.subseq
TRINITY_DN132239_c0_g1_i1.subseq
TRINITY_DN13396_c0_g1_i1.subseq
TRINITY_DN13673_c0_g1_i1.subseq
TRINITY_DN13715_c0_g2_i1.subseq
TRINITY_DN13753_c0_g1_i1.subseq
TRINITY_DN14273_c0_g1_i1.subseq
TRINITY_DN14323_c0_g1_i1.subseq
TRINITY_DN14362_c0_g1_i1.subseq
TRINITY_DN14434_c0_g2_i1.subseq
TRINITY_DN14715_c0_g2_i1.subseq
TRINITY_DN14953_c0_g1_i1.subseq
TRINITY_DN15357_c0_g2_i1.subseq
TRINITY_DN15564_c0_g1_i1.subseq
TRINITY_DN1588_c0_g1_i1.subseq
TRINITY_DN16178_c0_g1_i1.subseq
TRINITY_DN16370_c0_g1_i1.subseq
TRINITY_DN1662_c0_g1_i1.subseq
TRINITY_DN16799_c0_g1_i1.subseq
TRINITY_DN1679_c0_g1_i1.subseq
TRINITY_DN1695_c0_g1_i1.subseq
TRINITY_DN1786_c0_g1_i1.subseq
TRINITY_DN17899_c0_g1_i1.subseq
TRINITY_DN18140_c0_g2_i1.subseq
TRINITY_DN18365_c0_g1_i1.subseq
TRINITY_DN18442_c0_g1_i1.subseq
TRINITY_DN18638_c0_g2_i1.subseq
TRINITY_DN1872_c0_g1_i1.subseq
TRINITY_DN18759_c0_g1_i1.subseq
TRINITY_DN18936_c0_g1_i1.subseq
TRINITY_DN18999_c0_g1_i1.subseq
TRINITY_DN19015_c0_g2_i1.subseq
TRINITY_DN19018_c0_g1_i1.subseq
TRINITY_DN19038_c0_g1_i1.subseq
TRINITY_DN19052_c0_g2_i1.subseq
TRINITY_DN19099_c0_g1_i1.subseq
TRINITY_DN19175_c0_g1_i1.subseq
TRINITY_DN19223_c0_g1_i1.subseq
TRINITY_DN19269_c0_g1_i1.subseq
TRINITY_DN19282_c0_g1_i1.subseq
TRINITY_DN19467_c0_g1_i1.subseq
TRINITY_DN1951_c0_g1_i1.subseq
TRINITY_DN19559_c0_g1_i1.subseq
TRINITY_DN19655_c0_g1_i1.subseq
TRINITY_DN19694_c0_g1_i1.subseq
TRINITY_DN19705_c0_g2_i1.subseq
TRINITY_DN19718_c0_g1_i1.subseq
TRINITY_DN19743_c0_g1_i1.subseq
TRINITY_DN19758_c0_g1_i1.subseq
TRINITY_DN1995_c0_g1_i2.subseq
TRINITY_DN19995_c0_g1_i1.subseq
TRINITY_DN20474_c0_g1_i1.subseq
TRINITY_DN20506_c0_g1_i1.subseq
TRINITY_DN20667_c0_g1_i1.subseq
TRINITY_DN2066_c0_g1_i1.subseq
TRINITY_DN20903_c0_g1_i1.subseq
TRINITY_DN21005_c0_g1_i1.subseq
TRINITY_DN21157_c0_g2_i1.subseq
TRINITY_DN2119_c0_g1_i1.subseq
TRINITY_DN2138_c0_g2_i1.subseq
TRINITY_DN21393_c0_g1_i1.subseq
TRINITY_DN21532_c0_g1_i1.subseq
TRINITY_DN21546_c0_g1_i1.subseq
TRINITY_DN21607_c0_g2_i1.subseq
TRINITY_DN21614_c0_g2_i1.subseq
TRINITY_DN21680_c0_g1_i1.subseq
TRINITY_DN21694_c0_g1_i1.subseq
TRINITY_DN21721_c0_g1_i1.subseq
TRINITY_DN21848_c0_g1_i1.subseq
TRINITY_DN21852_c0_g1_i1.subseq
TRINITY_DN21862_c0_g2_i1.subseq
TRINITY_DN21867_c0_g1_i1.subseq
TRINITY_DN21898_c0_g1_i1.subseq
TRINITY_DN21950_c0_g1_i1.subseq
TRINITY_DN21983_c0_g1_i1.subseq
TRINITY_DN22045_c0_g1_i1.subseq
TRINITY_DN22185_c0_g1_i1.subseq
TRINITY_DN22343_c0_g1_i1.subseq
TRINITY_DN22382_c0_g1_i1.subseq
TRINITY_DN22383_c0_g2_i1.subseq
TRINITY_DN22440_c0_g2_i1.subseq
TRINITY_DN22449_c0_g1_i1.subseq
TRINITY_DN22571_c0_g1_i1.subseq
TRINITY_DN22575_c0_g2_i1.subseq
TRINITY_DN22594_c1_g1_i1.subseq
TRINITY_DN22630_c0_g1_i1.subseq
TRINITY_DN22687_c0_g2_i1.subseq
TRINITY_DN23078_c0_g1_i1.subseq
TRINITY_DN23272_c0_g1_i1.subseq
TRINITY_DN23477_c0_g1_i1.subseq
TRINITY_DN23907_c0_g1_i1.subseq
TRINITY_DN24377_c0_g2_i1.subseq
TRINITY_DN2454_c0_g1_i1.subseq
TRINITY_DN24909_c0_g1_i1.subseq
TRINITY_DN25246_c0_g1_i1.subseq
TRINITY_DN25350_c0_g1_i1.subseq
TRINITY_DN25410_c0_g1_i1.subseq
TRINITY_DN25501_c0_g2_i1.subseq
TRINITY_DN2582_c0_g1_i1.subseq
TRINITY_DN26036_c0_g1_i1.subseq
TRINITY_DN26061_c0_g1_i1.subseq
TRINITY_DN26100_c0_g2_i1.subseq
TRINITY_DN26151_c0_g1_i2.subseq
TRINITY_DN26256_c1_g1_i1.subseq
TRINITY_DN26425_c0_g1_i1.subseq
TRINITY_DN26523_c0_g1_i1.subseq
TRINITY_DN26563_c0_g1_i1.subseq
TRINITY_DN265_c0_g1_i1.subseq
TRINITY_DN26712_c0_g1_i1.subseq
TRINITY_DN27141_c0_g1_i1.subseq
TRINITY_DN27342_c0_g1_i1.subseq
TRINITY_DN27448_c0_g2_i1.subseq
TRINITY_DN27482_c0_g1_i1.subseq
TRINITY_DN27548_c0_g1_i1.subseq
TRINITY_DN27623_c0_g1_i1.subseq
TRINITY_DN27663_c0_g1_i1.subseq
TRINITY_DN27_c0_g1_i1.subseq
TRINITY_DN28064_c0_g1_i1.subseq
TRINITY_DN28491_c0_g1_i1.subseq
TRINITY_DN28876_c0_g2_i1.subseq
TRINITY_DN29073_c0_g1_i1.subseq
TRINITY_DN29540_c0_g1_i1.subseq
TRINITY_DN29764_c0_g1_i1.subseq
TRINITY_DN29864_c0_g1_i1.subseq
TRINITY_DN30039_c0_g2_i1.subseq
TRINITY_DN30117_c0_g1_i1.subseq
TRINITY_DN30503_c0_g1_i1.subseq
TRINITY_DN30777_c0_g1_i1.subseq
TRINITY_DN30839_c0_g2_i1.subseq
TRINITY_DN30841_c0_g2_i1.subseq
TRINITY_DN30863_c0_g1_i1.subseq
TRINITY_DN30926_c0_g2_i1.subseq
TRINITY_DN30931_c0_g1_i1.subseq
TRINITY_DN30938_c0_g1_i1.subseq
TRINITY_DN30956_c0_g1_i1.subseq
TRINITY_DN30967_c0_g1_i1.subseq
TRINITY_DN30978_c0_g1_i1.subseq
TRINITY_DN31094_c0_g1_i1.subseq
TRINITY_DN31119_c0_g2_i1.subseq
TRINITY_DN31134_c0_g1_i1.subseq
TRINITY_DN31182_c0_g1_i1.subseq
TRINITY_DN31196_c0_g1_i1.subseq
TRINITY_DN31228_c0_g1_i1.subseq
TRINITY_DN31298_c0_g1_i1.subseq
TRINITY_DN3129_c0_g1_i1.subseq
TRINITY_DN31346_c0_g1_i1.subseq
TRINITY_DN31378_c0_g1_i1.subseq
TRINITY_DN31561_c0_g2_i1.subseq
TRINITY_DN31595_c0_g1_i1.subseq
TRINITY_DN31685_c0_g2_i1.subseq
TRINITY_DN31743_c0_g2_i1.subseq
TRINITY_DN31849_c0_g1_i1.subseq
TRINITY_DN31871_c0_g2_i1.subseq
TRINITY_DN31893_c0_g1_i1.subseq
TRINITY_DN31910_c0_g1_i1.subseq
TRINITY_DN31963_c0_g1_i1.subseq
TRINITY_DN31964_c0_g1_i1.subseq
TRINITY_DN32006_c0_g1_i1.subseq
TRINITY_DN32067_c0_g1_i1.subseq
TRINITY_DN32178_c0_g1_i1.subseq
TRINITY_DN32264_c0_g1_i1.subseq
TRINITY_DN32272_c1_g1_i1.subseq
TRINITY_DN32431_c0_g1_i1.subseq
TRINITY_DN32567_c0_g2_i1.subseq
TRINITY_DN32662_c0_g1_i1.subseq
TRINITY_DN32693_c0_g1_i1.subseq
TRINITY_DN32735_c0_g1_i1.subseq
TRINITY_DN32767_c0_g2_i1.subseq
TRINITY_DN33014_c0_g1_i1.subseq
TRINITY_DN33114_c0_g1_i1.subseq
TRINITY_DN33150_c0_g1_i1.subseq
TRINITY_DN33159_c0_g1_i1.subseq
TRINITY_DN33229_c0_g1_i1.subseq
TRINITY_DN33322_c0_g1_i1.subseq
TRINITY_DN33326_c0_g1_i1.subseq
TRINITY_DN33331_c0_g1_i1.subseq
TRINITY_DN33360_c0_g1_i1.subseq
TRINITY_DN33414_c0_g2_i1.subseq
TRINITY_DN33484_c0_g1_i1.subseq
TRINITY_DN33521_c0_g1_i1.subseq
TRINITY_DN33545_c0_g1_i1.subseq
TRINITY_DN33589_c0_g1_i1.subseq
TRINITY_DN33616_c0_g1_i1.subseq
TRINITY_DN33628_c0_g1_i1.subseq
TRINITY_DN33662_c1_g1_i1.subseq
TRINITY_DN33672_c0_g1_i1.subseq
TRINITY_DN33673_c0_g1_i2.subseq
TRINITY_DN33697_c0_g2_i1.subseq
TRINITY_DN33706_c0_g1_i1.subseq
TRINITY_DN33713_c0_g2_i1.subseq
TRINITY_DN33716_c0_g1_i1.subseq
TRINITY_DN33738_c0_g2_i1.subseq
TRINITY_DN33795_c0_g1_i1.subseq
TRINITY_DN33858_c0_g1_i1.subseq
TRINITY_DN33865_c0_g1_i1.subseq
TRINITY_DN33875_c0_g1_i1.subseq
TRINITY_DN33876_c0_g1_i1.subseq
TRINITY_DN33945_c0_g1_i1.subseq
TRINITY_DN33951_c0_g1_i1.subseq
TRINITY_DN34012_c0_g2_i1.subseq
TRINITY_DN34016_c0_g3_i1.subseq
TRINITY_DN34057_c0_g1_i1.subseq
TRINITY_DN34123_c0_g1_i1.subseq
TRINITY_DN34170_c0_g1_i1.subseq
TRINITY_DN34179_c0_g1_i1.subseq
TRINITY_DN34192_c0_g1_i1.subseq
TRINITY_DN34208_c0_g1_i1.subseq
TRINITY_DN34222_c0_g1_i1.subseq
TRINITY_DN34223_c0_g1_i1.subseq
TRINITY_DN34225_c0_g1_i1.subseq
TRINITY_DN34262_c0_g1_i1.subseq
TRINITY_DN34299_c0_g2_i1.subseq
TRINITY_DN34303_c0_g1_i1.subseq
TRINITY_DN34348_c0_g1_i2.subseq
TRINITY_DN34362_c0_g1_i1.subseq
TRINITY_DN34369_c0_g1_i1.subseq
TRINITY_DN34374_c0_g1_i1.subseq
TRINITY_DN34376_c0_g1_i1.subseq
TRINITY_DN34385_c0_g2_i1.subseq
TRINITY_DN34390_c0_g3_i1.subseq
TRINITY_DN34406_c0_g2_i1.subseq
TRINITY_DN34419_c0_g1_i1.subseq
TRINITY_DN34527_c0_g1_i1.subseq
TRINITY_DN34546_c0_g2_i1.subseq
TRINITY_DN34564_c0_g1_i1.subseq
TRINITY_DN34631_c0_g1_i1.subseq
TRINITY_DN34639_c0_g1_i1.subseq
TRINITY_DN34648_c0_g2_i1.subseq
TRINITY_DN34669_c0_g1_i1.subseq
TRINITY_DN34722_c0_g1_i1.subseq
TRINITY_DN34768_c0_g1_i1.subseq
TRINITY_DN34781_c0_g1_i4.subseq
TRINITY_DN34806_c0_g2_i1.subseq
TRINITY_DN34829_c0_g1_i1.subseq
TRINITY_DN34861_c0_g1_i2.subseq
TRINITY_DN34883_c0_g2_i1.subseq
TRINITY_DN34930_c0_g1_i1.subseq
TRINITY_DN34931_c0_g2_i1.subseq
TRINITY_DN34978_c0_g1_i1.subseq
TRINITY_DN34995_c0_g3_i1.subseq
TRINITY_DN35005_c0_g1_i1.subseq
TRINITY_DN35009_c0_g1_i1.subseq
TRINITY_DN35022_c0_g2_i1.subseq
TRINITY_DN35097_c0_g1_i1.subseq
TRINITY_DN35119_c0_g1_i1.subseq
TRINITY_DN35157_c0_g1_i1.subseq
TRINITY_DN35229_c0_g1_i1.subseq
TRINITY_DN35244_c0_g1_i1.subseq
TRINITY_DN35345_c1_g1_i1.subseq
TRINITY_DN35382_c0_g1_i2.subseq
TRINITY_DN35428_c0_g1_i1.subseq
TRINITY_DN35434_c0_g1_i1.subseq
TRINITY_DN35483_c0_g1_i1.subseq
TRINITY_DN35769_c0_g1_i1.subseq
TRINITY_DN35833_c0_g2_i1.subseq
TRINITY_DN35833_c1_g1_i1.subseq
TRINITY_DN35940_c0_g1_i1.subseq
TRINITY_DN36025_c0_g2_i1.subseq
TRINITY_DN36046_c0_g1_i1.subseq
TRINITY_DN36068_c0_g1_i1.subseq
TRINITY_DN36109_c0_g2_i1.subseq
TRINITY_DN36111_c0_g2_i1.subseq
TRINITY_DN36183_c0_g1_i1.subseq
TRINITY_DN36254_c0_g1_i1.subseq
TRINITY_DN36357_c0_g1_i1.subseq
TRINITY_DN36362_c0_g1_i1.subseq
TRINITY_DN3636_c0_g1_i1.subseq
TRINITY_DN36379_c0_g2_i1.subseq
TRINITY_DN36390_c0_g1_i1.subseq
TRINITY_DN36396_c0_g1_i1.subseq
TRINITY_DN36441_c0_g1_i1.subseq
TRINITY_DN36462_c1_g1_i1.subseq
TRINITY_DN36465_c0_g1_i1.subseq
TRINITY_DN36471_c0_g1_i1.subseq
TRINITY_DN36473_c0_g2_i1.subseq
TRINITY_DN36513_c0_g1_i1.subseq
TRINITY_DN36541_c0_g1_i1.subseq
TRINITY_DN36546_c0_g1_i1.subseq
TRINITY_DN36557_c0_g1_i1.subseq
TRINITY_DN36568_c0_g1_i1.subseq
TRINITY_DN36656_c0_g1_i1.subseq
TRINITY_DN36663_c0_g1_i1.subseq
TRINITY_DN36670_c0_g1_i2.subseq
TRINITY_DN36695_c0_g1_i1.subseq
TRINITY_DN36697_c0_g2_i1.subseq
TRINITY_DN36723_c0_g1_i1.subseq
TRINITY_DN36756_c0_g1_i1.subseq
TRINITY_DN36772_c0_g1_i1.subseq
TRINITY_DN36804_c0_g1_i1.subseq
TRINITY_DN36818_c0_g1_i1.subseq
TRINITY_DN36824_c0_g1_i1.subseq
TRINITY_DN36864_c1_g1_i1.subseq
TRINITY_DN36889_c0_g1_i1.subseq
TRINITY_DN36931_c0_g1_i1.subseq
TRINITY_DN36939_c0_g2_i1.subseq
TRINITY_DN36999_c0_g1_i1.subseq
TRINITY_DN3699_c0_g1_i1.subseq
TRINITY_DN37009_c0_g1_i1.subseq
TRINITY_DN37051_c0_g1_i1.subseq
TRINITY_DN37072_c0_g1_i1.subseq
TRINITY_DN37142_c1_g1_i1.subseq
TRINITY_DN37191_c0_g1_i1.subseq
TRINITY_DN37211_c0_g1_i1.subseq
TRINITY_DN37214_c0_g1_i1.subseq
TRINITY_DN37227_c0_g1_i1.subseq
TRINITY_DN37235_c0_g1_i1.subseq
TRINITY_DN37278_c0_g2_i1.subseq
TRINITY_DN37296_c0_g1_i1.subseq
TRINITY_DN37298_c0_g1_i1.subseq
TRINITY_DN37330_c0_g2_i1.subseq
TRINITY_DN37347_c0_g1_i1.subseq
TRINITY_DN37363_c1_g1_i1.subseq
TRINITY_DN37374_c0_g1_i1.subseq
TRINITY_DN37431_c0_g1_i1.subseq
TRINITY_DN37453_c0_g2_i1.subseq
TRINITY_DN37457_c0_g2_i1.subseq
TRINITY_DN37466_c0_g1_i1.subseq
TRINITY_DN37476_c0_g1_i1.subseq
TRINITY_DN37478_c0_g1_i1.subseq
TRINITY_DN37481_c0_g1_i1.subseq
TRINITY_DN37482_c0_g2_i2.subseq
TRINITY_DN37495_c1_g1_i1.subseq
TRINITY_DN37507_c0_g1_i1.subseq
TRINITY_DN37537_c0_g1_i1.subseq
TRINITY_DN37555_c0_g1_i1.subseq
TRINITY_DN37578_c0_g2_i2.subseq
TRINITY_DN37584_c0_g1_i1.subseq
TRINITY_DN37620_c0_g1_i1.subseq
TRINITY_DN37632_c0_g1_i1.subseq
TRINITY_DN37667_c0_g2_i1.subseq
TRINITY_DN37680_c0_g1_i1.subseq
TRINITY_DN37692_c0_g1_i1.subseq
TRINITY_DN37712_c0_g3_i1.subseq
TRINITY_DN37759_c0_g3_i1.subseq
TRINITY_DN37783_c0_g1_i2.subseq
TRINITY_DN37838_c0_g1_i2.subseq
TRINITY_DN37871_c0_g1_i1.subseq
TRINITY_DN37875_c0_g1_i2.subseq
TRINITY_DN37879_c0_g1_i1.subseq
TRINITY_DN37882_c0_g1_i1.subseq
TRINITY_DN37912_c0_g1_i1.subseq
TRINITY_DN37924_c0_g1_i1.subseq
TRINITY_DN37971_c0_g1_i1.subseq
TRINITY_DN38004_c0_g1_i1.subseq
TRINITY_DN38013_c0_g1_i1.subseq
TRINITY_DN38076_c0_g1_i2.subseq
TRINITY_DN38079_c0_g2_i1.subseq
TRINITY_DN38122_c0_g1_i1.subseq
TRINITY_DN38172_c0_g1_i1.subseq
TRINITY_DN38197_c0_g1_i1.subseq
TRINITY_DN38200_c0_g1_i1.subseq
TRINITY_DN38223_c0_g1_i1.subseq
TRINITY_DN38228_c0_g1_i1.subseq
TRINITY_DN38256_c0_g1_i2.subseq
TRINITY_DN38280_c0_g1_i1.subseq
TRINITY_DN38301_c0_g1_i1.subseq
TRINITY_DN38303_c0_g1_i1.subseq
TRINITY_DN38364_c0_g1_i1.subseq
TRINITY_DN38436_c0_g1_i1.subseq
TRINITY_DN38517_c0_g1_i1.subseq
TRINITY_DN38552_c0_g2_i1.subseq
TRINITY_DN38577_c0_g1_i1.subseq
TRINITY_DN38579_c0_g1_i1.subseq
TRINITY_DN38599_c0_g1_i1.subseq
TRINITY_DN3859_c0_g1_i1.subseq
TRINITY_DN38647_c0_g1_i1.subseq
TRINITY_DN38659_c0_g1_i1.subseq
TRINITY_DN38687_c0_g1_i2.subseq
TRINITY_DN38706_c1_g1_i1.subseq
TRINITY_DN38721_c0_g1_i1.subseq
TRINITY_DN38732_c0_g2_i1.subseq
TRINITY_DN38739_c0_g1_i1.subseq
TRINITY_DN38825_c0_g1_i2.subseq
TRINITY_DN38874_c0_g1_i1.subseq
TRINITY_DN38977_c0_g1_i1.subseq
TRINITY_DN39003_c0_g2_i1.subseq
TRINITY_DN39007_c0_g1_i1.subseq
TRINITY_DN39025_c0_g2_i1.subseq
TRINITY_DN39062_c0_g2_i1.subseq
TRINITY_DN39084_c0_g3_i1.subseq
TRINITY_DN39099_c1_g1_i1.subseq
TRINITY_DN39103_c0_g3_i1.subseq
TRINITY_DN39117_c0_g1_i1.subseq
TRINITY_DN39127_c0_g1_i1.subseq
TRINITY_DN39139_c0_g1_i1.subseq
TRINITY_DN39145_c0_g1_i2.subseq
TRINITY_DN39146_c0_g2_i1.subseq
TRINITY_DN39148_c0_g2_i1.subseq
TRINITY_DN39159_c0_g1_i1.subseq
TRINITY_DN391_c0_g1_i1.subseq
TRINITY_DN39204_c0_g1_i1.subseq
TRINITY_DN39238_c0_g1_i1.subseq
TRINITY_DN39245_c0_g1_i1.subseq
TRINITY_DN39265_c1_g1_i1.subseq
TRINITY_DN39279_c0_g2_i1.subseq
TRINITY_DN39290_c0_g2_i1.subseq
TRINITY_DN39427_c0_g1_i1.subseq
TRINITY_DN39432_c0_g1_i1.subseq
TRINITY_DN39433_c0_g1_i1.subseq
TRINITY_DN39476_c0_g1_i1.subseq
TRINITY_DN39484_c0_g1_i1.subseq
TRINITY_DN39491_c0_g1_i1.subseq
TRINITY_DN39495_c0_g1_i1.subseq
TRINITY_DN39504_c0_g1_i1.subseq
TRINITY_DN39507_c0_g2_i1.subseq
TRINITY_DN39513_c0_g1_i1.subseq
TRINITY_DN39521_c0_g1_i1.subseq
TRINITY_DN39526_c0_g1_i1.subseq
TRINITY_DN3955_c0_g1_i1.subseq
TRINITY_DN39606_c0_g1_i1.subseq
TRINITY_DN39617_c0_g2_i1.subseq
TRINITY_DN39640_c0_g1_i1.subseq
TRINITY_DN39648_c0_g1_i1.subseq
TRINITY_DN39661_c0_g1_i2.subseq
TRINITY_DN39664_c1_g1_i1.subseq
TRINITY_DN39682_c0_g1_i2.subseq
TRINITY_DN39692_c0_g1_i1.subseq
TRINITY_DN39697_c0_g1_i2.subseq
TRINITY_DN39704_c0_g2_i1.subseq
TRINITY_DN39750_c0_g1_i1.subseq
TRINITY_DN39764_c0_g1_i1.subseq
TRINITY_DN39793_c0_g2_i1.subseq
TRINITY_DN39811_c0_g1_i1.subseq
TRINITY_DN39837_c0_g1_i1.subseq
TRINITY_DN39839_c0_g2_i1.subseq
TRINITY_DN39847_c0_g1_i1.subseq
TRINITY_DN39874_c0_g2_i1.subseq
TRINITY_DN39878_c0_g1_i1.subseq
TRINITY_DN39898_c0_g2_i1.subseq
TRINITY_DN39905_c0_g1_i1.subseq
TRINITY_DN39912_c0_g1_i1.subseq
TRINITY_DN39922_c0_g1_i1.subseq
TRINITY_DN39926_c0_g1_i1.subseq
TRINITY_DN39940_c0_g2_i1.subseq
TRINITY_DN39941_c0_g1_i2.subseq
TRINITY_DN39962_c0_g1_i1.subseq
TRINITY_DN39963_c0_g1_i1.subseq
TRINITY_DN39978_c0_g1_i1.subseq
TRINITY_DN39993_c0_g2_i1.subseq
TRINITY_DN39997_c0_g1_i1.subseq
TRINITY_DN4004_c0_g1_i1.subseq
TRINITY_DN40061_c0_g2_i1.subseq
TRINITY_DN40113_c0_g2_i1.subseq
TRINITY_DN40119_c0_g1_i1.subseq
TRINITY_DN40123_c0_g2_i1.subseq
TRINITY_DN40124_c0_g1_i1.subseq
TRINITY_DN40167_c0_g1_i1.subseq
TRINITY_DN40270_c0_g1_i1.subseq
TRINITY_DN40278_c0_g1_i1.subseq
TRINITY_DN40295_c0_g1_i1.subseq
TRINITY_DN40330_c0_g1_i1.subseq
TRINITY_DN40393_c0_g2_i1.subseq
TRINITY_DN40418_c0_g1_i1.subseq
TRINITY_DN40463_c0_g2_i1.subseq
TRINITY_DN40563_c1_g1_i1.subseq
TRINITY_DN40611_c0_g1_i1.subseq
TRINITY_DN40633_c0_g1_i1.subseq
TRINITY_DN4064_c0_g1_i1.subseq
TRINITY_DN40712_c0_g2_i1.subseq
TRINITY_DN40737_c0_g1_i1.subseq
TRINITY_DN40739_c0_g1_i1.subseq
TRINITY_DN40784_c0_g1_i1.subseq
TRINITY_DN407_c0_g1_i1.subseq
TRINITY_DN40871_c0_g2_i2.subseq
TRINITY_DN40977_c0_g1_i1.subseq
TRINITY_DN40991_c0_g1_i1.subseq
TRINITY_DN40999_c0_g1_i1.subseq
TRINITY_DN41007_c0_g1_i1.subseq
TRINITY_DN41011_c0_g1_i1.subseq
TRINITY_DN41023_c0_g2_i1.subseq
TRINITY_DN41052_c0_g1_i1.subseq
TRINITY_DN41056_c0_g1_i1.subseq
TRINITY_DN41078_c0_g1_i1.subseq
TRINITY_DN41084_c0_g1_i1.subseq
TRINITY_DN41097_c0_g1_i1.subseq
TRINITY_DN41122_c0_g1_i1.subseq
TRINITY_DN41124_c0_g1_i1.subseq
TRINITY_DN41125_c0_g1_i2.subseq
TRINITY_DN41141_c0_g1_i1.subseq
TRINITY_DN41163_c0_g1_i1.subseq
TRINITY_DN41170_c0_g1_i1.subseq
TRINITY_DN41187_c0_g1_i1.subseq
TRINITY_DN41196_c0_g1_i1.subseq
TRINITY_DN41200_c0_g1_i1.subseq
TRINITY_DN41201_c0_g1_i1.subseq
TRINITY_DN41212_c0_g1_i1.subseq
TRINITY_DN41221_c0_g2_i1.subseq
TRINITY_DN41239_c0_g1_i1.subseq
TRINITY_DN41248_c0_g1_i1.subseq
TRINITY_DN41261_c0_g3_i1.subseq
TRINITY_DN41283_c0_g2_i2.subseq
TRINITY_DN41286_c0_g2_i1.subseq
TRINITY_DN41289_c0_g1_i1.subseq
TRINITY_DN41292_c0_g1_i1.subseq
TRINITY_DN41294_c0_g3_i1.subseq
TRINITY_DN41306_c0_g1_i1.subseq
TRINITY_DN41315_c0_g1_i1.subseq
TRINITY_DN41337_c0_g1_i1.subseq
TRINITY_DN41347_c0_g1_i1.subseq
TRINITY_DN41358_c0_g1_i1.subseq
TRINITY_DN41380_c0_g2_i1.subseq
TRINITY_DN41388_c0_g1_i1.subseq
TRINITY_DN41399_c0_g1_i1.subseq
TRINITY_DN41400_c0_g1_i1.subseq
TRINITY_DN41406_c0_g1_i1.subseq
TRINITY_DN41416_c0_g1_i1.subseq
TRINITY_DN41427_c0_g1_i1.subseq
TRINITY_DN41449_c0_g1_i1.subseq
TRINITY_DN41470_c0_g1_i1.subseq
TRINITY_DN41471_c1_g1_i1.subseq
TRINITY_DN41473_c0_g1_i1.subseq
TRINITY_DN41474_c0_g1_i1.subseq
TRINITY_DN41485_c0_g1_i1.subseq
TRINITY_DN41506_c0_g1_i1.subseq
TRINITY_DN41511_c0_g2_i1.subseq
TRINITY_DN41523_c0_g1_i1.subseq
TRINITY_DN41572_c0_g1_i1.subseq
TRINITY_DN41586_c0_g2_i1.subseq
TRINITY_DN41588_c0_g2_i1.subseq
TRINITY_DN41590_c1_g1_i1.subseq
TRINITY_DN41596_c0_g1_i1.subseq
TRINITY_DN41660_c0_g1_i2.subseq
TRINITY_DN41676_c0_g1_i1.subseq
TRINITY_DN41698_c0_g2_i1.subseq
TRINITY_DN41704_c0_g2_i1.subseq
TRINITY_DN41711_c0_g1_i1.subseq
TRINITY_DN41712_c0_g2_i1.subseq
TRINITY_DN41720_c0_g1_i1.subseq
TRINITY_DN41727_c0_g2_i1.subseq
TRINITY_DN41738_c0_g1_i1.subseq
TRINITY_DN41746_c0_g1_i1.subseq
TRINITY_DN41754_c0_g1_i2.subseq
TRINITY_DN41763_c0_g2_i1.subseq
TRINITY_DN41770_c0_g2_i1.subseq
TRINITY_DN41807_c0_g2_i1.subseq
TRINITY_DN41816_c0_g1_i1.subseq
TRINITY_DN41822_c0_g1_i1.subseq
TRINITY_DN41850_c0_g1_i1.subseq
TRINITY_DN41863_c0_g1_i2.subseq
TRINITY_DN41865_c0_g1_i1.subseq
TRINITY_DN41872_c0_g1_i1.subseq
TRINITY_DN41931_c0_g1_i1.subseq
TRINITY_DN41949_c0_g1_i1.subseq
TRINITY_DN41964_c0_g1_i1.subseq
TRINITY_DN41973_c0_g1_i1.subseq
TRINITY_DN41980_c0_g2_i1.subseq
TRINITY_DN42011_c0_g1_i1.subseq
TRINITY_DN42059_c0_g1_i1.subseq
TRINITY_DN42070_c0_g2_i1.subseq
TRINITY_DN42074_c0_g3_i1.subseq
TRINITY_DN42107_c0_g2_i1.subseq
TRINITY_DN42110_c1_g1_i1.subseq
TRINITY_DN42112_c0_g2_i1.subseq
TRINITY_DN42151_c0_g1_i1.subseq
TRINITY_DN42160_c0_g1_i1.subseq
TRINITY_DN42160_c1_g1_i1.subseq
TRINITY_DN42163_c0_g1_i1.subseq
TRINITY_DN42166_c0_g1_i1.subseq
TRINITY_DN42170_c0_g1_i1.subseq
TRINITY_DN42238_c0_g1_i2.subseq
TRINITY_DN42242_c0_g1_i1.subseq
TRINITY_DN42271_c0_g1_i2.subseq
TRINITY_DN42274_c0_g1_i1.subseq
TRINITY_DN42276_c0_g1_i2.subseq
TRINITY_DN42278_c0_g2_i1.subseq
TRINITY_DN42283_c1_g1_i1.subseq
TRINITY_DN42285_c0_g2_i2.subseq
TRINITY_DN42310_c0_g2_i1.subseq
TRINITY_DN42311_c1_g2_i2.subseq
TRINITY_DN42322_c0_g2_i1.subseq
TRINITY_DN42327_c0_g2_i1.subseq
TRINITY_DN42337_c0_g1_i1.subseq
TRINITY_DN42342_c0_g1_i1.subseq
TRINITY_DN42348_c0_g1_i1.subseq
TRINITY_DN42351_c0_g1_i1.subseq
TRINITY_DN42356_c0_g1_i2.subseq
TRINITY_DN42368_c0_g1_i1.subseq
TRINITY_DN42373_c0_g1_i1.subseq
TRINITY_DN42380_c0_g1_i1.subseq
TRINITY_DN42390_c0_g2_i1.subseq
TRINITY_DN42393_c0_g1_i1.subseq
TRINITY_DN42403_c0_g1_i2.subseq
TRINITY_DN42427_c0_g2_i1.subseq
TRINITY_DN42432_c0_g1_i1.subseq
TRINITY_DN42435_c0_g1_i1.subseq
TRINITY_DN42437_c0_g1_i1.subseq
TRINITY_DN42438_c0_g1_i1.subseq
TRINITY_DN42441_c0_g1_i1.subseq
TRINITY_DN42448_c0_g1_i2.subseq
TRINITY_DN42456_c0_g1_i1.subseq
TRINITY_DN42495_c0_g1_i1.subseq
TRINITY_DN42503_c0_g1_i1.subseq
TRINITY_DN42514_c0_g1_i1.subseq
TRINITY_DN42523_c0_g2_i1.subseq
TRINITY_DN42524_c0_g1_i1.subseq
TRINITY_DN42529_c0_g2_i1.subseq
TRINITY_DN42555_c0_g1_i1.subseq
TRINITY_DN42564_c0_g1_i1.subseq
TRINITY_DN42572_c0_g1_i1.subseq
TRINITY_DN42581_c0_g1_i1.subseq
TRINITY_DN42582_c0_g1_i1.subseq
TRINITY_DN42585_c0_g1_i1.subseq
TRINITY_DN42598_c0_g2_i2.subseq
TRINITY_DN42605_c0_g1_i1.subseq
TRINITY_DN42623_c0_g3_i1.subseq
TRINITY_DN42635_c0_g1_i1.subseq
TRINITY_DN42640_c0_g1_i1.subseq
TRINITY_DN42651_c0_g1_i1.subseq
TRINITY_DN42652_c0_g1_i1.subseq
TRINITY_DN42662_c0_g1_i1.subseq
TRINITY_DN42666_c0_g1_i1.subseq
TRINITY_DN42667_c0_g1_i2.subseq
TRINITY_DN42680_c0_g1_i1.subseq
TRINITY_DN42701_c0_g1_i1.subseq
TRINITY_DN42703_c0_g1_i2.subseq
TRINITY_DN42707_c0_g1_i1.subseq
TRINITY_DN42716_c0_g1_i1.subseq
TRINITY_DN42719_c0_g1_i1.subseq
TRINITY_DN42723_c0_g2_i1.subseq
TRINITY_DN42730_c0_g1_i1.subseq
TRINITY_DN42735_c0_g1_i1.subseq
TRINITY_DN42746_c0_g1_i1.subseq
TRINITY_DN42748_c1_g1_i1.subseq
TRINITY_DN42773_c0_g2_i1.subseq
TRINITY_DN42790_c0_g2_i1.subseq
TRINITY_DN42792_c0_g2_i1.subseq
TRINITY_DN42797_c0_g1_i1.subseq
TRINITY_DN42798_c0_g1_i1.subseq
TRINITY_DN42805_c0_g1_i1.subseq
TRINITY_DN42859_c0_g1_i1.subseq
TRINITY_DN42874_c0_g1_i1.subseq
TRINITY_DN42896_c0_g1_i1.subseq
TRINITY_DN42900_c0_g1_i1.subseq
TRINITY_DN42904_c0_g1_i1.subseq
TRINITY_DN42923_c0_g1_i1.subseq
TRINITY_DN42943_c0_g1_i1.subseq
TRINITY_DN42945_c0_g1_i2.subseq
TRINITY_DN42948_c0_g1_i1.subseq
TRINITY_DN42970_c0_g1_i1.subseq
TRINITY_DN42972_c0_g1_i1.subseq
TRINITY_DN42996_c0_g1_i1.subseq
TRINITY_DN43009_c0_g1_i1.subseq
TRINITY_DN43023_c0_g1_i2.subseq
TRINITY_DN43057_c0_g3_i1.subseq
TRINITY_DN43069_c0_g1_i2.subseq
TRINITY_DN43070_c0_g1_i1.subseq
TRINITY_DN43080_c0_g1_i1.subseq
TRINITY_DN43089_c0_g3_i1.subseq
TRINITY_DN43090_c0_g1_i1.subseq
TRINITY_DN43093_c0_g2_i1.subseq
TRINITY_DN43094_c0_g1_i1.subseq
TRINITY_DN43104_c0_g1_i1.subseq
TRINITY_DN43113_c0_g1_i1.subseq
TRINITY_DN43128_c0_g1_i1.subseq
TRINITY_DN43129_c0_g1_i4.subseq
TRINITY_DN43154_c0_g1_i2.subseq
TRINITY_DN43161_c0_g2_i1.subseq
TRINITY_DN43173_c0_g1_i1.subseq
TRINITY_DN43202_c0_g1_i1.subseq
TRINITY_DN43207_c0_g1_i1.subseq
TRINITY_DN43211_c0_g1_i1.subseq
TRINITY_DN43223_c0_g2_i1.subseq
TRINITY_DN43238_c0_g2_i2.subseq
TRINITY_DN43260_c0_g1_i1.subseq
TRINITY_DN43261_c0_g1_i1.subseq
TRINITY_DN43269_c0_g1_i1.subseq
TRINITY_DN43299_c0_g1_i2.subseq
TRINITY_DN43300_c0_g1_i1.subseq
TRINITY_DN43312_c0_g1_i1.subseq
TRINITY_DN43325_c0_g1_i1.subseq
TRINITY_DN43327_c0_g1_i1.subseq
TRINITY_DN43334_c0_g2_i1.subseq
TRINITY_DN43339_c0_g1_i1.subseq
TRINITY_DN43348_c0_g1_i1.subseq
TRINITY_DN43356_c0_g1_i1.subseq
TRINITY_DN43357_c0_g1_i1.subseq
TRINITY_DN43398_c0_g3_i1.subseq
TRINITY_DN43404_c0_g2_i1.subseq
TRINITY_DN43428_c0_g1_i1.subseq
TRINITY_DN43438_c0_g1_i2.subseq
TRINITY_DN43453_c0_g1_i2.subseq
TRINITY_DN43467_c0_g2_i1.subseq
TRINITY_DN43479_c0_g1_i1.subseq
TRINITY_DN43494_c0_g2_i1.subseq
TRINITY_DN43497_c1_g1_i1.subseq
TRINITY_DN43499_c0_g1_i1.subseq
TRINITY_DN43511_c0_g1_i1.subseq
TRINITY_DN43536_c0_g1_i2.subseq
TRINITY_DN43546_c0_g1_i1.subseq
TRINITY_DN43550_c0_g1_i1.subseq
TRINITY_DN43561_c0_g1_i1.subseq
TRINITY_DN43570_c0_g1_i1.subseq
TRINITY_DN43581_c0_g1_i2.subseq
TRINITY_DN43588_c0_g1_i4.subseq
TRINITY_DN43598_c0_g1_i2.subseq
TRINITY_DN43604_c0_g1_i1.subseq
TRINITY_DN43608_c0_g2_i2.subseq
TRINITY_DN43611_c0_g1_i1.subseq
TRINITY_DN43625_c0_g1_i1.subseq
TRINITY_DN43626_c0_g1_i1.subseq
TRINITY_DN43629_c0_g1_i1.subseq
TRINITY_DN43632_c0_g1_i1.subseq
TRINITY_DN43634_c0_g1_i1.subseq
TRINITY_DN43648_c0_g2_i1.subseq
TRINITY_DN43669_c0_g1_i1.subseq
TRINITY_DN43672_c0_g1_i1.subseq
TRINITY_DN43683_c0_g1_i1.subseq
TRINITY_DN43686_c1_g1_i1.subseq
TRINITY_DN43692_c0_g1_i1.subseq
TRINITY_DN43699_c0_g1_i4.subseq
TRINITY_DN43715_c0_g1_i1.subseq
TRINITY_DN43730_c0_g1_i1.subseq
TRINITY_DN43743_c0_g1_i1.subseq
TRINITY_DN43770_c0_g1_i1.subseq
TRINITY_DN43774_c0_g1_i1.subseq
TRINITY_DN43780_c0_g1_i1.subseq
TRINITY_DN43788_c0_g1_i1.subseq
TRINITY_DN43799_c0_g3_i1.subseq
TRINITY_DN43817_c0_g1_i1.subseq
TRINITY_DN43820_c0_g2_i1.subseq
TRINITY_DN43826_c0_g2_i1.subseq
TRINITY_DN43836_c0_g1_i1.subseq
TRINITY_DN43843_c1_g1_i1.subseq
TRINITY_DN43860_c0_g1_i1.subseq
TRINITY_DN43861_c0_g1_i1.subseq
TRINITY_DN43863_c0_g2_i1.subseq
TRINITY_DN43880_c0_g1_i1.subseq
TRINITY_DN43884_c0_g1_i1.subseq
TRINITY_DN43885_c0_g2_i1.subseq
TRINITY_DN43887_c0_g1_i1.subseq
TRINITY_DN43896_c1_g1_i2.subseq
TRINITY_DN43903_c0_g1_i1.subseq
TRINITY_DN43905_c0_g1_i1.subseq
TRINITY_DN43916_c0_g1_i1.subseq
TRINITY_DN43954_c0_g1_i1.subseq
TRINITY_DN43962_c0_g1_i1.subseq
TRINITY_DN43971_c0_g1_i1.subseq
TRINITY_DN43975_c0_g1_i1.subseq
TRINITY_DN43984_c0_g2_i1.subseq
TRINITY_DN44003_c0_g1_i1.subseq
TRINITY_DN44038_c0_g1_i1.subseq
TRINITY_DN44047_c0_g1_i1.subseq
TRINITY_DN44056_c0_g1_i1.subseq
TRINITY_DN44057_c0_g1_i1.subseq
TRINITY_DN44063_c0_g1_i2.subseq
TRINITY_DN44071_c0_g1_i2.subseq
TRINITY_DN44089_c0_g1_i1.subseq
TRINITY_DN44099_c0_g1_i1.subseq
TRINITY_DN44118_c0_g1_i1.subseq
TRINITY_DN44128_c0_g1_i1.subseq
TRINITY_DN44161_c0_g1_i1.subseq
TRINITY_DN44179_c0_g2_i2.subseq
TRINITY_DN44193_c0_g1_i1.subseq
TRINITY_DN44202_c0_g1_i3.subseq
TRINITY_DN44207_c0_g1_i1.subseq
TRINITY_DN44208_c0_g1_i1.subseq
TRINITY_DN44222_c0_g1_i2.subseq
TRINITY_DN44223_c0_g2_i1.subseq
TRINITY_DN44226_c0_g2_i1.subseq
TRINITY_DN44227_c0_g1_i1.subseq
TRINITY_DN44231_c0_g1_i1.subseq
TRINITY_DN44232_c0_g1_i1.subseq
TRINITY_DN44237_c0_g1_i1.subseq
TRINITY_DN44238_c0_g1_i1.subseq
TRINITY_DN44242_c0_g1_i1.subseq
TRINITY_DN44252_c1_g1_i1.subseq
TRINITY_DN44256_c0_g1_i1.subseq
TRINITY_DN44264_c0_g1_i1.subseq
TRINITY_DN44265_c0_g2_i1.subseq
TRINITY_DN44273_c0_g1_i2.subseq
TRINITY_DN44288_c0_g1_i1.subseq
TRINITY_DN44302_c0_g1_i1.subseq
TRINITY_DN44305_c0_g1_i2.subseq
TRINITY_DN44337_c0_g1_i1.subseq
TRINITY_DN44356_c0_g1_i1.subseq
TRINITY_DN44358_c0_g1_i1.subseq
TRINITY_DN44388_c0_g1_i1.subseq
TRINITY_DN44395_c0_g1_i1.subseq
TRINITY_DN44423_c0_g1_i1.subseq
TRINITY_DN44438_c0_g1_i2.subseq
TRINITY_DN44445_c0_g1_i1.subseq
TRINITY_DN44471_c0_g1_i1.subseq
TRINITY_DN44489_c0_g1_i1.subseq
TRINITY_DN44505_c0_g1_i1.subseq
TRINITY_DN44522_c0_g3_i1.subseq
TRINITY_DN44541_c0_g1_i1.subseq
TRINITY_DN44553_c0_g1_i1.subseq
TRINITY_DN44571_c0_g1_i1.subseq
TRINITY_DN44574_c1_g1_i1.subseq
TRINITY_DN44594_c0_g1_i1.subseq
TRINITY_DN44630_c0_g2_i1.subseq
TRINITY_DN44646_c0_g1_i1.subseq
TRINITY_DN44660_c0_g1_i1.subseq
TRINITY_DN44676_c0_g1_i1.subseq
TRINITY_DN44681_c0_g1_i1.subseq
TRINITY_DN44684_c0_g2_i1.subseq
TRINITY_DN44703_c0_g2_i1.subseq
TRINITY_DN44717_c0_g1_i1.subseq
TRINITY_DN44739_c0_g1_i2.subseq
TRINITY_DN44742_c0_g1_i1.subseq
TRINITY_DN44750_c0_g1_i1.subseq
TRINITY_DN44752_c0_g1_i1.subseq
TRINITY_DN44770_c0_g3_i1.subseq
TRINITY_DN44781_c0_g1_i1.subseq
TRINITY_DN44798_c0_g2_i1.subseq
TRINITY_DN44816_c0_g1_i1.subseq
TRINITY_DN44821_c1_g1_i1.subseq
TRINITY_DN44830_c1_g1_i1.subseq
TRINITY_DN44848_c0_g1_i1.subseq
TRINITY_DN44881_c1_g1_i1.subseq
TRINITY_DN44884_c0_g1_i2.subseq
TRINITY_DN44925_c0_g2_i1.subseq
TRINITY_DN44927_c1_g1_i1.subseq
TRINITY_DN44931_c0_g1_i1.subseq
TRINITY_DN44932_c0_g1_i1.subseq
TRINITY_DN44940_c0_g1_i1.subseq
TRINITY_DN44948_c0_g2_i1.subseq
TRINITY_DN44960_c0_g3_i1.subseq
TRINITY_DN44987_c0_g1_i1.subseq
TRINITY_DN44988_c1_g1_i1.subseq
TRINITY_DN45008_c0_g1_i1.subseq
TRINITY_DN45013_c0_g1_i1.subseq
TRINITY_DN45018_c0_g1_i1.subseq
TRINITY_DN45025_c0_g2_i1.subseq
TRINITY_DN45050_c0_g1_i1.subseq
TRINITY_DN45055_c0_g1_i1.subseq
TRINITY_DN45061_c0_g2_i1.subseq
TRINITY_DN45065_c0_g1_i1.subseq
TRINITY_DN45075_c0_g1_i1.subseq
TRINITY_DN45087_c0_g1_i1.subseq
TRINITY_DN45098_c1_g1_i1.subseq
TRINITY_DN45101_c0_g1_i1.subseq
TRINITY_DN45112_c0_g1_i1.subseq
TRINITY_DN45137_c0_g1_i1.subseq
TRINITY_DN45144_c0_g2_i1.subseq
TRINITY_DN45146_c0_g1_i1.subseq
TRINITY_DN45156_c0_g1_i1.subseq
TRINITY_DN45176_c0_g1_i1.subseq
TRINITY_DN45186_c0_g1_i1.subseq
TRINITY_DN45191_c0_g1_i1.subseq
TRINITY_DN45203_c0_g1_i2.subseq
TRINITY_DN45204_c0_g1_i1.subseq
TRINITY_DN45208_c0_g1_i1.subseq
TRINITY_DN45216_c0_g1_i1.subseq
TRINITY_DN45250_c0_g1_i1.subseq
TRINITY_DN45266_c0_g1_i1.subseq
TRINITY_DN45276_c0_g1_i1.subseq
TRINITY_DN45278_c0_g1_i1.subseq
TRINITY_DN45289_c0_g1_i1.subseq
TRINITY_DN45298_c0_g2_i1.subseq
TRINITY_DN45312_c0_g1_i1.subseq
TRINITY_DN45314_c0_g1_i1.subseq
TRINITY_DN45334_c0_g1_i1.subseq
TRINITY_DN45338_c0_g2_i1.subseq
TRINITY_DN45341_c0_g1_i1.subseq
TRINITY_DN45348_c0_g1_i1.subseq
TRINITY_DN45353_c0_g1_i2.subseq
TRINITY_DN45364_c0_g1_i1.subseq
TRINITY_DN45368_c0_g1_i1.subseq
TRINITY_DN45380_c0_g1_i1.subseq
TRINITY_DN45381_c0_g1_i1.subseq
TRINITY_DN45388_c0_g1_i2.subseq
TRINITY_DN45407_c0_g1_i1.subseq
TRINITY_DN45409_c0_g1_i4.subseq
TRINITY_DN45413_c0_g1_i1.subseq
TRINITY_DN45437_c0_g1_i1.subseq
TRINITY_DN45442_c0_g1_i1.subseq
TRINITY_DN45449_c0_g1_i1.subseq
TRINITY_DN45472_c0_g1_i1.subseq
TRINITY_DN45482_c0_g3_i1.subseq
TRINITY_DN45495_c0_g1_i1.subseq
TRINITY_DN45503_c0_g1_i1.subseq
TRINITY_DN45510_c0_g1_i1.subseq
TRINITY_DN45515_c0_g1_i2.subseq
TRINITY_DN45523_c0_g1_i1.subseq
TRINITY_DN45531_c0_g1_i3.subseq
TRINITY_DN45546_c0_g2_i1.subseq
TRINITY_DN45550_c0_g1_i1.subseq
TRINITY_DN45552_c0_g1_i2.subseq
TRINITY_DN45573_c0_g1_i1.subseq
TRINITY_DN45578_c0_g2_i1.subseq
TRINITY_DN45595_c0_g1_i1.subseq
TRINITY_DN45613_c0_g1_i1.subseq
TRINITY_DN45627_c0_g1_i1.subseq
TRINITY_DN45633_c0_g1_i1.subseq
TRINITY_DN45635_c0_g1_i1.subseq
TRINITY_DN45650_c0_g1_i1.subseq
TRINITY_DN45658_c0_g1_i2.subseq
TRINITY_DN45670_c0_g1_i1.subseq
TRINITY_DN45676_c0_g1_i2.subseq
TRINITY_DN45698_c0_g1_i1.subseq
TRINITY_DN45702_c0_g1_i1.subseq
TRINITY_DN45703_c0_g1_i1.subseq
TRINITY_DN45706_c0_g1_i1.subseq
TRINITY_DN45708_c0_g1_i1.subseq
TRINITY_DN45724_c0_g1_i1.subseq
TRINITY_DN45734_c0_g1_i1.subseq
TRINITY_DN45735_c0_g2_i1.subseq
TRINITY_DN45743_c1_g1_i1.subseq
TRINITY_DN45745_c1_g1_i1.subseq
TRINITY_DN45753_c0_g1_i1.subseq
TRINITY_DN45758_c0_g1_i1.subseq
TRINITY_DN45764_c0_g1_i2.subseq
TRINITY_DN45769_c0_g1_i2.subseq
TRINITY_DN45781_c0_g1_i1.subseq
TRINITY_DN45867_c0_g1_i1.subseq
TRINITY_DN45883_c2_g1_i1.subseq
TRINITY_DN45888_c0_g2_i1.subseq
TRINITY_DN45913_c1_g2_i1.subseq
TRINITY_DN45947_c0_g1_i1.subseq
TRINITY_DN45970_c0_g1_i1.subseq
TRINITY_DN45972_c0_g1_i1.subseq
TRINITY_DN45984_c0_g1_i1.subseq
TRINITY_DN46002_c1_g1_i1.subseq
TRINITY_DN46006_c0_g1_i1.subseq
TRINITY_DN46008_c0_g1_i2.subseq
TRINITY_DN46044_c0_g1_i1.subseq
TRINITY_DN46094_c0_g3_i1.subseq
TRINITY_DN46102_c0_g1_i1.subseq
TRINITY_DN46106_c0_g1_i1.subseq
TRINITY_DN46123_c0_g1_i1.subseq
TRINITY_DN46140_c0_g1_i1.subseq
TRINITY_DN46142_c0_g1_i1.subseq
TRINITY_DN46149_c0_g1_i1.subseq
TRINITY_DN46160_c0_g1_i1.subseq
TRINITY_DN46194_c0_g1_i1.subseq
TRINITY_DN46204_c1_g1_i1.subseq
TRINITY_DN46211_c0_g1_i1.subseq
TRINITY_DN46224_c0_g2_i1.subseq
TRINITY_DN46231_c0_g1_i1.subseq
TRINITY_DN46240_c0_g1_i2.subseq
TRINITY_DN46254_c0_g1_i1.subseq
TRINITY_DN46260_c0_g1_i1.subseq
TRINITY_DN46262_c0_g1_i1.subseq
TRINITY_DN46263_c0_g1_i1.subseq
TRINITY_DN46276_c0_g1_i1.subseq
TRINITY_DN46278_c0_g1_i1.subseq
TRINITY_DN46280_c0_g1_i1.subseq
TRINITY_DN46288_c0_g1_i1.subseq
TRINITY_DN46290_c0_g2_i1.subseq
TRINITY_DN46294_c0_g1_i1.subseq
TRINITY_DN46297_c0_g1_i1.subseq
TRINITY_DN46303_c1_g2_i1.subseq
TRINITY_DN46310_c0_g1_i2.subseq
TRINITY_DN46311_c0_g1_i1.subseq
TRINITY_DN46313_c0_g1_i1.subseq
TRINITY_DN46321_c0_g1_i1.subseq
TRINITY_DN46327_c0_g2_i2.subseq
TRINITY_DN46335_c0_g1_i1.subseq
TRINITY_DN46339_c0_g2_i1.subseq
TRINITY_DN46346_c0_g1_i1.subseq
TRINITY_DN46348_c0_g1_i1.subseq
TRINITY_DN46353_c0_g2_i1.subseq
TRINITY_DN46354_c0_g1_i2.subseq
TRINITY_DN46357_c0_g1_i1.subseq
TRINITY_DN46364_c0_g1_i1.subseq
TRINITY_DN46381_c0_g1_i1.subseq
TRINITY_DN46383_c0_g1_i1.subseq
TRINITY_DN46386_c0_g1_i1.subseq
TRINITY_DN46390_c0_g1_i1.subseq
TRINITY_DN46396_c0_g5_i1.subseq
TRINITY_DN46397_c0_g1_i2.subseq
TRINITY_DN46406_c0_g1_i3.subseq
TRINITY_DN46413_c0_g1_i1.subseq
TRINITY_DN46420_c0_g1_i1.subseq
TRINITY_DN46421_c0_g1_i1.subseq
TRINITY_DN46423_c0_g1_i2.subseq
TRINITY_DN46426_c0_g1_i1.subseq
TRINITY_DN46430_c0_g1_i1.subseq
TRINITY_DN46432_c0_g1_i2.subseq
TRINITY_DN46437_c0_g1_i1.subseq
TRINITY_DN46439_c0_g1_i2.subseq
TRINITY_DN46453_c2_g1_i1.subseq
TRINITY_DN46456_c0_g1_i1.subseq
TRINITY_DN46460_c0_g1_i1.subseq
TRINITY_DN46467_c0_g1_i1.subseq
TRINITY_DN46482_c0_g1_i1.subseq
TRINITY_DN46484_c0_g1_i1.subseq
TRINITY_DN46485_c0_g1_i1.subseq
TRINITY_DN46494_c0_g1_i1.subseq
TRINITY_DN46504_c0_g2_i1.subseq
TRINITY_DN46512_c0_g1_i1.subseq
TRINITY_DN46515_c0_g1_i1.subseq
TRINITY_DN46517_c0_g1_i1.subseq
TRINITY_DN46518_c0_g1_i1.subseq
TRINITY_DN46521_c0_g1_i1.subseq
TRINITY_DN46532_c0_g2_i1.subseq
TRINITY_DN46541_c1_g1_i1.subseq
TRINITY_DN46543_c0_g1_i1.subseq
TRINITY_DN46544_c0_g1_i2.subseq
TRINITY_DN46551_c0_g1_i1.subseq
TRINITY_DN46566_c0_g1_i1.subseq
TRINITY_DN46571_c0_g1_i1.subseq
TRINITY_DN46588_c0_g1_i1.subseq
TRINITY_DN46592_c0_g1_i1.subseq
TRINITY_DN46602_c0_g1_i2.subseq
TRINITY_DN46606_c0_g2_i2.subseq
TRINITY_DN46612_c0_g1_i1.subseq
TRINITY_DN46614_c0_g1_i1.subseq
TRINITY_DN46626_c0_g1_i2.subseq
TRINITY_DN46629_c0_g1_i1.subseq
TRINITY_DN46635_c0_g1_i1.subseq
TRINITY_DN46640_c0_g1_i2.subseq
TRINITY_DN46644_c0_g1_i1.subseq
TRINITY_DN46647_c0_g1_i1.subseq
TRINITY_DN46648_c0_g1_i1.subseq
TRINITY_DN46654_c0_g1_i2.subseq
TRINITY_DN46658_c0_g1_i1.subseq
TRINITY_DN46660_c0_g1_i2.subseq
TRINITY_DN46661_c0_g1_i1.subseq
TRINITY_DN46662_c0_g1_i1.subseq
TRINITY_DN46668_c1_g2_i1.subseq
TRINITY_DN46669_c0_g1_i1.subseq
TRINITY_DN46676_c0_g1_i1.subseq
TRINITY_DN46680_c0_g1_i1.subseq
TRINITY_DN46682_c0_g1_i1.subseq
TRINITY_DN46684_c2_g2_i1.subseq
TRINITY_DN46689_c0_g3_i2.subseq
TRINITY_DN46697_c0_g1_i1.subseq
TRINITY_DN46703_c0_g1_i1.subseq
TRINITY_DN46708_c0_g1_i1.subseq
TRINITY_DN46719_c0_g1_i1.subseq
TRINITY_DN46720_c0_g1_i1.subseq
TRINITY_DN46721_c0_g1_i1.subseq
TRINITY_DN46726_c0_g1_i1.subseq
TRINITY_DN46727_c1_g1_i1.subseq
TRINITY_DN46729_c0_g1_i1.subseq
TRINITY_DN46733_c0_g1_i1.subseq
TRINITY_DN46740_c0_g1_i1.subseq
TRINITY_DN46748_c0_g1_i1.subseq
TRINITY_DN46755_c0_g1_i1.subseq
TRINITY_DN46758_c0_g1_i1.subseq
TRINITY_DN46762_c0_g1_i1.subseq
TRINITY_DN46765_c0_g1_i1.subseq
TRINITY_DN46770_c0_g2_i2.subseq
TRINITY_DN46771_c0_g1_i1.subseq
TRINITY_DN46775_c0_g1_i2.subseq
TRINITY_DN46784_c0_g1_i1.subseq
TRINITY_DN46790_c0_g1_i1.subseq
TRINITY_DN46791_c0_g1_i1.subseq
TRINITY_DN46792_c0_g1_i2.subseq
TRINITY_DN46796_c0_g2_i1.subseq
TRINITY_DN46800_c0_g1_i1.subseq
TRINITY_DN46801_c0_g1_i2.subseq
TRINITY_DN46803_c0_g1_i2.subseq
TRINITY_DN46806_c0_g1_i1.subseq
TRINITY_DN46807_c0_g2_i1.subseq
TRINITY_DN46815_c0_g1_i1.subseq
TRINITY_DN46818_c0_g1_i1.subseq
TRINITY_DN46824_c0_g1_i1.subseq
TRINITY_DN46832_c0_g1_i1.subseq
TRINITY_DN46833_c0_g1_i1.subseq
TRINITY_DN46835_c0_g1_i2.subseq
TRINITY_DN46838_c0_g1_i1.subseq
TRINITY_DN46844_c0_g2_i1.subseq
TRINITY_DN46845_c0_g1_i1.subseq
TRINITY_DN46846_c0_g1_i2.subseq
TRINITY_DN46853_c0_g2_i1.subseq
TRINITY_DN46855_c0_g3_i1.subseq
TRINITY_DN46856_c0_g1_i1.subseq
TRINITY_DN46862_c0_g3_i1.subseq
TRINITY_DN46877_c0_g1_i1.subseq
TRINITY_DN46890_c0_g1_i1.subseq
TRINITY_DN46891_c0_g2_i1.subseq
TRINITY_DN46898_c0_g2_i1.subseq
TRINITY_DN46901_c0_g1_i1.subseq
TRINITY_DN46906_c0_g1_i1.subseq
TRINITY_DN46923_c0_g3_i1.subseq
TRINITY_DN46926_c0_g1_i1.subseq
TRINITY_DN46928_c0_g1_i1.subseq
TRINITY_DN46935_c0_g1_i1.subseq
TRINITY_DN46936_c0_g1_i1.subseq
TRINITY_DN46938_c0_g3_i1.subseq
TRINITY_DN46939_c0_g1_i1.subseq
TRINITY_DN46946_c0_g1_i4.subseq
TRINITY_DN46948_c0_g1_i1.subseq
TRINITY_DN46951_c0_g2_i1.subseq
TRINITY_DN46958_c0_g2_i1.subseq
TRINITY_DN46961_c0_g1_i1.subseq
TRINITY_DN46968_c0_g1_i1.subseq
TRINITY_DN46969_c0_g1_i1.subseq
TRINITY_DN46978_c0_g2_i1.subseq
TRINITY_DN46981_c1_g2_i1.subseq
TRINITY_DN46985_c0_g1_i1.subseq
TRINITY_DN47003_c0_g1_i1.subseq
TRINITY_DN47007_c0_g2_i1.subseq
TRINITY_DN47008_c0_g1_i1.subseq
TRINITY_DN47010_c0_g1_i1.subseq
TRINITY_DN47015_c0_g1_i1.subseq
TRINITY_DN47020_c0_g1_i2.subseq
TRINITY_DN47023_c0_g1_i1.subseq
TRINITY_DN47024_c0_g1_i1.subseq
TRINITY_DN47026_c0_g1_i1.subseq
TRINITY_DN47029_c2_g1_i1.subseq
TRINITY_DN47035_c0_g1_i1.subseq
TRINITY_DN47037_c0_g1_i1.subseq
TRINITY_DN47040_c0_g1_i1.subseq
TRINITY_DN47042_c0_g1_i2.subseq
TRINITY_DN47048_c0_g1_i1.subseq
TRINITY_DN47054_c0_g1_i1.subseq
TRINITY_DN47057_c0_g1_i1.subseq
TRINITY_DN47061_c0_g2_i1.subseq
TRINITY_DN47062_c0_g1_i1.subseq
TRINITY_DN47065_c0_g2_i1.subseq
TRINITY_DN47074_c0_g1_i1.subseq
TRINITY_DN47075_c0_g1_i1.subseq
TRINITY_DN47079_c0_g1_i1.subseq
TRINITY_DN47082_c0_g1_i2.subseq
TRINITY_DN47098_c0_g1_i1.subseq
TRINITY_DN47105_c0_g1_i1.subseq
TRINITY_DN47106_c0_g1_i1.subseq
TRINITY_DN47114_c0_g1_i2.subseq
TRINITY_DN47118_c0_g1_i2.subseq
TRINITY_DN47121_c0_g1_i1.subseq
TRINITY_DN47123_c0_g1_i1.subseq
TRINITY_DN47125_c0_g1_i1.subseq
TRINITY_DN47129_c0_g2_i1.subseq
TRINITY_DN47132_c0_g2_i1.subseq
TRINITY_DN47140_c0_g1_i1.subseq
TRINITY_DN47144_c0_g1_i1.subseq
TRINITY_DN47145_c0_g1_i2.subseq
TRINITY_DN47147_c0_g1_i1.subseq
TRINITY_DN47150_c0_g1_i1.subseq
TRINITY_DN47160_c0_g1_i1.subseq
TRINITY_DN47166_c0_g1_i2.subseq
TRINITY_DN47167_c0_g1_i1.subseq
TRINITY_DN47169_c0_g1_i2.subseq
TRINITY_DN47171_c0_g1_i1.subseq
TRINITY_DN47177_c0_g1_i1.subseq
TRINITY_DN47184_c0_g1_i2.subseq
TRINITY_DN47204_c0_g1_i1.subseq
TRINITY_DN47211_c0_g3_i1.subseq
TRINITY_DN47216_c0_g1_i1.subseq
TRINITY_DN47220_c0_g1_i1.subseq
TRINITY_DN47227_c1_g1_i1.subseq
TRINITY_DN47233_c0_g1_i1.subseq
TRINITY_DN47237_c0_g1_i1.subseq
TRINITY_DN47241_c0_g1_i1.subseq
TRINITY_DN47257_c0_g1_i1.subseq
TRINITY_DN47259_c1_g1_i1.subseq
TRINITY_DN47265_c0_g1_i1.subseq
TRINITY_DN47276_c0_g1_i1.subseq
TRINITY_DN47286_c0_g2_i2.subseq
TRINITY_DN47288_c0_g1_i1.subseq
TRINITY_DN47290_c0_g1_i1.subseq
TRINITY_DN47293_c0_g1_i2.subseq
TRINITY_DN47302_c0_g1_i1.subseq
TRINITY_DN47323_c1_g2_i1.subseq
TRINITY_DN47325_c0_g1_i1.subseq
TRINITY_DN47327_c0_g1_i1.subseq
TRINITY_DN47329_c0_g4_i1.subseq
TRINITY_DN47335_c0_g1_i2.subseq
TRINITY_DN47339_c0_g1_i2.subseq
TRINITY_DN47354_c0_g1_i1.subseq
TRINITY_DN47355_c0_g1_i1.subseq
TRINITY_DN47358_c0_g1_i1.subseq
TRINITY_DN47363_c0_g1_i2.subseq
TRINITY_DN47366_c0_g1_i1.subseq
TRINITY_DN47372_c0_g1_i2.subseq
TRINITY_DN47377_c0_g1_i1.subseq
TRINITY_DN47378_c0_g1_i1.subseq
TRINITY_DN47395_c0_g1_i1.subseq
TRINITY_DN47400_c0_g1_i2.subseq
TRINITY_DN47402_c0_g1_i1.subseq
TRINITY_DN47404_c0_g2_i1.subseq
TRINITY_DN47408_c0_g1_i1.subseq
TRINITY_DN47415_c0_g1_i1.subseq
TRINITY_DN47416_c0_g1_i1.subseq
TRINITY_DN47420_c1_g1_i1.subseq
TRINITY_DN47423_c0_g2_i4.subseq
TRINITY_DN47432_c0_g1_i1.subseq
TRINITY_DN47439_c0_g1_i1.subseq
TRINITY_DN47442_c0_g2_i1.subseq
TRINITY_DN47450_c0_g1_i2.subseq
TRINITY_DN47455_c0_g1_i1.subseq
TRINITY_DN47458_c0_g2_i1.subseq
TRINITY_DN47478_c0_g1_i1.subseq
TRINITY_DN47480_c0_g1_i1.subseq
TRINITY_DN47485_c0_g1_i1.subseq
TRINITY_DN47491_c0_g1_i1.subseq
TRINITY_DN47495_c0_g1_i1.subseq
TRINITY_DN47507_c0_g1_i1.subseq
TRINITY_DN47509_c0_g1_i1.subseq
TRINITY_DN47516_c0_g1_i1.subseq
TRINITY_DN47524_c0_g1_i1.subseq
TRINITY_DN47537_c0_g1_i1.subseq
TRINITY_DN47539_c0_g1_i1.subseq
TRINITY_DN47540_c0_g1_i3.subseq
TRINITY_DN47546_c0_g1_i1.subseq
TRINITY_DN47555_c0_g1_i1.subseq
TRINITY_DN47556_c0_g1_i3.subseq
TRINITY_DN47565_c0_g1_i2.subseq
TRINITY_DN47568_c0_g2_i1.subseq
TRINITY_DN47576_c0_g1_i1.subseq
TRINITY_DN47583_c0_g1_i1.subseq
TRINITY_DN47599_c0_g1_i1.subseq
TRINITY_DN47605_c0_g1_i1.subseq
TRINITY_DN47607_c0_g1_i1.subseq
TRINITY_DN47608_c0_g1_i3.subseq
TRINITY_DN47609_c0_g1_i2.subseq
TRINITY_DN47611_c0_g1_i1.subseq
TRINITY_DN47612_c0_g1_i1.subseq
TRINITY_DN47613_c0_g1_i1.subseq
TRINITY_DN47623_c0_g1_i2.subseq
TRINITY_DN47629_c0_g2_i1.subseq
TRINITY_DN47649_c0_g1_i3.subseq
TRINITY_DN47682_c0_g1_i1.subseq
TRINITY_DN47683_c0_g1_i1.subseq
TRINITY_DN47687_c0_g2_i1.subseq
TRINITY_DN47688_c0_g1_i1.subseq
TRINITY_DN47693_c0_g1_i1.subseq
TRINITY_DN47694_c0_g2_i1.subseq
TRINITY_DN47704_c0_g1_i1.subseq
TRINITY_DN47709_c0_g1_i1.subseq
TRINITY_DN47710_c0_g1_i1.subseq
TRINITY_DN47714_c0_g1_i1.subseq
TRINITY_DN47720_c0_g1_i1.subseq
TRINITY_DN47725_c0_g1_i1.subseq
TRINITY_DN47730_c0_g1_i1.subseq
TRINITY_DN47742_c0_g1_i1.subseq
TRINITY_DN47747_c0_g1_i1.subseq
TRINITY_DN47769_c0_g1_i1.subseq
TRINITY_DN47774_c1_g1_i1.subseq
TRINITY_DN47775_c0_g1_i1.subseq
TRINITY_DN47841_c0_g1_i1.subseq
TRINITY_DN47843_c0_g1_i1.subseq
TRINITY_DN47851_c0_g1_i1.subseq
TRINITY_DN47870_c0_g1_i1.subseq
TRINITY_DN47874_c0_g1_i1.subseq
TRINITY_DN47900_c0_g2_i1.subseq
TRINITY_DN47904_c0_g1_i1.subseq
TRINITY_DN47922_c0_g2_i1.subseq
TRINITY_DN47939_c0_g1_i3.subseq
TRINITY_DN47942_c0_g1_i1.subseq
TRINITY_DN47959_c0_g1_i2.subseq
TRINITY_DN47975_c0_g1_i1.subseq
TRINITY_DN47981_c0_g2_i1.subseq
TRINITY_DN47995_c0_g1_i1.subseq
TRINITY_DN48000_c0_g1_i1.subseq
TRINITY_DN48005_c0_g1_i1.subseq
TRINITY_DN48013_c0_g2_i2.subseq
TRINITY_DN48016_c0_g1_i1.subseq
TRINITY_DN48023_c0_g1_i1.subseq
TRINITY_DN48032_c0_g2_i1.subseq
TRINITY_DN48041_c0_g1_i1.subseq
TRINITY_DN48050_c0_g3_i1.subseq
TRINITY_DN48052_c0_g1_i2.subseq
TRINITY_DN48078_c0_g2_i2.subseq
TRINITY_DN48084_c0_g1_i1.subseq
TRINITY_DN48088_c0_g1_i2.subseq
TRINITY_DN48097_c0_g1_i1.subseq
TRINITY_DN48099_c0_g1_i1.subseq
TRINITY_DN48103_c0_g2_i1.subseq
TRINITY_DN48109_c0_g2_i1.subseq
TRINITY_DN48110_c0_g1_i1.subseq
TRINITY_DN48111_c0_g1_i1.subseq
TRINITY_DN48114_c0_g2_i1.subseq
TRINITY_DN48124_c0_g1_i1.subseq
TRINITY_DN48129_c0_g2_i2.subseq
TRINITY_DN48144_c0_g1_i1.subseq
TRINITY_DN48150_c0_g2_i1.subseq
TRINITY_DN48154_c0_g1_i1.subseq
TRINITY_DN48156_c0_g1_i1.subseq
TRINITY_DN48160_c0_g1_i1.subseq
TRINITY_DN48169_c0_g1_i1.subseq
TRINITY_DN48177_c0_g1_i2.subseq
TRINITY_DN48187_c0_g2_i1.subseq
TRINITY_DN48198_c0_g1_i1.subseq
TRINITY_DN48211_c1_g1_i1.subseq
TRINITY_DN48220_c0_g2_i1.subseq
TRINITY_DN48223_c0_g1_i1.subseq
TRINITY_DN48257_c0_g1_i1.subseq
TRINITY_DN48260_c0_g1_i1.subseq
TRINITY_DN48287_c0_g1_i1.subseq
TRINITY_DN48289_c0_g1_i1.subseq
TRINITY_DN48298_c0_g1_i1.subseq
TRINITY_DN48310_c0_g1_i1.subseq
TRINITY_DN48318_c0_g1_i1.subseq
TRINITY_DN48320_c0_g2_i2.subseq
TRINITY_DN48329_c0_g1_i1.subseq
TRINITY_DN48336_c0_g1_i1.subseq
TRINITY_DN48340_c0_g1_i2.subseq
TRINITY_DN48343_c0_g1_i1.subseq
TRINITY_DN48344_c0_g1_i2.subseq
TRINITY_DN48347_c1_g1_i1.subseq
TRINITY_DN48368_c0_g1_i1.subseq
TRINITY_DN48395_c0_g1_i1.subseq
TRINITY_DN48410_c0_g1_i1.subseq
TRINITY_DN48412_c0_g1_i1.subseq
TRINITY_DN48415_c0_g1_i1.subseq
TRINITY_DN48420_c0_g1_i2.subseq
TRINITY_DN48421_c0_g1_i3.subseq
TRINITY_DN48428_c0_g1_i1.subseq
TRINITY_DN48430_c0_g1_i1.subseq
TRINITY_DN48433_c0_g1_i1.subseq
TRINITY_DN48442_c0_g2_i4.subseq
TRINITY_DN48443_c0_g1_i1.subseq
TRINITY_DN48465_c0_g1_i2.subseq
TRINITY_DN48475_c0_g1_i1.subseq
TRINITY_DN4848_c0_g2_i1.subseq
TRINITY_DN48490_c0_g1_i1.subseq
TRINITY_DN48491_c0_g3_i1.subseq
TRINITY_DN48509_c0_g1_i1.subseq
TRINITY_DN48511_c0_g2_i1.subseq
TRINITY_DN48534_c0_g1_i1.subseq
TRINITY_DN48543_c0_g2_i1.subseq
TRINITY_DN48545_c0_g1_i1.subseq
TRINITY_DN48551_c0_g1_i1.subseq
TRINITY_DN48573_c0_g1_i3.subseq
TRINITY_DN48575_c0_g1_i1.subseq
TRINITY_DN48579_c0_g1_i1.subseq
TRINITY_DN48581_c0_g1_i1.subseq
TRINITY_DN48584_c0_g1_i2.subseq
TRINITY_DN48590_c0_g1_i1.subseq
TRINITY_DN48597_c0_g1_i2.subseq
TRINITY_DN48598_c1_g2_i1.subseq
TRINITY_DN48602_c2_g1_i1.subseq
TRINITY_DN48605_c0_g1_i1.subseq
TRINITY_DN48615_c0_g1_i1.subseq
TRINITY_DN48616_c0_g1_i1.subseq
TRINITY_DN48623_c0_g1_i1.subseq
TRINITY_DN48626_c0_g1_i1.subseq
TRINITY_DN48630_c0_g1_i1.subseq
TRINITY_DN48633_c0_g2_i1.subseq
TRINITY_DN48643_c0_g1_i1.subseq
TRINITY_DN48646_c0_g1_i1.subseq
TRINITY_DN48656_c0_g1_i1.subseq
TRINITY_DN48667_c0_g1_i2.subseq
TRINITY_DN48668_c0_g1_i1.subseq
TRINITY_DN48670_c0_g1_i1.subseq
TRINITY_DN48672_c0_g1_i1.subseq
TRINITY_DN48674_c1_g1_i1.subseq
TRINITY_DN48677_c0_g2_i1.subseq
TRINITY_DN48679_c0_g1_i3.subseq
TRINITY_DN48681_c0_g1_i1.subseq
TRINITY_DN48690_c0_g1_i1.subseq
TRINITY_DN48696_c0_g1_i1.subseq
TRINITY_DN48700_c0_g1_i1.subseq
TRINITY_DN48703_c0_g1_i1.subseq
TRINITY_DN48712_c0_g1_i1.subseq
TRINITY_DN48716_c1_g1_i1.subseq
TRINITY_DN48724_c0_g1_i2.subseq
TRINITY_DN48726_c0_g1_i1.subseq
TRINITY_DN48738_c0_g1_i1.subseq
TRINITY_DN48744_c0_g1_i1.subseq
TRINITY_DN48747_c0_g1_i1.subseq
TRINITY_DN48749_c0_g1_i1.subseq
TRINITY_DN48752_c0_g2_i3.subseq
TRINITY_DN48757_c0_g1_i1.subseq
TRINITY_DN48759_c0_g1_i1.subseq
TRINITY_DN48759_c1_g1_i1.subseq
TRINITY_DN48773_c0_g1_i1.subseq
TRINITY_DN48779_c1_g1_i1.subseq
TRINITY_DN48781_c0_g1_i1.subseq
TRINITY_DN48782_c0_g1_i1.subseq
TRINITY_DN48785_c0_g1_i1.subseq
TRINITY_DN48787_c2_g1_i1.subseq
TRINITY_DN48791_c0_g1_i2.subseq
TRINITY_DN48802_c1_g2_i1.subseq
TRINITY_DN48805_c0_g1_i2.subseq
TRINITY_DN48810_c0_g1_i1.subseq
TRINITY_DN48811_c0_g1_i1.subseq
TRINITY_DN48820_c0_g1_i1.subseq
TRINITY_DN48821_c0_g1_i1.subseq
TRINITY_DN48826_c0_g1_i1.subseq
TRINITY_DN48830_c0_g1_i1.subseq
TRINITY_DN48832_c0_g1_i1.subseq
TRINITY_DN48844_c2_g1_i1.subseq
TRINITY_DN48851_c0_g1_i1.subseq
TRINITY_DN48853_c0_g1_i2.subseq
TRINITY_DN48855_c0_g1_i2.subseq
TRINITY_DN48856_c0_g2_i1.subseq
TRINITY_DN48858_c0_g1_i1.subseq
TRINITY_DN48859_c0_g1_i1.subseq
TRINITY_DN48861_c0_g2_i1.subseq
TRINITY_DN48865_c0_g1_i1.subseq
TRINITY_DN48867_c0_g1_i1.subseq
TRINITY_DN48869_c2_g1_i1.subseq
TRINITY_DN48870_c0_g1_i2.subseq
TRINITY_DN48873_c0_g1_i1.subseq
TRINITY_DN48874_c0_g1_i1.subseq
TRINITY_DN48879_c0_g1_i1.subseq
TRINITY_DN48887_c0_g1_i1.subseq
TRINITY_DN48890_c0_g1_i1.subseq
TRINITY_DN48891_c0_g1_i1.subseq
TRINITY_DN48894_c0_g1_i1.subseq
TRINITY_DN48910_c1_g1_i1.subseq
TRINITY_DN48911_c0_g1_i1.subseq
TRINITY_DN48916_c0_g2_i1.subseq
TRINITY_DN48917_c0_g1_i1.subseq
TRINITY_DN48920_c0_g1_i1.subseq
TRINITY_DN48921_c0_g1_i1.subseq
TRINITY_DN48925_c0_g1_i1.subseq
TRINITY_DN48929_c0_g2_i1.subseq
TRINITY_DN48934_c0_g1_i1.subseq
TRINITY_DN48935_c0_g2_i1.subseq
TRINITY_DN48942_c0_g1_i1.subseq
TRINITY_DN48946_c0_g1_i1.subseq
TRINITY_DN48954_c0_g1_i1.subseq
TRINITY_DN48955_c0_g1_i1.subseq
TRINITY_DN48960_c0_g1_i2.subseq
TRINITY_DN48965_c0_g1_i1.subseq
TRINITY_DN48970_c0_g1_i1.subseq
TRINITY_DN48978_c0_g1_i1.subseq
TRINITY_DN48983_c0_g1_i1.subseq
TRINITY_DN48988_c0_g1_i2.subseq
TRINITY_DN48994_c0_g1_i1.subseq
TRINITY_DN48995_c0_g1_i1.subseq
TRINITY_DN48997_c0_g1_i1.subseq
TRINITY_DN48999_c0_g1_i1.subseq
TRINITY_DN49000_c0_g1_i2.subseq
TRINITY_DN49001_c0_g1_i1.subseq
TRINITY_DN49025_c0_g1_i1.subseq
TRINITY_DN49028_c0_g1_i1.subseq
TRINITY_DN49033_c2_g2_i1.subseq
TRINITY_DN49042_c0_g1_i1.subseq
TRINITY_DN49049_c0_g1_i1.subseq
TRINITY_DN49055_c0_g1_i2.subseq
TRINITY_DN49060_c0_g2_i2.subseq
TRINITY_DN49061_c0_g1_i1.subseq
TRINITY_DN49064_c0_g1_i2.subseq
TRINITY_DN49071_c0_g1_i2.subseq
TRINITY_DN49072_c0_g1_i1.subseq
TRINITY_DN49073_c0_g1_i1.subseq
TRINITY_DN49083_c0_g3_i1.subseq
TRINITY_DN49086_c1_g1_i1.subseq
TRINITY_DN49090_c0_g1_i1.subseq
TRINITY_DN49092_c0_g1_i1.subseq
TRINITY_DN49094_c0_g2_i1.subseq
TRINITY_DN49095_c0_g1_i1.subseq
TRINITY_DN49096_c0_g1_i2.subseq
TRINITY_DN49101_c0_g1_i1.subseq
TRINITY_DN49102_c0_g1_i1.subseq
TRINITY_DN49118_c0_g2_i1.subseq
TRINITY_DN49120_c0_g2_i1.subseq
TRINITY_DN49125_c0_g1_i1.subseq
TRINITY_DN49128_c0_g1_i2.subseq
TRINITY_DN49129_c0_g1_i1.subseq
TRINITY_DN49132_c0_g1_i1.subseq
TRINITY_DN49139_c0_g1_i1.subseq
TRINITY_DN49142_c0_g1_i1.subseq
TRINITY_DN49145_c0_g1_i1.subseq
TRINITY_DN49149_c0_g1_i2.subseq
TRINITY_DN49154_c1_g1_i1.subseq
TRINITY_DN49165_c0_g1_i1.subseq
TRINITY_DN49171_c0_g3_i1.subseq
TRINITY_DN49172_c0_g1_i1.subseq
TRINITY_DN49181_c0_g1_i1.subseq
TRINITY_DN49182_c0_g1_i1.subseq
TRINITY_DN49184_c0_g1_i1.subseq
TRINITY_DN49190_c0_g1_i2.subseq
TRINITY_DN49203_c0_g1_i1.subseq
TRINITY_DN49210_c0_g1_i1.subseq
TRINITY_DN49214_c0_g1_i1.subseq
TRINITY_DN49221_c0_g1_i1.subseq
TRINITY_DN49230_c0_g1_i1.subseq
TRINITY_DN49231_c0_g1_i1.subseq
TRINITY_DN49234_c1_g1_i1.subseq
TRINITY_DN49240_c0_g1_i1.subseq
TRINITY_DN49255_c0_g1_i1.subseq
TRINITY_DN49259_c0_g1_i2.subseq
TRINITY_DN49265_c0_g1_i1.subseq
TRINITY_DN49266_c0_g1_i2.subseq
TRINITY_DN49267_c0_g1_i1.subseq
TRINITY_DN49270_c0_g1_i1.subseq
TRINITY_DN49272_c0_g1_i1.subseq
TRINITY_DN49275_c0_g1_i1.subseq
TRINITY_DN49280_c0_g1_i1.subseq
TRINITY_DN49281_c0_g1_i1.subseq
TRINITY_DN49283_c0_g1_i1.subseq
TRINITY_DN49295_c0_g1_i2.subseq
TRINITY_DN49297_c0_g1_i1.subseq
TRINITY_DN49298_c0_g1_i1.subseq
TRINITY_DN49299_c0_g1_i3.subseq
TRINITY_DN49303_c1_g1_i1.subseq
TRINITY_DN49304_c0_g1_i1.subseq
TRINITY_DN49305_c0_g1_i1.subseq
TRINITY_DN49309_c0_g1_i2.subseq
TRINITY_DN49323_c0_g1_i2.subseq
TRINITY_DN49330_c0_g2_i2.subseq
TRINITY_DN49341_c0_g1_i2.subseq
TRINITY_DN49346_c0_g1_i1.subseq
TRINITY_DN49349_c0_g1_i2.subseq
TRINITY_DN49358_c0_g1_i2.subseq
TRINITY_DN49361_c0_g1_i1.subseq
TRINITY_DN49367_c1_g1_i1.subseq
TRINITY_DN49370_c0_g1_i1.subseq
TRINITY_DN49371_c0_g1_i1.subseq
TRINITY_DN49373_c0_g1_i2.subseq
TRINITY_DN49389_c0_g1_i1.subseq
TRINITY_DN49393_c0_g1_i4.subseq
TRINITY_DN49403_c0_g1_i1.subseq
TRINITY_DN49408_c0_g1_i1.subseq
TRINITY_DN49409_c0_g1_i1.subseq
TRINITY_DN49410_c0_g1_i2.subseq
TRINITY_DN49411_c0_g1_i1.subseq
TRINITY_DN49418_c0_g1_i1.subseq
TRINITY_DN49426_c0_g1_i1.subseq
TRINITY_DN49431_c0_g1_i1.subseq
TRINITY_DN49433_c0_g1_i1.subseq
TRINITY_DN49435_c0_g1_i2.subseq
TRINITY_DN49443_c0_g1_i1.subseq
TRINITY_DN49446_c0_g1_i1.subseq
TRINITY_DN49450_c0_g1_i1.subseq
TRINITY_DN49455_c0_g2_i1.subseq
TRINITY_DN49456_c0_g2_i1.subseq
TRINITY_DN49461_c0_g1_i1.subseq
TRINITY_DN49463_c0_g1_i1.subseq
TRINITY_DN49468_c1_g1_i1.subseq
TRINITY_DN49471_c0_g1_i2.subseq
TRINITY_DN49472_c0_g1_i1.subseq
TRINITY_DN49473_c0_g3_i1.subseq
TRINITY_DN49479_c0_g1_i1.subseq
TRINITY_DN49493_c0_g1_i1.subseq
TRINITY_DN49496_c0_g2_i1.subseq
TRINITY_DN49497_c1_g1_i1.subseq
TRINITY_DN49501_c0_g1_i1.subseq
TRINITY_DN49503_c0_g1_i1.subseq
TRINITY_DN49504_c0_g1_i1.subseq
TRINITY_DN49512_c0_g1_i1.subseq
TRINITY_DN49514_c0_g1_i2.subseq
TRINITY_DN49520_c0_g2_i1.subseq
TRINITY_DN49521_c0_g1_i2.subseq
TRINITY_DN49523_c0_g1_i1.subseq
TRINITY_DN49529_c0_g1_i1.subseq
TRINITY_DN49531_c0_g1_i1.subseq
TRINITY_DN49541_c0_g1_i1.subseq
TRINITY_DN49548_c0_g1_i1.subseq
TRINITY_DN49550_c0_g1_i2.subseq
TRINITY_DN49551_c0_g1_i1.subseq
TRINITY_DN49554_c0_g1_i1.subseq
TRINITY_DN49555_c0_g1_i1.subseq
TRINITY_DN49560_c0_g2_i2.subseq
TRINITY_DN49562_c2_g1_i1.subseq
TRINITY_DN49563_c0_g1_i1.subseq
TRINITY_DN49564_c0_g3_i1.subseq
TRINITY_DN49567_c0_g1_i1.subseq
TRINITY_DN49570_c0_g1_i1.subseq
TRINITY_DN49573_c0_g1_i1.subseq
TRINITY_DN49574_c0_g1_i2.subseq
TRINITY_DN49579_c0_g1_i1.subseq
TRINITY_DN49581_c0_g1_i1.subseq
TRINITY_DN49583_c0_g1_i2.subseq
TRINITY_DN49592_c0_g2_i1.subseq
TRINITY_DN49601_c0_g3_i1.subseq
TRINITY_DN49604_c0_g1_i2.subseq
TRINITY_DN49605_c0_g1_i1.subseq
TRINITY_DN49612_c0_g1_i1.subseq
TRINITY_DN49615_c0_g3_i1.subseq
TRINITY_DN49617_c0_g1_i1.subseq
TRINITY_DN49621_c0_g2_i1.subseq
TRINITY_DN49631_c0_g1_i1.subseq
TRINITY_DN49637_c0_g1_i1.subseq
TRINITY_DN49642_c0_g1_i2.subseq
TRINITY_DN49654_c0_g1_i1.subseq
TRINITY_DN49655_c0_g1_i1.subseq
TRINITY_DN49658_c0_g1_i1.subseq
TRINITY_DN49665_c0_g1_i3.subseq
TRINITY_DN49673_c0_g1_i1.subseq
TRINITY_DN49683_c0_g1_i1.subseq
TRINITY_DN49685_c0_g1_i1.subseq
TRINITY_DN49694_c0_g1_i2.subseq
TRINITY_DN49698_c0_g1_i1.subseq
TRINITY_DN49701_c0_g1_i2.subseq
TRINITY_DN49708_c0_g1_i1.subseq
TRINITY_DN49711_c0_g1_i1.subseq
TRINITY_DN49713_c0_g1_i2.subseq
TRINITY_DN49717_c0_g1_i1.subseq
TRINITY_DN49724_c0_g1_i1.subseq
TRINITY_DN49728_c0_g1_i1.subseq
TRINITY_DN49740_c0_g1_i1.subseq
TRINITY_DN49741_c0_g1_i1.subseq
TRINITY_DN49747_c0_g1_i1.subseq
TRINITY_DN49750_c0_g1_i1.subseq
TRINITY_DN49753_c0_g1_i1.subseq
TRINITY_DN49757_c0_g2_i1.subseq
TRINITY_DN49760_c0_g1_i1.subseq
TRINITY_DN49765_c0_g1_i1.subseq
TRINITY_DN49767_c0_g1_i1.subseq
TRINITY_DN49773_c0_g2_i1.subseq
TRINITY_DN49778_c0_g1_i1.subseq
TRINITY_DN49785_c0_g1_i1.subseq
TRINITY_DN49787_c0_g1_i2.subseq
TRINITY_DN49789_c0_g2_i1.subseq
TRINITY_DN49799_c0_g1_i1.subseq
TRINITY_DN49800_c0_g1_i1.subseq
TRINITY_DN49811_c0_g1_i2.subseq
TRINITY_DN49814_c0_g1_i1.subseq
TRINITY_DN49820_c0_g1_i1.subseq
TRINITY_DN49825_c0_g2_i1.subseq
TRINITY_DN49829_c0_g1_i2.subseq
TRINITY_DN49831_c0_g1_i1.subseq
TRINITY_DN49834_c3_g1_i1.subseq
TRINITY_DN49839_c0_g1_i1.subseq
TRINITY_DN49841_c1_g1_i1.subseq
TRINITY_DN49848_c0_g1_i1.subseq
TRINITY_DN49849_c0_g1_i1.subseq
TRINITY_DN49852_c0_g1_i1.subseq
TRINITY_DN49854_c0_g1_i1.subseq
TRINITY_DN49856_c0_g1_i2.subseq
TRINITY_DN49858_c0_g1_i1.subseq
TRINITY_DN49875_c0_g1_i1.subseq
TRINITY_DN49878_c0_g1_i1.subseq
TRINITY_DN49883_c0_g1_i1.subseq
TRINITY_DN49887_c0_g1_i1.subseq
TRINITY_DN49890_c0_g2_i2.subseq
TRINITY_DN49893_c0_g1_i1.subseq
TRINITY_DN49903_c1_g2_i2.subseq
TRINITY_DN49910_c0_g1_i2.subseq
TRINITY_DN49915_c0_g1_i1.subseq
TRINITY_DN49916_c0_g1_i2.subseq
TRINITY_DN49918_c0_g1_i1.subseq
TRINITY_DN49925_c0_g1_i1.subseq
TRINITY_DN49932_c0_g2_i2.subseq
TRINITY_DN49935_c0_g1_i2.subseq
TRINITY_DN49941_c0_g1_i1.subseq
TRINITY_DN49957_c0_g1_i1.subseq
TRINITY_DN49961_c0_g1_i1.subseq
TRINITY_DN49963_c0_g1_i1.subseq
TRINITY_DN49965_c0_g1_i1.subseq
TRINITY_DN49969_c0_g2_i1.subseq
TRINITY_DN49970_c0_g1_i1.subseq
TRINITY_DN49971_c0_g1_i1.subseq
TRINITY_DN49976_c0_g1_i1.subseq
TRINITY_DN49979_c0_g1_i2.subseq
TRINITY_DN49982_c0_g1_i1.subseq
TRINITY_DN49983_c0_g1_i2.subseq
TRINITY_DN49988_c0_g1_i2.subseq
TRINITY_DN49996_c1_g1_i1.subseq
TRINITY_DN50001_c2_g1_i1.subseq
TRINITY_DN50005_c0_g1_i1.subseq
TRINITY_DN50008_c0_g2_i1.subseq
TRINITY_DN50015_c0_g1_i2.subseq
TRINITY_DN50019_c0_g5_i2.subseq
TRINITY_DN50021_c0_g1_i1.subseq
TRINITY_DN50027_c0_g1_i2.subseq
TRINITY_DN50049_c0_g1_i1.subseq
TRINITY_DN50059_c0_g1_i1.subseq
TRINITY_DN50060_c0_g1_i1.subseq
TRINITY_DN50063_c0_g1_i1.subseq
TRINITY_DN50064_c0_g1_i1.subseq
TRINITY_DN50066_c1_g1_i2.subseq
TRINITY_DN50079_c0_g1_i1.subseq
TRINITY_DN50083_c0_g1_i1.subseq
TRINITY_DN50096_c0_g1_i2.subseq
TRINITY_DN50100_c0_g1_i1.subseq
TRINITY_DN50109_c0_g1_i1.subseq
TRINITY_DN50131_c0_g2_i1.subseq
TRINITY_DN50132_c0_g1_i1.subseq
TRINITY_DN50136_c0_g1_i1.subseq
TRINITY_DN50138_c0_g1_i1.subseq
TRINITY_DN50139_c0_g1_i2.subseq
TRINITY_DN50143_c0_g1_i1.subseq
TRINITY_DN50148_c0_g1_i1.subseq
TRINITY_DN50149_c0_g1_i1.subseq
TRINITY_DN50154_c0_g1_i2.subseq
TRINITY_DN50156_c0_g1_i1.subseq
TRINITY_DN50160_c0_g1_i1.subseq
TRINITY_DN50163_c0_g1_i2.subseq
TRINITY_DN50164_c1_g1_i1.subseq
TRINITY_DN50165_c0_g1_i1.subseq
TRINITY_DN50169_c0_g2_i1.subseq
TRINITY_DN50170_c0_g1_i1.subseq
TRINITY_DN50171_c0_g1_i1.subseq
TRINITY_DN50176_c0_g1_i1.subseq
TRINITY_DN50178_c0_g1_i2.subseq
TRINITY_DN50182_c0_g1_i1.subseq
TRINITY_DN50189_c0_g1_i1.subseq
TRINITY_DN50196_c0_g1_i1.subseq
TRINITY_DN50203_c0_g1_i1.subseq
TRINITY_DN50204_c0_g2_i2.subseq
TRINITY_DN50215_c2_g1_i1.subseq
TRINITY_DN50218_c0_g1_i1.subseq
TRINITY_DN50220_c0_g1_i1.subseq
TRINITY_DN50221_c1_g1_i1.subseq
TRINITY_DN50225_c0_g2_i2.subseq
TRINITY_DN50226_c0_g1_i1.subseq
TRINITY_DN50231_c0_g2_i1.subseq
TRINITY_DN50232_c0_g1_i1.subseq
TRINITY_DN50238_c0_g2_i1.subseq
TRINITY_DN50243_c0_g1_i1.subseq
TRINITY_DN50248_c0_g1_i1.subseq
TRINITY_DN50250_c0_g1_i1.subseq
TRINITY_DN50256_c0_g2_i4.subseq
TRINITY_DN50258_c0_g1_i1.subseq
TRINITY_DN50259_c0_g1_i2.subseq
TRINITY_DN50262_c0_g1_i1.subseq
TRINITY_DN50263_c0_g1_i1.subseq
TRINITY_DN50268_c0_g1_i2.subseq
TRINITY_DN50271_c0_g3_i1.subseq
TRINITY_DN50275_c0_g1_i2.subseq
TRINITY_DN50278_c0_g1_i2.subseq
TRINITY_DN50279_c0_g1_i1.subseq
TRINITY_DN50283_c0_g1_i1.subseq
TRINITY_DN50285_c0_g1_i1.subseq
TRINITY_DN50286_c0_g1_i1.subseq
TRINITY_DN50290_c0_g1_i1.subseq
TRINITY_DN50299_c0_g2_i1.subseq
TRINITY_DN50300_c0_g1_i1.subseq
TRINITY_DN50307_c1_g1_i1.subseq
TRINITY_DN50308_c0_g1_i1.subseq
TRINITY_DN50308_c1_g2_i2.subseq
TRINITY_DN50309_c0_g1_i1.subseq
TRINITY_DN50317_c0_g1_i1.subseq
TRINITY_DN50319_c0_g1_i1.subseq
TRINITY_DN50321_c0_g1_i6.subseq
TRINITY_DN50327_c0_g2_i2.subseq
TRINITY_DN50329_c0_g1_i2.subseq
TRINITY_DN50330_c0_g1_i1.subseq
TRINITY_DN50333_c0_g1_i1.subseq
TRINITY_DN50341_c0_g1_i1.subseq
TRINITY_DN50347_c0_g1_i1.subseq
TRINITY_DN50350_c0_g1_i1.subseq
TRINITY_DN50359_c0_g1_i1.subseq
TRINITY_DN50367_c0_g1_i2.subseq
TRINITY_DN50373_c0_g1_i1.subseq
TRINITY_DN50374_c0_g2_i1.subseq
TRINITY_DN50378_c0_g2_i1.subseq
TRINITY_DN50383_c0_g1_i2.subseq
TRINITY_DN50385_c0_g1_i1.subseq
TRINITY_DN50386_c0_g1_i1.subseq
TRINITY_DN50394_c0_g1_i1.subseq
TRINITY_DN50404_c0_g1_i1.subseq
TRINITY_DN50406_c0_g1_i1.subseq
TRINITY_DN50409_c0_g1_i1.subseq
TRINITY_DN50412_c0_g1_i1.subseq
TRINITY_DN50419_c0_g2_i5.subseq
TRINITY_DN50421_c0_g1_i1.subseq
TRINITY_DN50437_c0_g1_i1.subseq
TRINITY_DN50438_c0_g1_i2.subseq
TRINITY_DN50440_c0_g1_i1.subseq
TRINITY_DN50441_c0_g1_i3.subseq
TRINITY_DN50448_c0_g1_i1.subseq
TRINITY_DN50449_c0_g2_i1.subseq
TRINITY_DN50450_c0_g1_i1.subseq
TRINITY_DN50459_c0_g1_i1.subseq
TRINITY_DN50460_c0_g1_i1.subseq
TRINITY_DN50465_c0_g1_i1.subseq
TRINITY_DN50466_c0_g1_i2.subseq
TRINITY_DN50471_c0_g1_i1.subseq
TRINITY_DN50472_c1_g1_i1.subseq
TRINITY_DN50475_c0_g1_i1.subseq
TRINITY_DN50480_c0_g1_i1.subseq
TRINITY_DN50481_c0_g1_i1.subseq
TRINITY_DN50486_c0_g3_i1.subseq
TRINITY_DN50487_c0_g1_i1.subseq
TRINITY_DN50488_c0_g2_i2.subseq
TRINITY_DN50495_c0_g2_i2.subseq
TRINITY_DN50496_c0_g2_i2.subseq
TRINITY_DN50501_c0_g1_i1.subseq
TRINITY_DN50502_c1_g2_i1.subseq
TRINITY_DN50509_c0_g1_i1.subseq
TRINITY_DN50512_c0_g2_i1.subseq
TRINITY_DN50515_c0_g1_i1.subseq
TRINITY_DN50516_c0_g1_i1.subseq
TRINITY_DN50517_c0_g1_i2.subseq
TRINITY_DN50518_c0_g1_i2.subseq
TRINITY_DN50520_c0_g1_i1.subseq
TRINITY_DN50522_c0_g1_i1.subseq
TRINITY_DN50522_c1_g1_i1.subseq
TRINITY_DN50527_c1_g1_i1.subseq
TRINITY_DN50530_c0_g1_i1.subseq
TRINITY_DN50533_c0_g1_i1.subseq
TRINITY_DN50538_c0_g3_i1.subseq
TRINITY_DN50540_c1_g1_i2.subseq
TRINITY_DN50542_c2_g1_i1.subseq
TRINITY_DN50544_c0_g1_i1.subseq
TRINITY_DN50545_c1_g1_i2.subseq
TRINITY_DN50548_c0_g1_i1.subseq
TRINITY_DN50554_c0_g1_i1.subseq
TRINITY_DN50555_c1_g1_i1.subseq
TRINITY_DN50556_c0_g1_i1.subseq
TRINITY_DN50559_c0_g1_i1.subseq
TRINITY_DN50568_c1_g1_i1.subseq
TRINITY_DN50576_c0_g1_i1.subseq
TRINITY_DN50581_c0_g1_i2.subseq
TRINITY_DN50583_c0_g1_i1.subseq
TRINITY_DN50588_c0_g2_i1.subseq
TRINITY_DN50589_c0_g1_i1.subseq
TRINITY_DN50591_c1_g2_i1.subseq
TRINITY_DN50593_c0_g1_i1.subseq
TRINITY_DN50596_c1_g2_i1.subseq
TRINITY_DN50599_c0_g3_i2.subseq
TRINITY_DN50601_c0_g1_i1.subseq
TRINITY_DN50602_c0_g1_i1.subseq
TRINITY_DN50609_c0_g1_i1.subseq
TRINITY_DN50614_c0_g1_i1.subseq
TRINITY_DN50618_c0_g2_i2.subseq
TRINITY_DN50622_c0_g1_i1.subseq
TRINITY_DN50626_c0_g1_i1.subseq
TRINITY_DN50627_c0_g1_i1.subseq
TRINITY_DN50629_c0_g1_i1.subseq
TRINITY_DN50631_c0_g1_i2.subseq
TRINITY_DN50632_c1_g2_i1.subseq
TRINITY_DN50633_c0_g1_i1.subseq
TRINITY_DN50634_c0_g1_i1.subseq
TRINITY_DN50636_c0_g1_i1.subseq
TRINITY_DN50644_c0_g1_i1.subseq
TRINITY_DN50645_c0_g1_i1.subseq
TRINITY_DN50647_c0_g1_i1.subseq
TRINITY_DN50648_c0_g1_i1.subseq
TRINITY_DN50649_c0_g1_i1.subseq
TRINITY_DN50652_c0_g1_i1.subseq
TRINITY_DN50663_c0_g1_i1.subseq
TRINITY_DN50664_c0_g1_i1.subseq
TRINITY_DN50665_c0_g1_i2.subseq
TRINITY_DN50668_c0_g1_i3.subseq
TRINITY_DN50670_c0_g1_i2.subseq
TRINITY_DN50676_c0_g2_i1.subseq
TRINITY_DN50677_c0_g1_i1.subseq
TRINITY_DN50678_c1_g1_i1.subseq
TRINITY_DN50702_c0_g1_i1.subseq
TRINITY_DN50706_c0_g2_i1.subseq
TRINITY_DN50714_c0_g1_i1.subseq
TRINITY_DN50716_c0_g1_i1.subseq
TRINITY_DN50730_c0_g1_i1.subseq
TRINITY_DN50732_c0_g3_i1.subseq
TRINITY_DN50733_c0_g1_i1.subseq
TRINITY_DN50735_c0_g2_i1.subseq
TRINITY_DN50735_c1_g2_i1.subseq
TRINITY_DN50736_c0_g2_i1.subseq
TRINITY_DN50738_c0_g1_i1.subseq
TRINITY_DN50740_c0_g1_i1.subseq
TRINITY_DN50742_c0_g1_i1.subseq
TRINITY_DN50744_c0_g1_i1.subseq
TRINITY_DN50747_c1_g1_i1.subseq
TRINITY_DN50752_c1_g1_i1.subseq
TRINITY_DN50753_c0_g1_i1.subseq
TRINITY_DN50754_c0_g1_i1.subseq
TRINITY_DN50756_c0_g1_i1.subseq
TRINITY_DN50760_c0_g1_i2.subseq
TRINITY_DN50770_c0_g2_i1.subseq
TRINITY_DN50774_c0_g1_i3.subseq
TRINITY_DN50776_c1_g1_i1.subseq
TRINITY_DN50777_c0_g2_i1.subseq
TRINITY_DN50779_c0_g1_i1.subseq
TRINITY_DN50797_c0_g1_i2.subseq
TRINITY_DN50799_c0_g1_i1.subseq
TRINITY_DN50804_c1_g1_i1.subseq
TRINITY_DN50806_c0_g1_i1.subseq
TRINITY_DN50807_c0_g2_i1.subseq
TRINITY_DN50809_c1_g1_i1.subseq
TRINITY_DN50810_c0_g3_i2.subseq
TRINITY_DN50815_c0_g1_i1.subseq
TRINITY_DN50816_c0_g1_i1.subseq
TRINITY_DN50819_c0_g1_i1.subseq
TRINITY_DN50822_c0_g1_i1.subseq
TRINITY_DN50823_c0_g1_i1.subseq
TRINITY_DN50828_c0_g1_i1.subseq
TRINITY_DN50829_c0_g2_i1.subseq
TRINITY_DN50832_c0_g1_i1.subseq
TRINITY_DN50837_c0_g1_i1.subseq
TRINITY_DN50841_c0_g2_i1.subseq
TRINITY_DN50844_c0_g1_i2.subseq
TRINITY_DN50847_c0_g1_i1.subseq
TRINITY_DN50852_c0_g1_i1.subseq
TRINITY_DN50860_c0_g2_i1.subseq
TRINITY_DN50864_c0_g1_i2.subseq
TRINITY_DN50865_c0_g2_i2.subseq
TRINITY_DN50866_c1_g1_i1.subseq
TRINITY_DN50868_c0_g1_i1.subseq
TRINITY_DN50876_c0_g1_i1.subseq
TRINITY_DN50878_c1_g2_i1.subseq
TRINITY_DN50879_c0_g1_i1.subseq
TRINITY_DN50885_c0_g2_i1.subseq
TRINITY_DN50885_c2_g1_i1.subseq
TRINITY_DN50887_c0_g1_i1.subseq
TRINITY_DN50888_c0_g2_i1.subseq
TRINITY_DN50889_c0_g1_i1.subseq
TRINITY_DN50899_c0_g1_i1.subseq
TRINITY_DN50902_c0_g1_i2.subseq
TRINITY_DN50903_c1_g1_i1.subseq
TRINITY_DN50904_c0_g2_i1.subseq
TRINITY_DN50909_c0_g1_i1.subseq
TRINITY_DN50911_c0_g1_i1.subseq
TRINITY_DN50917_c0_g1_i1.subseq
TRINITY_DN50918_c0_g1_i2.subseq
TRINITY_DN50922_c0_g1_i1.subseq
TRINITY_DN50923_c0_g1_i1.subseq
TRINITY_DN50927_c1_g1_i1.subseq
TRINITY_DN50936_c0_g1_i3.subseq
TRINITY_DN50942_c0_g1_i1.subseq
TRINITY_DN50956_c0_g1_i2.subseq
TRINITY_DN50960_c0_g1_i1.subseq
TRINITY_DN50963_c0_g1_i1.subseq
TRINITY_DN50964_c0_g1_i2.subseq
TRINITY_DN50966_c0_g1_i2.subseq
TRINITY_DN50969_c0_g1_i1.subseq
TRINITY_DN50972_c0_g1_i1.subseq
TRINITY_DN50977_c0_g1_i2.subseq
TRINITY_DN50978_c0_g1_i1.subseq
TRINITY_DN50979_c0_g1_i4.subseq
TRINITY_DN50980_c0_g1_i2.subseq
TRINITY_DN50982_c0_g1_i1.subseq
TRINITY_DN50992_c0_g1_i1.subseq
TRINITY_DN50993_c0_g3_i1.subseq
TRINITY_DN50994_c0_g2_i1.subseq
TRINITY_DN50996_c0_g1_i1.subseq
TRINITY_DN50999_c0_g1_i1.subseq
TRINITY_DN51003_c0_g1_i1.subseq
TRINITY_DN51016_c0_g1_i1.subseq
TRINITY_DN51018_c1_g1_i1.subseq
TRINITY_DN51025_c0_g1_i1.subseq
TRINITY_DN51027_c0_g1_i1.subseq
TRINITY_DN51029_c0_g1_i2.subseq
TRINITY_DN51030_c0_g1_i1.subseq
TRINITY_DN51031_c0_g1_i1.subseq
TRINITY_DN51034_c0_g1_i2.subseq
TRINITY_DN51035_c0_g1_i1.subseq
TRINITY_DN51037_c0_g1_i1.subseq
TRINITY_DN51044_c0_g1_i1.subseq
TRINITY_DN51047_c0_g1_i1.subseq
TRINITY_DN51053_c0_g1_i1.subseq
TRINITY_DN51061_c0_g2_i1.subseq
TRINITY_DN51069_c0_g1_i1.subseq
TRINITY_DN51083_c0_g1_i1.subseq
TRINITY_DN51086_c0_g1_i1.subseq
TRINITY_DN51091_c0_g3_i1.subseq
TRINITY_DN51098_c0_g1_i1.subseq
TRINITY_DN51104_c1_g1_i2.subseq
TRINITY_DN51106_c1_g2_i1.subseq
TRINITY_DN51108_c0_g1_i1.subseq
TRINITY_DN51115_c0_g1_i1.subseq
TRINITY_DN51118_c0_g1_i1.subseq
TRINITY_DN51127_c0_g1_i1.subseq
TRINITY_DN51129_c0_g1_i1.subseq
TRINITY_DN51131_c0_g1_i2.subseq
TRINITY_DN51132_c0_g1_i1.subseq
TRINITY_DN51133_c0_g1_i1.subseq
TRINITY_DN51135_c0_g2_i1.subseq
TRINITY_DN51141_c0_g1_i1.subseq
TRINITY_DN51143_c0_g1_i1.subseq
TRINITY_DN51146_c0_g1_i1.subseq
TRINITY_DN51159_c0_g1_i1.subseq
TRINITY_DN51162_c0_g1_i2.subseq
TRINITY_DN51167_c0_g1_i1.subseq
TRINITY_DN51173_c0_g1_i1.subseq
TRINITY_DN51177_c0_g1_i1.subseq
TRINITY_DN51182_c0_g1_i1.subseq
TRINITY_DN51186_c0_g1_i1.subseq
TRINITY_DN51191_c0_g1_i1.subseq
TRINITY_DN51193_c0_g1_i4.subseq
TRINITY_DN51196_c0_g1_i2.subseq
TRINITY_DN51202_c0_g1_i1.subseq
TRINITY_DN51210_c0_g1_i1.subseq
TRINITY_DN51213_c0_g1_i4.subseq
TRINITY_DN51214_c0_g2_i1.subseq
TRINITY_DN51219_c0_g1_i1.subseq
TRINITY_DN51220_c0_g2_i1.subseq
TRINITY_DN51226_c0_g1_i2.subseq
TRINITY_DN51227_c0_g1_i1.subseq
TRINITY_DN51234_c0_g1_i3.subseq
TRINITY_DN51239_c0_g4_i1.subseq
TRINITY_DN51241_c0_g1_i1.subseq
TRINITY_DN51246_c0_g1_i1.subseq
TRINITY_DN51250_c0_g1_i2.subseq
TRINITY_DN51252_c0_g1_i2.subseq
TRINITY_DN51259_c0_g1_i1.subseq
TRINITY_DN51265_c0_g1_i1.subseq
TRINITY_DN51269_c0_g1_i1.subseq
TRINITY_DN51272_c0_g2_i1.subseq
TRINITY_DN51280_c0_g1_i1.subseq
TRINITY_DN51285_c0_g1_i1.subseq
TRINITY_DN51286_c0_g1_i3.subseq
TRINITY_DN51287_c0_g1_i1.subseq
TRINITY_DN51295_c0_g1_i1.subseq
TRINITY_DN51302_c0_g1_i1.subseq
TRINITY_DN51306_c0_g1_i1.subseq
TRINITY_DN51307_c0_g1_i1.subseq
TRINITY_DN51311_c0_g1_i1.subseq
TRINITY_DN51316_c0_g1_i1.subseq
TRINITY_DN51321_c0_g1_i1.subseq
TRINITY_DN51322_c0_g1_i2.subseq
TRINITY_DN51326_c0_g1_i1.subseq
TRINITY_DN51328_c0_g1_i1.subseq
TRINITY_DN51330_c0_g2_i1.subseq
TRINITY_DN51331_c0_g1_i1.subseq
TRINITY_DN51338_c0_g1_i2.subseq
TRINITY_DN51345_c0_g1_i1.subseq
TRINITY_DN51352_c0_g1_i4.subseq
TRINITY_DN51355_c0_g1_i1.subseq
TRINITY_DN51356_c0_g1_i1.subseq
TRINITY_DN51358_c0_g1_i1.subseq
TRINITY_DN51360_c0_g2_i2.subseq
TRINITY_DN51366_c0_g1_i1.subseq
TRINITY_DN51372_c0_g1_i1.subseq
TRINITY_DN51373_c0_g1_i1.subseq
TRINITY_DN51376_c0_g1_i2.subseq
TRINITY_DN51379_c1_g1_i1.subseq
TRINITY_DN51383_c0_g1_i2.subseq
TRINITY_DN51388_c0_g1_i1.subseq
TRINITY_DN51391_c0_g1_i2.subseq
TRINITY_DN51396_c0_g1_i1.subseq
TRINITY_DN51397_c0_g1_i1.subseq
TRINITY_DN51400_c0_g1_i1.subseq
TRINITY_DN51407_c0_g1_i1.subseq
TRINITY_DN51411_c0_g1_i1.subseq
TRINITY_DN51418_c0_g1_i2.subseq
TRINITY_DN51421_c0_g1_i1.subseq
TRINITY_DN51424_c1_g1_i1.subseq
TRINITY_DN51425_c0_g1_i1.subseq
TRINITY_DN51426_c0_g1_i1.subseq
TRINITY_DN51430_c0_g2_i1.subseq
TRINITY_DN51432_c0_g1_i1.subseq
TRINITY_DN51433_c0_g1_i1.subseq
TRINITY_DN51437_c0_g2_i1.subseq
TRINITY_DN51438_c0_g1_i1.subseq
TRINITY_DN51439_c0_g1_i1.subseq
TRINITY_DN51440_c0_g1_i1.subseq
TRINITY_DN51452_c0_g1_i1.subseq
TRINITY_DN51453_c0_g1_i1.subseq
TRINITY_DN51454_c0_g1_i5.subseq
TRINITY_DN51456_c0_g1_i1.subseq
TRINITY_DN51460_c0_g1_i2.subseq
TRINITY_DN51462_c0_g1_i1.subseq
TRINITY_DN51469_c0_g1_i1.subseq
TRINITY_DN51470_c0_g1_i1.subseq
TRINITY_DN51473_c0_g1_i1.subseq
TRINITY_DN51476_c0_g1_i1.subseq
TRINITY_DN51486_c0_g1_i1.subseq
TRINITY_DN51488_c0_g1_i1.subseq
TRINITY_DN51491_c0_g1_i1.subseq
TRINITY_DN51492_c0_g1_i1.subseq
TRINITY_DN51498_c0_g1_i1.subseq
TRINITY_DN51499_c0_g1_i1.subseq
TRINITY_DN51506_c0_g2_i1.subseq
TRINITY_DN51507_c1_g2_i3.subseq
TRINITY_DN51509_c1_g1_i2.subseq
TRINITY_DN51517_c0_g1_i1.subseq
TRINITY_DN51519_c0_g1_i1.subseq
TRINITY_DN51520_c1_g1_i1.subseq
TRINITY_DN51520_c2_g1_i1.subseq
TRINITY_DN51523_c0_g1_i1.subseq
TRINITY_DN51524_c0_g1_i2.subseq
TRINITY_DN51529_c0_g1_i1.subseq
TRINITY_DN51539_c0_g1_i4.subseq
TRINITY_DN51541_c0_g1_i1.subseq
TRINITY_DN51543_c0_g2_i1.subseq
TRINITY_DN51551_c2_g1_i1.subseq
TRINITY_DN51553_c0_g1_i3.subseq
TRINITY_DN51554_c0_g1_i2.subseq
TRINITY_DN51555_c0_g1_i1.subseq
TRINITY_DN51556_c1_g1_i1.subseq
TRINITY_DN51558_c0_g1_i1.subseq
TRINITY_DN51559_c0_g1_i1.subseq
TRINITY_DN51562_c0_g1_i2.subseq
TRINITY_DN51566_c0_g1_i1.subseq
TRINITY_DN51567_c1_g1_i2.subseq
TRINITY_DN51568_c0_g1_i2.subseq
TRINITY_DN51570_c0_g1_i1.subseq
TRINITY_DN51573_c1_g2_i1.subseq
TRINITY_DN51579_c0_g1_i1.subseq
TRINITY_DN51581_c0_g1_i1.subseq
TRINITY_DN51582_c0_g3_i1.subseq
TRINITY_DN51586_c0_g1_i1.subseq
TRINITY_DN51587_c0_g1_i2.subseq
TRINITY_DN51588_c0_g1_i1.subseq
TRINITY_DN51589_c0_g1_i1.subseq
TRINITY_DN51593_c1_g1_i1.subseq
TRINITY_DN51594_c0_g1_i1.subseq
TRINITY_DN51595_c0_g1_i1.subseq
TRINITY_DN51596_c0_g1_i1.subseq
TRINITY_DN51598_c0_g1_i2.subseq
TRINITY_DN51609_c0_g1_i1.subseq
TRINITY_DN51612_c0_g1_i2.subseq
TRINITY_DN51614_c0_g3_i1.subseq
TRINITY_DN51615_c0_g1_i1.subseq
TRINITY_DN51620_c0_g1_i1.subseq
TRINITY_DN51622_c0_g1_i1.subseq
TRINITY_DN51623_c0_g1_i3.subseq
TRINITY_DN51629_c0_g1_i1.subseq
TRINITY_DN51638_c1_g1_i1.subseq
TRINITY_DN51645_c0_g1_i1.subseq
TRINITY_DN51646_c0_g1_i1.subseq
TRINITY_DN51646_c0_g2_i1.subseq
TRINITY_DN51648_c0_g3_i1.subseq
TRINITY_DN51651_c0_g1_i2.subseq
TRINITY_DN51653_c0_g1_i2.subseq
TRINITY_DN51656_c0_g1_i1.subseq
TRINITY_DN51657_c0_g1_i1.subseq
TRINITY_DN51659_c0_g1_i1.subseq
TRINITY_DN51661_c0_g1_i1.subseq
TRINITY_DN51663_c0_g2_i1.subseq
TRINITY_DN51665_c1_g1_i1.subseq
TRINITY_DN51666_c0_g1_i1.subseq
TRINITY_DN51671_c1_g2_i1.subseq
TRINITY_DN51673_c0_g1_i1.subseq
TRINITY_DN51678_c0_g1_i1.subseq
TRINITY_DN51680_c0_g1_i1.subseq
TRINITY_DN51683_c1_g1_i1.subseq
TRINITY_DN51684_c0_g1_i1.subseq
TRINITY_DN51690_c0_g1_i1.subseq
TRINITY_DN51691_c0_g1_i1.subseq
TRINITY_DN51692_c1_g1_i1.subseq
TRINITY_DN51697_c0_g2_i1.subseq
TRINITY_DN51706_c0_g1_i1.subseq
TRINITY_DN51707_c0_g1_i1.subseq
TRINITY_DN51710_c1_g1_i1.subseq
TRINITY_DN51712_c0_g1_i2.subseq
TRINITY_DN51714_c0_g1_i1.subseq
TRINITY_DN51717_c0_g1_i2.subseq
TRINITY_DN51723_c0_g1_i1.subseq
TRINITY_DN51726_c0_g1_i1.subseq
TRINITY_DN51727_c0_g1_i1.subseq
TRINITY_DN51735_c0_g1_i1.subseq
TRINITY_DN51741_c0_g1_i1.subseq
TRINITY_DN51742_c0_g1_i4.subseq
TRINITY_DN51744_c0_g1_i1.subseq
TRINITY_DN51749_c0_g1_i1.subseq
TRINITY_DN51753_c0_g2_i2.subseq
TRINITY_DN51756_c0_g1_i1.subseq
TRINITY_DN51758_c0_g1_i1.subseq
TRINITY_DN51760_c0_g1_i1.subseq
TRINITY_DN51768_c2_g1_i1.subseq
TRINITY_DN51769_c0_g1_i1.subseq
TRINITY_DN51774_c0_g1_i2.subseq
TRINITY_DN51775_c1_g1_i2.subseq
TRINITY_DN51777_c0_g2_i1.subseq
TRINITY_DN51780_c0_g1_i1.subseq
TRINITY_DN51788_c0_g1_i1.subseq
TRINITY_DN51790_c0_g1_i3.subseq
TRINITY_DN51792_c0_g2_i1.subseq
TRINITY_DN51793_c0_g1_i1.subseq
TRINITY_DN51794_c0_g1_i1.subseq
TRINITY_DN51799_c0_g2_i3.subseq
TRINITY_DN51802_c0_g1_i2.subseq
TRINITY_DN51804_c1_g1_i2.subseq
TRINITY_DN51808_c0_g1_i1.subseq
TRINITY_DN51810_c0_g1_i2.subseq
TRINITY_DN51813_c0_g1_i1.subseq
TRINITY_DN51814_c0_g1_i1.subseq
TRINITY_DN51817_c0_g1_i1.subseq
TRINITY_DN51823_c0_g1_i1.subseq
TRINITY_DN51825_c0_g1_i1.subseq
TRINITY_DN51826_c0_g1_i1.subseq
TRINITY_DN51833_c0_g2_i1.subseq
TRINITY_DN51843_c0_g1_i2.subseq
TRINITY_DN51849_c0_g1_i1.subseq
TRINITY_DN51851_c0_g1_i1.subseq
TRINITY_DN51852_c0_g1_i2.subseq
TRINITY_DN51855_c0_g1_i1.subseq
TRINITY_DN51857_c0_g1_i1.subseq
TRINITY_DN51859_c0_g1_i1.subseq
TRINITY_DN51866_c0_g1_i1.subseq
TRINITY_DN51875_c0_g2_i3.subseq
TRINITY_DN51878_c0_g1_i1.subseq
TRINITY_DN51882_c0_g1_i2.subseq
TRINITY_DN51884_c0_g1_i3.subseq
TRINITY_DN51889_c0_g1_i1.subseq
TRINITY_DN51890_c0_g1_i2.subseq
TRINITY_DN51895_c0_g1_i1.subseq
TRINITY_DN51900_c0_g1_i2.subseq
TRINITY_DN51902_c0_g1_i1.subseq
TRINITY_DN51907_c0_g1_i2.subseq
TRINITY_DN51910_c0_g1_i1.subseq
TRINITY_DN51912_c0_g1_i2.subseq
TRINITY_DN51919_c0_g1_i1.subseq
TRINITY_DN51924_c0_g1_i1.subseq
TRINITY_DN51928_c0_g2_i1.subseq
TRINITY_DN51937_c0_g1_i1.subseq
TRINITY_DN51938_c0_g1_i1.subseq
TRINITY_DN51942_c0_g3_i1.subseq
TRINITY_DN51946_c0_g1_i1.subseq
TRINITY_DN51951_c1_g3_i2.subseq
TRINITY_DN51959_c0_g1_i1.subseq
TRINITY_DN51968_c0_g1_i2.subseq
TRINITY_DN51973_c0_g1_i1.subseq
TRINITY_DN51974_c1_g1_i1.subseq
TRINITY_DN51980_c0_g1_i1.subseq
TRINITY_DN51981_c0_g1_i2.subseq
TRINITY_DN51982_c0_g1_i2.subseq
TRINITY_DN51985_c0_g1_i1.subseq
TRINITY_DN51987_c0_g1_i1.subseq
TRINITY_DN51990_c0_g2_i3.subseq
TRINITY_DN51995_c0_g2_i1.subseq
TRINITY_DN51998_c0_g1_i1.subseq
TRINITY_DN52002_c0_g1_i1.subseq
TRINITY_DN52003_c0_g1_i4.subseq
TRINITY_DN52006_c0_g2_i1.subseq
TRINITY_DN52008_c0_g1_i1.subseq
TRINITY_DN52010_c0_g1_i1.subseq
TRINITY_DN52013_c0_g1_i4.subseq
TRINITY_DN52018_c0_g1_i1.subseq
TRINITY_DN52021_c0_g1_i1.subseq
TRINITY_DN52023_c0_g1_i2.subseq
TRINITY_DN52027_c0_g1_i1.subseq
TRINITY_DN52030_c0_g1_i3.subseq
TRINITY_DN52031_c0_g2_i1.subseq
TRINITY_DN52032_c0_g1_i5.subseq
TRINITY_DN52037_c0_g1_i2.subseq
TRINITY_DN52040_c0_g1_i1.subseq
TRINITY_DN52043_c0_g1_i1.subseq
TRINITY_DN52043_c1_g1_i1.subseq
TRINITY_DN52044_c0_g1_i2.subseq
TRINITY_DN52048_c1_g1_i1.subseq
TRINITY_DN52050_c0_g1_i1.subseq
TRINITY_DN52051_c0_g1_i1.subseq
TRINITY_DN52052_c0_g1_i1.subseq
TRINITY_DN52055_c0_g1_i1.subseq
TRINITY_DN52063_c2_g1_i2.subseq
TRINITY_DN52065_c0_g1_i1.subseq
TRINITY_DN52066_c0_g1_i2.subseq
TRINITY_DN52068_c0_g1_i2.subseq
TRINITY_DN52072_c0_g1_i1.subseq
TRINITY_DN52079_c0_g1_i1.subseq
TRINITY_DN52092_c1_g1_i3.subseq
TRINITY_DN52094_c0_g1_i2.subseq
TRINITY_DN52095_c0_g1_i2.subseq
TRINITY_DN52104_c0_g1_i2.subseq
TRINITY_DN52117_c0_g1_i2.subseq
TRINITY_DN52120_c0_g1_i1.subseq
TRINITY_DN52128_c0_g1_i1.subseq
TRINITY_DN52132_c0_g1_i1.subseq
TRINITY_DN52138_c0_g1_i1.subseq
TRINITY_DN52140_c1_g1_i1.subseq
TRINITY_DN52142_c0_g2_i1.subseq
TRINITY_DN52144_c0_g1_i3.subseq
TRINITY_DN52145_c0_g1_i1.subseq
TRINITY_DN52148_c0_g1_i1.subseq
TRINITY_DN52152_c1_g1_i1.subseq
TRINITY_DN52154_c0_g1_i1.subseq
TRINITY_DN52155_c0_g1_i2.subseq
TRINITY_DN52161_c0_g1_i1.subseq
TRINITY_DN52170_c0_g1_i1.subseq
TRINITY_DN52171_c0_g2_i1.subseq
TRINITY_DN52173_c0_g1_i1.subseq
TRINITY_DN52180_c0_g1_i1.subseq
TRINITY_DN52181_c0_g1_i2.subseq
TRINITY_DN52185_c0_g1_i1.subseq
TRINITY_DN52186_c0_g1_i1.subseq
TRINITY_DN52188_c1_g1_i2.subseq
TRINITY_DN52189_c0_g2_i1.subseq
TRINITY_DN52193_c0_g1_i1.subseq
TRINITY_DN52195_c0_g2_i1.subseq
TRINITY_DN52197_c0_g1_i2.subseq
TRINITY_DN52199_c0_g1_i1.subseq
TRINITY_DN521_c0_g1_i1.subseq
TRINITY_DN52200_c0_g2_i1.subseq
TRINITY_DN52201_c0_g1_i1.subseq
TRINITY_DN52203_c0_g1_i1.subseq
TRINITY_DN52209_c0_g1_i1.subseq
TRINITY_DN52215_c0_g1_i1.subseq
TRINITY_DN52216_c0_g1_i1.subseq
TRINITY_DN52217_c0_g2_i1.subseq
TRINITY_DN52218_c0_g1_i2.subseq
TRINITY_DN52224_c0_g1_i1.subseq
TRINITY_DN52225_c0_g1_i1.subseq
TRINITY_DN52227_c1_g1_i2.subseq
TRINITY_DN52235_c1_g2_i1.subseq
TRINITY_DN52236_c0_g1_i1.subseq
TRINITY_DN52239_c1_g2_i1.subseq
TRINITY_DN52241_c0_g2_i1.subseq
TRINITY_DN52242_c0_g1_i1.subseq
TRINITY_DN52247_c0_g1_i2.subseq
TRINITY_DN52250_c0_g1_i1.subseq
TRINITY_DN52253_c0_g1_i1.subseq
TRINITY_DN52255_c0_g1_i4.subseq
TRINITY_DN52257_c0_g1_i1.subseq
TRINITY_DN52259_c0_g2_i1.subseq
TRINITY_DN52260_c0_g1_i4.subseq
TRINITY_DN52268_c0_g1_i2.subseq
TRINITY_DN52271_c0_g1_i2.subseq
TRINITY_DN52274_c0_g1_i1.subseq
TRINITY_DN52275_c1_g1_i1.subseq
TRINITY_DN52276_c0_g1_i1.subseq
TRINITY_DN52278_c1_g2_i2.subseq
TRINITY_DN52279_c0_g1_i1.subseq
TRINITY_DN52280_c1_g1_i1.subseq
TRINITY_DN52281_c0_g1_i1.subseq
TRINITY_DN52282_c0_g1_i1.subseq
TRINITY_DN52284_c0_g1_i1.subseq
TRINITY_DN52285_c0_g1_i1.subseq
TRINITY_DN52288_c0_g1_i1.subseq
TRINITY_DN52291_c1_g1_i2.subseq
TRINITY_DN52299_c0_g1_i1.subseq
TRINITY_DN52300_c0_g1_i1.subseq
TRINITY_DN52305_c0_g1_i2.subseq
TRINITY_DN52310_c2_g1_i1.subseq
TRINITY_DN52311_c0_g1_i1.subseq
TRINITY_DN52316_c1_g2_i1.subseq
TRINITY_DN52321_c0_g1_i1.subseq
TRINITY_DN52322_c0_g1_i3.subseq
TRINITY_DN52324_c0_g1_i1.subseq
TRINITY_DN52325_c0_g1_i1.subseq
TRINITY_DN52327_c0_g1_i2.subseq
TRINITY_DN52328_c0_g2_i1.subseq
TRINITY_DN52330_c0_g1_i1.subseq
TRINITY_DN52332_c0_g1_i1.subseq
TRINITY_DN52333_c0_g2_i2.subseq
TRINITY_DN52334_c0_g1_i1.subseq
TRINITY_DN52338_c0_g1_i1.subseq
TRINITY_DN52343_c0_g1_i1.subseq
TRINITY_DN52346_c0_g1_i1.subseq
TRINITY_DN52349_c0_g1_i1.subseq
TRINITY_DN52350_c0_g1_i3.subseq
TRINITY_DN52354_c0_g1_i1.subseq
TRINITY_DN52357_c0_g2_i1.subseq
TRINITY_DN52360_c0_g1_i1.subseq
TRINITY_DN52363_c0_g1_i1.subseq
TRINITY_DN52364_c0_g2_i1.subseq
TRINITY_DN52371_c0_g1_i1.subseq
TRINITY_DN52372_c0_g1_i2.subseq
TRINITY_DN52383_c0_g1_i3.subseq
TRINITY_DN52390_c0_g1_i1.subseq
TRINITY_DN52392_c0_g1_i1.subseq
TRINITY_DN52393_c0_g1_i2.subseq
TRINITY_DN52398_c0_g1_i1.subseq
TRINITY_DN52401_c0_g1_i1.subseq
TRINITY_DN52410_c0_g1_i2.subseq
TRINITY_DN52411_c0_g3_i2.subseq
TRINITY_DN52413_c0_g1_i1.subseq
TRINITY_DN52414_c0_g1_i2.subseq
TRINITY_DN52417_c0_g1_i1.subseq
TRINITY_DN52419_c1_g2_i1.subseq
TRINITY_DN52423_c1_g1_i2.subseq
TRINITY_DN52424_c0_g1_i1.subseq
TRINITY_DN52428_c0_g1_i1.subseq
TRINITY_DN52433_c0_g1_i3.subseq
TRINITY_DN52436_c1_g1_i1.subseq
TRINITY_DN52442_c0_g1_i1.subseq
TRINITY_DN52443_c0_g1_i2.subseq
TRINITY_DN52446_c0_g1_i1.subseq
TRINITY_DN52448_c0_g1_i1.subseq
TRINITY_DN52449_c0_g2_i1.subseq
TRINITY_DN52455_c0_g1_i1.subseq
TRINITY_DN52459_c0_g2_i1.subseq
TRINITY_DN52464_c0_g1_i1.subseq
TRINITY_DN52468_c0_g1_i1.subseq
TRINITY_DN52471_c0_g1_i2.subseq
TRINITY_DN52479_c0_g1_i1.subseq
TRINITY_DN52486_c0_g1_i3.subseq
TRINITY_DN52487_c0_g1_i1.subseq
TRINITY_DN52488_c0_g2_i1.subseq
TRINITY_DN52489_c1_g1_i1.subseq
TRINITY_DN52493_c0_g1_i1.subseq
TRINITY_DN52496_c0_g1_i2.subseq
TRINITY_DN52502_c0_g1_i1.subseq
TRINITY_DN52503_c0_g2_i1.subseq
TRINITY_DN52505_c0_g1_i1.subseq
TRINITY_DN52511_c0_g1_i1.subseq
TRINITY_DN52512_c0_g1_i1.subseq
TRINITY_DN52520_c0_g1_i1.subseq
TRINITY_DN52521_c0_g1_i1.subseq
TRINITY_DN52521_c1_g1_i1.subseq
TRINITY_DN52522_c0_g1_i1.subseq
TRINITY_DN52526_c0_g1_i1.subseq
TRINITY_DN52528_c0_g1_i1.subseq
TRINITY_DN52530_c0_g1_i1.subseq
TRINITY_DN52535_c0_g1_i1.subseq
TRINITY_DN52544_c0_g1_i1.subseq
TRINITY_DN52545_c0_g1_i2.subseq
TRINITY_DN52550_c1_g1_i1.subseq
TRINITY_DN52552_c1_g1_i1.subseq
TRINITY_DN52556_c0_g1_i2.subseq
TRINITY_DN52557_c0_g1_i1.subseq
TRINITY_DN52558_c0_g1_i1.subseq
TRINITY_DN52561_c0_g1_i2.subseq
TRINITY_DN52563_c0_g1_i1.subseq
TRINITY_DN52566_c0_g1_i2.subseq
TRINITY_DN52569_c0_g1_i2.subseq
TRINITY_DN52574_c1_g1_i2.subseq
TRINITY_DN52575_c0_g1_i1.subseq
TRINITY_DN52578_c0_g1_i2.subseq
TRINITY_DN52579_c0_g1_i1.subseq
TRINITY_DN52581_c0_g1_i1.subseq
TRINITY_DN52584_c0_g1_i1.subseq
TRINITY_DN52587_c0_g1_i1.subseq
TRINITY_DN52589_c0_g1_i2.subseq
TRINITY_DN52592_c0_g1_i3.subseq
TRINITY_DN52596_c0_g1_i1.subseq
TRINITY_DN52599_c0_g1_i1.subseq
TRINITY_DN52600_c0_g1_i1.subseq
TRINITY_DN52604_c1_g1_i1.subseq
TRINITY_DN52605_c0_g1_i1.subseq
TRINITY_DN52605_c1_g1_i2.subseq
TRINITY_DN52608_c0_g1_i1.subseq
TRINITY_DN52609_c0_g1_i1.subseq
TRINITY_DN52611_c1_g1_i1.subseq
TRINITY_DN52612_c0_g1_i2.subseq
TRINITY_DN52614_c0_g1_i2.subseq
TRINITY_DN52615_c0_g1_i1.subseq
TRINITY_DN52616_c0_g1_i1.subseq
TRINITY_DN52620_c0_g1_i1.subseq
TRINITY_DN52621_c0_g1_i1.subseq
TRINITY_DN52625_c0_g1_i1.subseq
TRINITY_DN52630_c0_g1_i1.subseq
TRINITY_DN52631_c0_g1_i1.subseq
TRINITY_DN52634_c0_g1_i1.subseq
TRINITY_DN52638_c0_g1_i1.subseq
TRINITY_DN52639_c0_g2_i2.subseq
TRINITY_DN52640_c0_g1_i1.subseq
TRINITY_DN52641_c2_g2_i1.subseq
TRINITY_DN52650_c0_g1_i1.subseq
TRINITY_DN52652_c0_g1_i2.subseq
TRINITY_DN52653_c0_g1_i1.subseq
TRINITY_DN52661_c0_g2_i1.subseq
TRINITY_DN52663_c0_g1_i2.subseq
TRINITY_DN52666_c0_g1_i1.subseq
TRINITY_DN52670_c0_g1_i1.subseq
TRINITY_DN52678_c0_g1_i2.subseq
TRINITY_DN52680_c2_g1_i1.subseq
TRINITY_DN52681_c2_g1_i1.subseq
TRINITY_DN52685_c0_g1_i1.subseq
TRINITY_DN52686_c0_g1_i1.subseq
TRINITY_DN52687_c0_g1_i1.subseq
TRINITY_DN52690_c0_g1_i1.subseq
TRINITY_DN52695_c0_g1_i2.subseq
TRINITY_DN52696_c0_g1_i1.subseq
TRINITY_DN52697_c0_g2_i1.subseq
TRINITY_DN52702_c0_g1_i1.subseq
TRINITY_DN52708_c0_g1_i1.subseq
TRINITY_DN52710_c0_g1_i1.subseq
TRINITY_DN52712_c0_g1_i1.subseq
TRINITY_DN52719_c0_g1_i1.subseq
TRINITY_DN52720_c0_g1_i1.subseq
TRINITY_DN52721_c0_g2_i1.subseq
TRINITY_DN52722_c0_g1_i1.subseq
TRINITY_DN52723_c0_g2_i1.subseq
TRINITY_DN52724_c0_g1_i1.subseq
TRINITY_DN52727_c0_g1_i1.subseq
TRINITY_DN52735_c0_g1_i1.subseq
TRINITY_DN52736_c0_g2_i1.subseq
TRINITY_DN52739_c1_g3_i1.subseq
TRINITY_DN52743_c0_g1_i1.subseq
TRINITY_DN52744_c0_g1_i4.subseq
TRINITY_DN52745_c0_g1_i2.subseq
TRINITY_DN52746_c1_g1_i1.subseq
TRINITY_DN52747_c0_g1_i1.subseq
TRINITY_DN52749_c0_g1_i1.subseq
TRINITY_DN52753_c0_g2_i1.subseq
TRINITY_DN52755_c0_g2_i1.subseq
TRINITY_DN52760_c0_g1_i1.subseq
TRINITY_DN52761_c0_g1_i1.subseq
TRINITY_DN52762_c1_g1_i1.subseq
TRINITY_DN52765_c0_g1_i1.subseq
TRINITY_DN52766_c1_g1_i1.subseq
TRINITY_DN52767_c0_g1_i1.subseq
TRINITY_DN52768_c0_g1_i1.subseq
TRINITY_DN52771_c0_g1_i2.subseq
TRINITY_DN52773_c0_g1_i1.subseq
TRINITY_DN52777_c0_g1_i1.subseq
TRINITY_DN52779_c0_g2_i1.subseq
TRINITY_DN52781_c0_g2_i2.subseq
TRINITY_DN52784_c0_g1_i2.subseq
TRINITY_DN52787_c0_g1_i1.subseq
TRINITY_DN52788_c0_g1_i1.subseq
TRINITY_DN52790_c0_g2_i1.subseq
TRINITY_DN52791_c0_g1_i1.subseq
TRINITY_DN52793_c0_g1_i1.subseq
TRINITY_DN52793_c0_g2_i1.subseq
TRINITY_DN52799_c0_g1_i2.subseq
TRINITY_DN52801_c0_g1_i1.subseq
TRINITY_DN52802_c0_g2_i3.subseq
TRINITY_DN52803_c0_g1_i1.subseq
TRINITY_DN52805_c0_g1_i1.subseq
TRINITY_DN52807_c0_g2_i1.subseq
TRINITY_DN52811_c0_g1_i3.subseq
TRINITY_DN52818_c0_g2_i1.subseq
TRINITY_DN52820_c0_g1_i1.subseq
TRINITY_DN52825_c0_g1_i4.subseq
TRINITY_DN52826_c0_g1_i1.subseq
TRINITY_DN52828_c1_g1_i2.subseq
TRINITY_DN52832_c0_g1_i2.subseq
TRINITY_DN52835_c0_g2_i1.subseq
TRINITY_DN52836_c0_g1_i1.subseq
TRINITY_DN52841_c0_g4_i1.subseq
TRINITY_DN52848_c0_g1_i1.subseq
TRINITY_DN52849_c1_g2_i2.subseq
TRINITY_DN52852_c0_g1_i1.subseq
TRINITY_DN52856_c0_g1_i2.subseq
TRINITY_DN52860_c0_g1_i1.subseq
TRINITY_DN52865_c1_g1_i1.subseq
TRINITY_DN52866_c0_g1_i1.subseq
TRINITY_DN52867_c0_g1_i1.subseq
TRINITY_DN52870_c0_g1_i1.subseq
TRINITY_DN52871_c0_g1_i1.subseq
TRINITY_DN52873_c0_g1_i1.subseq
TRINITY_DN52875_c0_g1_i2.subseq
TRINITY_DN52877_c1_g2_i1.subseq
TRINITY_DN52885_c0_g1_i2.subseq
TRINITY_DN52888_c0_g1_i1.subseq
TRINITY_DN52889_c0_g1_i1.subseq
TRINITY_DN52890_c0_g1_i1.subseq
TRINITY_DN52891_c0_g1_i1.subseq
TRINITY_DN52893_c0_g2_i1.subseq
TRINITY_DN52896_c0_g1_i1.subseq
TRINITY_DN52897_c0_g2_i1.subseq
TRINITY_DN52898_c1_g2_i2.subseq
TRINITY_DN52899_c0_g1_i2.subseq
TRINITY_DN52900_c0_g1_i3.subseq
TRINITY_DN52903_c0_g1_i1.subseq
TRINITY_DN52910_c0_g1_i1.subseq
TRINITY_DN52911_c0_g1_i2.subseq
TRINITY_DN52915_c0_g1_i1.subseq
TRINITY_DN52920_c0_g1_i3.subseq
TRINITY_DN52921_c0_g2_i2.subseq
TRINITY_DN52922_c0_g1_i1.subseq
TRINITY_DN52923_c0_g1_i1.subseq
TRINITY_DN52924_c0_g1_i1.subseq
TRINITY_DN52926_c0_g2_i1.subseq
TRINITY_DN52927_c0_g1_i1.subseq
TRINITY_DN52930_c0_g1_i1.subseq
TRINITY_DN52933_c0_g1_i1.subseq
TRINITY_DN52934_c1_g1_i2.subseq
TRINITY_DN52939_c0_g2_i2.subseq
TRINITY_DN52940_c0_g1_i6.subseq
TRINITY_DN52941_c0_g1_i2.subseq
TRINITY_DN52942_c0_g2_i1.subseq
TRINITY_DN52944_c0_g1_i1.subseq
TRINITY_DN52946_c0_g2_i1.subseq
TRINITY_DN52946_c2_g1_i1.subseq
TRINITY_DN52952_c0_g1_i3.subseq
TRINITY_DN52953_c0_g1_i1.subseq
TRINITY_DN52955_c0_g1_i1.subseq
TRINITY_DN52956_c0_g2_i2.subseq
TRINITY_DN52958_c0_g1_i2.subseq
TRINITY_DN52959_c0_g1_i2.subseq
TRINITY_DN52960_c0_g1_i1.subseq
TRINITY_DN52961_c0_g1_i1.subseq
TRINITY_DN52964_c0_g1_i1.subseq
TRINITY_DN52966_c0_g1_i1.subseq
TRINITY_DN52968_c1_g1_i2.subseq
TRINITY_DN52969_c0_g1_i1.subseq
TRINITY_DN52970_c1_g1_i1.subseq
TRINITY_DN52973_c0_g1_i1.subseq
TRINITY_DN52975_c0_g1_i1.subseq
TRINITY_DN52978_c0_g2_i3.subseq
TRINITY_DN52985_c1_g1_i1.subseq
TRINITY_DN52986_c1_g1_i1.subseq
TRINITY_DN52986_c2_g1_i2.subseq
TRINITY_DN52986_c3_g1_i1.subseq
TRINITY_DN52987_c0_g1_i4.subseq
TRINITY_DN52988_c0_g2_i1.subseq
TRINITY_DN52989_c0_g1_i4.subseq
TRINITY_DN5298_c0_g2_i1.subseq
TRINITY_DN52991_c0_g1_i2.subseq
TRINITY_DN52993_c0_g1_i2.subseq
TRINITY_DN52995_c0_g1_i1.subseq
TRINITY_DN52996_c0_g1_i1.subseq
TRINITY_DN52997_c0_g1_i1.subseq
TRINITY_DN52998_c0_g1_i1.subseq
TRINITY_DN53002_c0_g1_i1.subseq
TRINITY_DN53006_c0_g1_i1.subseq
TRINITY_DN53008_c0_g2_i1.subseq
TRINITY_DN53010_c0_g1_i1.subseq
TRINITY_DN53012_c0_g1_i1.subseq
TRINITY_DN53013_c0_g2_i1.subseq
TRINITY_DN53015_c0_g1_i2.subseq
TRINITY_DN53019_c0_g1_i1.subseq
TRINITY_DN53020_c0_g1_i2.subseq
TRINITY_DN53023_c0_g1_i2.subseq
TRINITY_DN53027_c0_g2_i3.subseq
TRINITY_DN53036_c1_g1_i2.subseq
TRINITY_DN53037_c0_g1_i1.subseq
TRINITY_DN53039_c0_g1_i1.subseq
TRINITY_DN53040_c0_g1_i1.subseq
TRINITY_DN53041_c1_g5_i1.subseq
TRINITY_DN53042_c0_g2_i1.subseq
TRINITY_DN53044_c0_g1_i1.subseq
TRINITY_DN53045_c0_g1_i1.subseq
TRINITY_DN53047_c0_g1_i1.subseq
TRINITY_DN53048_c0_g1_i1.subseq
TRINITY_DN53049_c0_g2_i2.subseq
TRINITY_DN53050_c0_g2_i1.subseq
TRINITY_DN53053_c0_g1_i1.subseq
TRINITY_DN53055_c0_g1_i1.subseq
TRINITY_DN53055_c0_g2_i3.subseq
TRINITY_DN53057_c0_g1_i1.subseq
TRINITY_DN53059_c0_g2_i1.subseq
TRINITY_DN53061_c0_g1_i1.subseq
TRINITY_DN53062_c0_g1_i1.subseq
TRINITY_DN53063_c0_g1_i1.subseq
TRINITY_DN53065_c1_g1_i1.subseq
TRINITY_DN53070_c0_g1_i1.subseq
TRINITY_DN53070_c0_g2_i1.subseq
TRINITY_DN53071_c0_g1_i2.subseq
TRINITY_DN53072_c0_g1_i1.subseq
TRINITY_DN53073_c1_g2_i1.subseq
TRINITY_DN53083_c0_g3_i1.subseq
TRINITY_DN53085_c0_g2_i1.subseq
TRINITY_DN53085_c3_g1_i2.subseq
TRINITY_DN53089_c0_g1_i1.subseq
TRINITY_DN53089_c1_g2_i2.subseq
TRINITY_DN53091_c1_g1_i1.subseq
TRINITY_DN53092_c0_g1_i1.subseq
TRINITY_DN53093_c0_g1_i1.subseq
TRINITY_DN53101_c0_g1_i1.subseq
TRINITY_DN53102_c0_g2_i1.subseq
TRINITY_DN53105_c0_g1_i2.subseq
TRINITY_DN53106_c0_g1_i1.subseq
TRINITY_DN53107_c0_g4_i1.subseq
TRINITY_DN53109_c0_g1_i1.subseq
TRINITY_DN53116_c0_g2_i1.subseq
TRINITY_DN53117_c0_g1_i1.subseq
TRINITY_DN53118_c0_g1_i2.subseq
TRINITY_DN53120_c0_g1_i1.subseq
TRINITY_DN53121_c0_g2_i1.subseq
TRINITY_DN53122_c0_g2_i1.subseq
TRINITY_DN53126_c0_g1_i4.subseq
TRINITY_DN53127_c0_g1_i1.subseq
TRINITY_DN53129_c0_g1_i1.subseq
TRINITY_DN53135_c0_g1_i2.subseq
TRINITY_DN53136_c0_g1_i1.subseq
TRINITY_DN53137_c0_g1_i1.subseq
TRINITY_DN53140_c0_g1_i2.subseq
TRINITY_DN53141_c0_g1_i2.subseq
TRINITY_DN53143_c0_g1_i2.subseq
TRINITY_DN53147_c0_g1_i1.subseq
TRINITY_DN53148_c0_g1_i1.subseq
TRINITY_DN53149_c1_g1_i1.subseq
TRINITY_DN53152_c0_g1_i1.subseq
TRINITY_DN53153_c0_g1_i2.subseq
TRINITY_DN53154_c0_g1_i2.subseq
TRINITY_DN53157_c0_g1_i1.subseq
TRINITY_DN53158_c0_g1_i1.subseq
TRINITY_DN53159_c0_g1_i6.subseq
TRINITY_DN53159_c1_g1_i2.subseq
TRINITY_DN53160_c0_g1_i1.subseq
TRINITY_DN53161_c0_g2_i1.subseq
TRINITY_DN53162_c0_g1_i1.subseq
TRINITY_DN53163_c3_g1_i1.subseq
TRINITY_DN53165_c1_g1_i1.subseq
TRINITY_DN53169_c0_g1_i1.subseq
TRINITY_DN53170_c0_g1_i2.subseq
TRINITY_DN53171_c0_g1_i2.subseq
TRINITY_DN53175_c0_g1_i1.subseq
TRINITY_DN53177_c1_g1_i1.subseq
TRINITY_DN53179_c0_g1_i1.subseq
TRINITY_DN53182_c0_g1_i1.subseq
TRINITY_DN53184_c0_g2_i1.subseq
TRINITY_DN53185_c0_g1_i2.subseq
TRINITY_DN53187_c0_g1_i1.subseq
TRINITY_DN53189_c0_g1_i1.subseq
TRINITY_DN53196_c0_g1_i3.subseq
TRINITY_DN53198_c1_g1_i1.subseq
TRINITY_DN53199_c0_g1_i1.subseq
TRINITY_DN53201_c0_g1_i1.subseq
TRINITY_DN53202_c0_g1_i1.subseq
TRINITY_DN53205_c1_g1_i1.subseq
TRINITY_DN53205_c2_g1_i2.subseq
TRINITY_DN53208_c0_g1_i1.subseq
TRINITY_DN53217_c0_g1_i1.subseq
TRINITY_DN53218_c0_g1_i1.subseq
TRINITY_DN53218_c1_g1_i1.subseq
TRINITY_DN53219_c0_g1_i1.subseq
TRINITY_DN53220_c1_g1_i1.subseq
TRINITY_DN53221_c0_g1_i2.subseq
TRINITY_DN53225_c0_g1_i2.subseq
TRINITY_DN53227_c0_g1_i1.subseq
TRINITY_DN53229_c0_g1_i1.subseq
TRINITY_DN53233_c0_g1_i1.subseq
TRINITY_DN53236_c0_g1_i1.subseq
TRINITY_DN53237_c0_g1_i1.subseq
TRINITY_DN53238_c0_g1_i1.subseq
TRINITY_DN53240_c0_g3_i1.subseq
TRINITY_DN53241_c0_g1_i1.subseq
TRINITY_DN53243_c0_g2_i1.subseq
TRINITY_DN53245_c0_g1_i2.subseq
TRINITY_DN53246_c2_g1_i2.subseq
TRINITY_DN53247_c0_g1_i1.subseq
TRINITY_DN53247_c3_g1_i1.subseq
TRINITY_DN53249_c0_g1_i3.subseq
TRINITY_DN53250_c0_g1_i1.subseq
TRINITY_DN53258_c0_g1_i2.subseq
TRINITY_DN53259_c0_g1_i2.subseq
TRINITY_DN53260_c0_g2_i1.subseq
TRINITY_DN53262_c0_g2_i4.subseq
TRINITY_DN53263_c1_g1_i2.subseq
TRINITY_DN53269_c0_g1_i1.subseq
TRINITY_DN53272_c0_g1_i2.subseq
TRINITY_DN53273_c0_g1_i1.subseq
TRINITY_DN53277_c0_g1_i1.subseq
TRINITY_DN53280_c0_g1_i1.subseq
TRINITY_DN53283_c0_g3_i1.subseq
TRINITY_DN53287_c0_g1_i1.subseq
TRINITY_DN53288_c0_g1_i3.subseq
TRINITY_DN53290_c0_g1_i1.subseq
TRINITY_DN53292_c0_g1_i1.subseq
TRINITY_DN53293_c0_g2_i1.subseq
TRINITY_DN53294_c0_g1_i1.subseq
TRINITY_DN53295_c0_g1_i2.subseq
TRINITY_DN53297_c0_g1_i3.subseq
TRINITY_DN53298_c0_g2_i1.subseq
TRINITY_DN53299_c0_g1_i6.subseq
TRINITY_DN53302_c1_g1_i1.subseq
TRINITY_DN53305_c0_g1_i1.subseq
TRINITY_DN53308_c1_g1_i1.subseq
TRINITY_DN53312_c0_g1_i1.subseq
TRINITY_DN53318_c0_g1_i1.subseq
TRINITY_DN53320_c0_g1_i1.subseq
TRINITY_DN53322_c0_g1_i1.subseq
TRINITY_DN53324_c1_g1_i1.subseq
TRINITY_DN53327_c0_g1_i2.subseq
TRINITY_DN53329_c1_g2_i1.subseq
TRINITY_DN53330_c0_g1_i1.subseq
TRINITY_DN53332_c0_g1_i1.subseq
TRINITY_DN53334_c0_g1_i1.subseq
TRINITY_DN53337_c1_g1_i2.subseq
TRINITY_DN53339_c0_g2_i2.subseq
TRINITY_DN5333_c0_g2_i1.subseq
TRINITY_DN53342_c0_g1_i1.subseq
TRINITY_DN53344_c0_g1_i1.subseq
TRINITY_DN53345_c0_g2_i1.subseq
TRINITY_DN53346_c0_g1_i1.subseq
TRINITY_DN53346_c0_g3_i3.subseq
TRINITY_DN53348_c0_g1_i2.subseq
TRINITY_DN53353_c0_g1_i1.subseq
TRINITY_DN53354_c0_g1_i1.subseq
TRINITY_DN53356_c0_g2_i1.subseq
TRINITY_DN53357_c0_g1_i1.subseq
TRINITY_DN53360_c0_g1_i1.subseq
TRINITY_DN53361_c0_g1_i2.subseq
TRINITY_DN53362_c0_g1_i1.subseq
TRINITY_DN53362_c1_g1_i1.subseq
TRINITY_DN53368_c1_g2_i2.subseq
TRINITY_DN53372_c0_g1_i1.subseq
TRINITY_DN53375_c0_g1_i1.subseq
TRINITY_DN53375_c1_g1_i1.subseq
TRINITY_DN53377_c0_g1_i1.subseq
TRINITY_DN53378_c0_g1_i1.subseq
TRINITY_DN53379_c0_g1_i1.subseq
TRINITY_DN53381_c0_g1_i2.subseq
TRINITY_DN53382_c0_g1_i1.subseq
TRINITY_DN53383_c0_g1_i2.subseq
TRINITY_DN53384_c1_g1_i2.subseq
TRINITY_DN53390_c1_g1_i2.subseq
TRINITY_DN53392_c0_g1_i1.subseq
TRINITY_DN53393_c1_g1_i1.subseq
TRINITY_DN53397_c2_g1_i1.subseq
TRINITY_DN53398_c1_g1_i1.subseq
TRINITY_DN53402_c0_g1_i1.subseq
TRINITY_DN53406_c0_g1_i1.subseq
TRINITY_DN53407_c0_g1_i1.subseq
TRINITY_DN53408_c0_g1_i1.subseq
TRINITY_DN53411_c1_g1_i1.subseq
TRINITY_DN53412_c0_g1_i2.subseq
TRINITY_DN53416_c0_g1_i1.subseq
TRINITY_DN53419_c1_g1_i1.subseq
TRINITY_DN53420_c0_g1_i2.subseq
TRINITY_DN53424_c0_g1_i3.subseq
TRINITY_DN53429_c0_g1_i1.subseq
TRINITY_DN53430_c1_g1_i1.subseq
TRINITY_DN53431_c0_g2_i1.subseq
TRINITY_DN53432_c0_g1_i1.subseq
TRINITY_DN53436_c0_g1_i1.subseq
TRINITY_DN53437_c0_g1_i1.subseq
TRINITY_DN53443_c1_g2_i1.subseq
TRINITY_DN53457_c0_g1_i2.subseq
TRINITY_DN53459_c0_g1_i3.subseq
TRINITY_DN53461_c0_g2_i1.subseq
TRINITY_DN53461_c1_g1_i2.subseq
TRINITY_DN53462_c0_g1_i3.subseq
TRINITY_DN53468_c0_g1_i1.subseq
TRINITY_DN53469_c0_g1_i1.subseq
TRINITY_DN53474_c0_g1_i1.subseq
TRINITY_DN53475_c0_g2_i1.subseq
TRINITY_DN53476_c0_g1_i1.subseq
TRINITY_DN53477_c0_g1_i2.subseq
TRINITY_DN53483_c0_g1_i1.subseq
TRINITY_DN53487_c0_g1_i2.subseq
TRINITY_DN53492_c0_g1_i2.subseq
TRINITY_DN53494_c0_g1_i1.subseq
TRINITY_DN53497_c0_g3_i1.subseq
TRINITY_DN53498_c0_g1_i1.subseq
TRINITY_DN53501_c0_g1_i2.subseq
TRINITY_DN53502_c0_g1_i1.subseq
TRINITY_DN53504_c1_g1_i3.subseq
TRINITY_DN53507_c0_g1_i1.subseq
TRINITY_DN53514_c0_g1_i2.subseq
TRINITY_DN53515_c0_g1_i1.subseq
TRINITY_DN53518_c0_g1_i1.subseq
TRINITY_DN53520_c0_g1_i2.subseq
TRINITY_DN53520_c1_g2_i1.subseq
TRINITY_DN53521_c0_g1_i1.subseq
TRINITY_DN53522_c0_g1_i1.subseq
TRINITY_DN53526_c0_g1_i4.subseq
TRINITY_DN53527_c0_g1_i1.subseq
TRINITY_DN53529_c0_g2_i2.subseq
TRINITY_DN53532_c0_g2_i1.subseq
TRINITY_DN53533_c0_g1_i1.subseq
TRINITY_DN53535_c1_g1_i1.subseq
TRINITY_DN53536_c1_g1_i1.subseq
TRINITY_DN53541_c0_g2_i1.subseq
TRINITY_DN53543_c0_g1_i2.subseq
TRINITY_DN53546_c0_g1_i1.subseq
TRINITY_DN53548_c0_g1_i2.subseq
TRINITY_DN53549_c1_g1_i1.subseq
TRINITY_DN53551_c0_g1_i1.subseq
TRINITY_DN53558_c0_g1_i2.subseq
TRINITY_DN53562_c0_g1_i1.subseq
TRINITY_DN53566_c0_g1_i4.subseq
TRINITY_DN53567_c0_g1_i1.subseq
TRINITY_DN53568_c0_g1_i1.subseq
TRINITY_DN53569_c0_g1_i2.subseq
TRINITY_DN53575_c0_g1_i1.subseq
TRINITY_DN53576_c0_g1_i1.subseq
TRINITY_DN53579_c0_g1_i1.subseq
TRINITY_DN53580_c0_g1_i1.subseq
TRINITY_DN53581_c0_g1_i1.subseq
TRINITY_DN53589_c0_g1_i2.subseq
TRINITY_DN53590_c0_g1_i1.subseq
TRINITY_DN53591_c0_g1_i1.subseq
TRINITY_DN53594_c0_g1_i1.subseq
TRINITY_DN53595_c0_g1_i2.subseq
TRINITY_DN53599_c0_g1_i1.subseq
TRINITY_DN53606_c0_g1_i2.subseq
TRINITY_DN53607_c1_g3_i1.subseq
TRINITY_DN53608_c0_g1_i1.subseq
TRINITY_DN53610_c0_g1_i1.subseq
TRINITY_DN53611_c0_g1_i2.subseq
TRINITY_DN53612_c0_g1_i2.subseq
TRINITY_DN53614_c0_g2_i1.subseq
TRINITY_DN53615_c0_g1_i1.subseq
TRINITY_DN53616_c0_g1_i2.subseq
TRINITY_DN53617_c0_g1_i1.subseq
TRINITY_DN53621_c0_g1_i2.subseq
TRINITY_DN53622_c0_g1_i1.subseq
TRINITY_DN53623_c0_g1_i1.subseq
TRINITY_DN53624_c0_g1_i2.subseq
TRINITY_DN53625_c2_g1_i1.subseq
TRINITY_DN53626_c0_g1_i1.subseq
TRINITY_DN53629_c0_g2_i1.subseq
TRINITY_DN53630_c0_g1_i1.subseq
TRINITY_DN53632_c0_g1_i1.subseq
TRINITY_DN53635_c0_g1_i1.subseq
TRINITY_DN53638_c1_g1_i1.subseq
TRINITY_DN53641_c0_g1_i2.subseq
TRINITY_DN53642_c0_g1_i1.subseq
TRINITY_DN53645_c0_g1_i1.subseq
TRINITY_DN53646_c0_g1_i2.subseq
TRINITY_DN53648_c0_g1_i1.subseq
TRINITY_DN53650_c0_g1_i2.subseq
TRINITY_DN53655_c0_g1_i1.subseq
TRINITY_DN53656_c0_g1_i2.subseq
TRINITY_DN53657_c0_g1_i1.subseq
TRINITY_DN53658_c0_g1_i2.subseq
TRINITY_DN53660_c2_g1_i1.subseq
TRINITY_DN53662_c1_g1_i2.subseq
TRINITY_DN53667_c0_g1_i1.subseq
TRINITY_DN53670_c0_g1_i3.subseq
TRINITY_DN53670_c1_g2_i2.subseq
TRINITY_DN53671_c1_g1_i1.subseq
TRINITY_DN53673_c0_g3_i1.subseq
TRINITY_DN53674_c0_g1_i1.subseq
TRINITY_DN53676_c0_g1_i1.subseq
TRINITY_DN53677_c0_g1_i1.subseq
TRINITY_DN53683_c3_g1_i1.subseq
TRINITY_DN53687_c0_g1_i1.subseq
TRINITY_DN53688_c0_g1_i1.subseq
TRINITY_DN53690_c0_g1_i1.subseq
TRINITY_DN53695_c0_g1_i1.subseq
TRINITY_DN53695_c0_g2_i5.subseq
TRINITY_DN53696_c0_g2_i1.subseq
TRINITY_DN53699_c1_g1_i1.subseq
TRINITY_DN53700_c0_g1_i1.subseq
TRINITY_DN53702_c0_g1_i3.subseq
TRINITY_DN53703_c0_g1_i1.subseq
TRINITY_DN53704_c0_g1_i1.subseq
TRINITY_DN53709_c1_g1_i1.subseq
TRINITY_DN53711_c0_g1_i1.subseq
TRINITY_DN53714_c0_g1_i1.subseq
TRINITY_DN53715_c0_g1_i1.subseq
TRINITY_DN53719_c1_g1_i1.subseq
TRINITY_DN53720_c0_g1_i1.subseq
TRINITY_DN53723_c0_g1_i2.subseq
TRINITY_DN53725_c0_g1_i1.subseq
TRINITY_DN53728_c1_g1_i1.subseq
TRINITY_DN53732_c1_g1_i1.subseq
TRINITY_DN53734_c0_g1_i1.subseq
TRINITY_DN53735_c0_g1_i2.subseq
TRINITY_DN53735_c2_g1_i1.subseq
TRINITY_DN53738_c0_g1_i1.subseq
TRINITY_DN53741_c0_g1_i1.subseq
TRINITY_DN53742_c0_g1_i1.subseq
TRINITY_DN53744_c0_g1_i1.subseq
TRINITY_DN53744_c1_g1_i9.subseq
TRINITY_DN53745_c0_g1_i1.subseq
TRINITY_DN53746_c0_g1_i2.subseq
TRINITY_DN53746_c1_g1_i2.subseq
TRINITY_DN53747_c0_g1_i1.subseq
TRINITY_DN53751_c0_g1_i1.subseq
TRINITY_DN53752_c0_g1_i2.subseq
TRINITY_DN53754_c0_g1_i1.subseq
TRINITY_DN53755_c0_g1_i1.subseq
TRINITY_DN53758_c0_g1_i2.subseq
TRINITY_DN53759_c0_g1_i3.subseq
TRINITY_DN53760_c0_g1_i1.subseq
TRINITY_DN53761_c0_g1_i1.subseq
TRINITY_DN53762_c0_g1_i1.subseq
TRINITY_DN53765_c0_g2_i2.subseq
TRINITY_DN53768_c0_g1_i4.subseq
TRINITY_DN53770_c0_g1_i1.subseq
TRINITY_DN53772_c0_g1_i1.subseq
TRINITY_DN53776_c0_g1_i1.subseq
TRINITY_DN53778_c0_g1_i1.subseq
TRINITY_DN53780_c0_g1_i1.subseq
TRINITY_DN53781_c1_g1_i1.subseq
TRINITY_DN53787_c0_g1_i3.subseq
TRINITY_DN53788_c0_g1_i2.subseq
TRINITY_DN53789_c0_g1_i1.subseq
TRINITY_DN53791_c0_g1_i1.subseq
TRINITY_DN53794_c2_g1_i1.subseq
TRINITY_DN53797_c0_g1_i1.subseq
TRINITY_DN53799_c0_g1_i1.subseq
TRINITY_DN53801_c0_g1_i1.subseq
TRINITY_DN53802_c0_g1_i3.subseq
TRINITY_DN53804_c0_g1_i1.subseq
TRINITY_DN53804_c1_g1_i3.subseq
TRINITY_DN53804_c2_g1_i2.subseq
TRINITY_DN53805_c0_g1_i1.subseq
TRINITY_DN53806_c1_g2_i1.subseq
TRINITY_DN53811_c0_g1_i2.subseq
TRINITY_DN53813_c0_g1_i1.subseq
TRINITY_DN53816_c0_g1_i1.subseq
TRINITY_DN53817_c0_g1_i2.subseq
TRINITY_DN53818_c0_g2_i2.subseq
TRINITY_DN53821_c0_g1_i1.subseq
TRINITY_DN53822_c0_g1_i1.subseq
TRINITY_DN53826_c0_g1_i1.subseq
TRINITY_DN53827_c0_g1_i2.subseq
TRINITY_DN53828_c0_g1_i1.subseq
TRINITY_DN53829_c0_g3_i1.subseq
TRINITY_DN53831_c0_g1_i3.subseq
TRINITY_DN53833_c0_g1_i2.subseq
TRINITY_DN53837_c0_g1_i2.subseq
TRINITY_DN53841_c0_g1_i2.subseq
TRINITY_DN53842_c0_g1_i1.subseq
TRINITY_DN53844_c1_g1_i1.subseq
TRINITY_DN53845_c0_g1_i1.subseq
TRINITY_DN53851_c0_g1_i2.subseq
TRINITY_DN53853_c0_g1_i1.subseq
TRINITY_DN53856_c0_g1_i3.subseq
TRINITY_DN53857_c0_g1_i2.subseq
TRINITY_DN53861_c0_g1_i1.subseq
TRINITY_DN53863_c0_g1_i1.subseq
TRINITY_DN53865_c0_g1_i1.subseq
TRINITY_DN53868_c0_g1_i2.subseq
TRINITY_DN53872_c0_g1_i1.subseq
TRINITY_DN53873_c0_g1_i2.subseq
TRINITY_DN53874_c0_g1_i2.subseq
TRINITY_DN53875_c0_g1_i1.subseq
TRINITY_DN53877_c0_g1_i1.subseq
TRINITY_DN53880_c0_g1_i1.subseq
TRINITY_DN53880_c1_g1_i1.subseq
TRINITY_DN53882_c1_g1_i1.subseq
TRINITY_DN53884_c0_g1_i1.subseq
TRINITY_DN53885_c1_g1_i2.subseq
TRINITY_DN5388_c0_g1_i1.subseq
TRINITY_DN53890_c0_g1_i1.subseq
TRINITY_DN53891_c0_g2_i2.subseq
TRINITY_DN53893_c0_g1_i1.subseq
TRINITY_DN53896_c0_g1_i2.subseq
TRINITY_DN53897_c0_g1_i1.subseq
TRINITY_DN53898_c0_g1_i2.subseq
TRINITY_DN53900_c0_g1_i1.subseq
TRINITY_DN53903_c0_g1_i2.subseq
TRINITY_DN53905_c0_g1_i1.subseq
TRINITY_DN53906_c0_g1_i1.subseq
TRINITY_DN53908_c0_g1_i1.subseq
TRINITY_DN53910_c0_g2_i1.subseq
TRINITY_DN53911_c1_g1_i1.subseq
TRINITY_DN53911_c2_g1_i2.subseq
TRINITY_DN53914_c0_g1_i1.subseq
TRINITY_DN53917_c0_g1_i1.subseq
TRINITY_DN53919_c0_g1_i3.subseq
TRINITY_DN53920_c0_g1_i1.subseq
TRINITY_DN53921_c0_g1_i1.subseq
TRINITY_DN53922_c0_g1_i1.subseq
TRINITY_DN53923_c0_g1_i3.subseq
TRINITY_DN53925_c0_g1_i4.subseq
TRINITY_DN53926_c0_g1_i2.subseq
TRINITY_DN53927_c0_g1_i1.subseq
TRINITY_DN53932_c1_g1_i1.subseq
TRINITY_DN53934_c0_g1_i4.subseq
TRINITY_DN53935_c0_g1_i1.subseq
TRINITY_DN53938_c0_g1_i2.subseq
TRINITY_DN53943_c0_g1_i1.subseq
TRINITY_DN53947_c1_g1_i1.subseq
TRINITY_DN53950_c0_g1_i1.subseq
TRINITY_DN53957_c0_g1_i1.subseq
TRINITY_DN53964_c0_g1_i3.subseq
TRINITY_DN53969_c0_g1_i1.subseq
TRINITY_DN53970_c0_g1_i1.subseq
TRINITY_DN53972_c0_g1_i1.subseq
TRINITY_DN53974_c0_g1_i1.subseq
TRINITY_DN53976_c0_g1_i2.subseq
TRINITY_DN53980_c0_g2_i1.subseq
TRINITY_DN53981_c0_g1_i1.subseq
TRINITY_DN53982_c1_g1_i1.subseq
TRINITY_DN53987_c0_g1_i2.subseq
TRINITY_DN53989_c0_g1_i1.subseq
TRINITY_DN53990_c0_g1_i1.subseq
TRINITY_DN53992_c0_g1_i1.subseq
TRINITY_DN53996_c0_g1_i2.subseq
TRINITY_DN53997_c1_g2_i3.subseq
TRINITY_DN53998_c0_g1_i2.subseq
TRINITY_DN53999_c0_g1_i1.subseq
TRINITY_DN54001_c0_g1_i1.subseq
TRINITY_DN54003_c0_g2_i1.subseq
TRINITY_DN54004_c0_g1_i2.subseq
TRINITY_DN54006_c0_g1_i1.subseq
TRINITY_DN5400_c0_g1_i1.subseq
TRINITY_DN54010_c0_g2_i1.subseq
TRINITY_DN54018_c0_g1_i2.subseq
TRINITY_DN54022_c0_g2_i2.subseq
TRINITY_DN54027_c0_g2_i5.subseq
TRINITY_DN54028_c0_g1_i1.subseq
TRINITY_DN54030_c0_g1_i1.subseq
TRINITY_DN54033_c0_g1_i1.subseq
TRINITY_DN54034_c0_g2_i3.subseq
TRINITY_DN54037_c0_g1_i1.subseq
TRINITY_DN54048_c1_g2_i2.subseq
TRINITY_DN54054_c0_g1_i2.subseq
TRINITY_DN54055_c2_g1_i1.subseq
TRINITY_DN54056_c0_g1_i3.subseq
TRINITY_DN54057_c0_g1_i2.subseq
TRINITY_DN54063_c0_g2_i2.subseq
TRINITY_DN54066_c0_g2_i3.subseq
TRINITY_DN54068_c0_g1_i5.subseq
TRINITY_DN54075_c0_g1_i1.subseq
TRINITY_DN54075_c1_g1_i2.subseq
TRINITY_DN54076_c0_g2_i1.subseq
TRINITY_DN54079_c0_g1_i1.subseq
TRINITY_DN54086_c0_g1_i1.subseq
TRINITY_DN54088_c0_g1_i1.subseq
TRINITY_DN54088_c1_g1_i1.subseq
TRINITY_DN54089_c0_g1_i1.subseq
TRINITY_DN54090_c0_g1_i2.subseq
TRINITY_DN54091_c0_g1_i1.subseq
TRINITY_DN54092_c0_g2_i2.subseq
TRINITY_DN54095_c0_g1_i1.subseq
TRINITY_DN54097_c0_g1_i1.subseq
TRINITY_DN54100_c0_g2_i1.subseq
TRINITY_DN54101_c0_g1_i1.subseq
TRINITY_DN54102_c0_g1_i1.subseq
TRINITY_DN54103_c0_g1_i2.subseq
TRINITY_DN54105_c0_g1_i1.subseq
TRINITY_DN54107_c0_g3_i1.subseq
TRINITY_DN54108_c0_g1_i1.subseq
TRINITY_DN54109_c0_g1_i1.subseq
TRINITY_DN54111_c0_g1_i1.subseq
TRINITY_DN54114_c1_g2_i2.subseq
TRINITY_DN54115_c0_g1_i1.subseq
TRINITY_DN54116_c0_g2_i1.subseq
TRINITY_DN54117_c0_g1_i1.subseq
TRINITY_DN54118_c0_g2_i2.subseq
TRINITY_DN54119_c0_g1_i2.subseq
TRINITY_DN54122_c2_g2_i1.subseq
TRINITY_DN54123_c0_g1_i1.subseq
TRINITY_DN54126_c0_g1_i1.subseq
TRINITY_DN54127_c1_g1_i1.subseq
TRINITY_DN54128_c0_g1_i1.subseq
TRINITY_DN54129_c0_g1_i1.subseq
TRINITY_DN54130_c0_g1_i1.subseq
TRINITY_DN54131_c2_g1_i1.subseq
TRINITY_DN54134_c0_g1_i1.subseq
TRINITY_DN54135_c0_g1_i1.subseq
TRINITY_DN54136_c0_g1_i1.subseq
TRINITY_DN54137_c0_g1_i1.subseq
TRINITY_DN54138_c0_g1_i1.subseq
TRINITY_DN54139_c0_g1_i1.subseq
TRINITY_DN54140_c0_g1_i1.subseq
TRINITY_DN54141_c0_g1_i1.subseq
TRINITY_DN54142_c0_g1_i1.subseq
TRINITY_DN54144_c0_g1_i2.subseq
TRINITY_DN54147_c0_g1_i1.subseq
TRINITY_DN54148_c3_g2_i1.subseq
TRINITY_DN54149_c0_g1_i1.subseq
TRINITY_DN54150_c0_g1_i1.subseq
TRINITY_DN54152_c0_g1_i2.subseq
TRINITY_DN54153_c1_g1_i1.subseq
TRINITY_DN54155_c0_g1_i2.subseq
TRINITY_DN54159_c0_g2_i1.subseq
TRINITY_DN54160_c0_g1_i14.subseq
TRINITY_DN54162_c1_g2_i5.subseq
TRINITY_DN54163_c1_g1_i1.subseq
TRINITY_DN54164_c1_g1_i1.subseq
TRINITY_DN54165_c0_g1_i1.subseq
TRINITY_DN54166_c0_g3_i1.subseq
TRINITY_DN54168_c0_g1_i2.subseq
TRINITY_DN54175_c0_g1_i1.subseq
TRINITY_DN54176_c0_g2_i1.subseq
TRINITY_DN54177_c0_g1_i3.subseq
TRINITY_DN54178_c0_g2_i1.subseq
TRINITY_DN54180_c0_g1_i1.subseq
TRINITY_DN54181_c0_g1_i1.subseq
TRINITY_DN54182_c0_g1_i1.subseq
TRINITY_DN54183_c1_g1_i1.subseq
TRINITY_DN54185_c0_g2_i2.subseq
TRINITY_DN54188_c0_g1_i1.subseq
TRINITY_DN5418_c0_g1_i1.subseq
TRINITY_DN54190_c1_g1_i1.subseq
TRINITY_DN54196_c0_g1_i2.subseq
TRINITY_DN54197_c0_g1_i1.subseq
TRINITY_DN54201_c0_g1_i1.subseq
TRINITY_DN54203_c0_g1_i1.subseq
TRINITY_DN54207_c0_g1_i1.subseq
TRINITY_DN54211_c0_g1_i2.subseq
TRINITY_DN54213_c0_g1_i1.subseq
TRINITY_DN54220_c0_g1_i1.subseq
TRINITY_DN54221_c0_g1_i2.subseq
TRINITY_DN54224_c0_g1_i2.subseq
TRINITY_DN54226_c0_g1_i1.subseq
TRINITY_DN54227_c0_g1_i2.subseq
TRINITY_DN54228_c2_g1_i1.subseq
TRINITY_DN54230_c1_g1_i1.subseq
TRINITY_DN54232_c0_g2_i1.subseq
TRINITY_DN54233_c0_g1_i1.subseq
TRINITY_DN54237_c0_g1_i1.subseq
TRINITY_DN54240_c2_g1_i3.subseq
TRINITY_DN54245_c1_g1_i1.subseq
TRINITY_DN54247_c0_g1_i3.subseq
TRINITY_DN54248_c0_g1_i1.subseq
TRINITY_DN54250_c0_g1_i1.subseq
TRINITY_DN54251_c0_g1_i1.subseq
TRINITY_DN54253_c1_g1_i1.subseq
TRINITY_DN54254_c0_g1_i2.subseq
TRINITY_DN54255_c0_g1_i2.subseq
TRINITY_DN54257_c0_g1_i3.subseq
TRINITY_DN54264_c0_g1_i1.subseq
TRINITY_DN54267_c0_g1_i1.subseq
TRINITY_DN54270_c0_g1_i1.subseq
TRINITY_DN54273_c0_g2_i1.subseq
TRINITY_DN54275_c0_g1_i2.subseq
TRINITY_DN54276_c0_g2_i4.subseq
TRINITY_DN54277_c0_g3_i3.subseq
TRINITY_DN54278_c0_g2_i1.subseq
TRINITY_DN54279_c0_g1_i1.subseq
TRINITY_DN54280_c0_g1_i1.subseq
TRINITY_DN54282_c0_g1_i2.subseq
TRINITY_DN54283_c1_g2_i1.subseq
TRINITY_DN54286_c0_g1_i2.subseq
TRINITY_DN54287_c0_g1_i1.subseq
TRINITY_DN54287_c1_g1_i1.subseq
TRINITY_DN54290_c0_g1_i1.subseq
TRINITY_DN54291_c1_g1_i1.subseq
TRINITY_DN54292_c0_g1_i2.subseq
TRINITY_DN54294_c1_g1_i1.subseq
TRINITY_DN54297_c0_g1_i1.subseq
TRINITY_DN54298_c0_g1_i1.subseq
TRINITY_DN54299_c0_g1_i1.subseq
TRINITY_DN54301_c0_g1_i1.subseq
TRINITY_DN54302_c0_g2_i1.subseq
TRINITY_DN54303_c0_g1_i1.subseq
TRINITY_DN54307_c0_g1_i4.subseq
TRINITY_DN54310_c0_g1_i1.subseq
TRINITY_DN54311_c0_g1_i1.subseq
TRINITY_DN54316_c1_g1_i1.subseq
TRINITY_DN54316_c2_g1_i1.subseq
TRINITY_DN54317_c0_g1_i5.subseq
TRINITY_DN54318_c0_g5_i1.subseq
TRINITY_DN54319_c0_g1_i3.subseq
TRINITY_DN54320_c0_g1_i1.subseq
TRINITY_DN54322_c0_g1_i1.subseq
TRINITY_DN54322_c1_g2_i1.subseq
TRINITY_DN54323_c0_g1_i1.subseq
TRINITY_DN54325_c0_g1_i2.subseq
TRINITY_DN54333_c0_g1_i4.subseq
TRINITY_DN54334_c0_g1_i1.subseq
TRINITY_DN54340_c1_g1_i1.subseq
TRINITY_DN54343_c0_g2_i3.subseq
TRINITY_DN54345_c0_g1_i1.subseq
TRINITY_DN54346_c0_g1_i1.subseq
TRINITY_DN54347_c0_g1_i2.subseq
TRINITY_DN54349_c0_g1_i1.subseq
TRINITY_DN54350_c2_g1_i1.subseq
TRINITY_DN54355_c0_g1_i1.subseq
TRINITY_DN54357_c0_g1_i4.subseq
TRINITY_DN54358_c0_g1_i2.subseq
TRINITY_DN54359_c2_g1_i1.subseq
TRINITY_DN54365_c0_g1_i2.subseq
TRINITY_DN54367_c0_g1_i1.subseq
TRINITY_DN54368_c0_g1_i2.subseq
TRINITY_DN54369_c0_g1_i1.subseq
TRINITY_DN54370_c0_g1_i2.subseq
TRINITY_DN54371_c0_g1_i1.subseq
TRINITY_DN54372_c0_g1_i1.subseq
TRINITY_DN54375_c0_g1_i3.subseq
TRINITY_DN54378_c0_g1_i1.subseq
TRINITY_DN54379_c0_g1_i1.subseq
TRINITY_DN54381_c1_g1_i1.subseq
TRINITY_DN54383_c0_g1_i5.subseq
TRINITY_DN54384_c0_g1_i1.subseq
TRINITY_DN54385_c0_g1_i1.subseq
TRINITY_DN54388_c0_g1_i1.subseq
TRINITY_DN54388_c1_g1_i1.subseq
TRINITY_DN54389_c2_g1_i1.subseq
TRINITY_DN54391_c0_g1_i3.subseq
TRINITY_DN54392_c0_g1_i1.subseq
TRINITY_DN54393_c0_g1_i1.subseq
TRINITY_DN54394_c0_g1_i1.subseq
TRINITY_DN54395_c0_g1_i2.subseq
TRINITY_DN54397_c0_g1_i1.subseq
TRINITY_DN54399_c1_g1_i1.subseq
TRINITY_DN54405_c0_g1_i1.subseq
TRINITY_DN54406_c0_g1_i1.subseq
TRINITY_DN54409_c0_g2_i2.subseq
TRINITY_DN54411_c0_g2_i1.subseq
TRINITY_DN54417_c0_g2_i1.subseq
TRINITY_DN54419_c0_g1_i1.subseq
TRINITY_DN54422_c0_g1_i3.subseq
TRINITY_DN54423_c0_g1_i2.subseq
TRINITY_DN54425_c0_g1_i1.subseq
TRINITY_DN54429_c0_g1_i3.subseq
TRINITY_DN54430_c0_g2_i2.subseq
TRINITY_DN54431_c2_g1_i1.subseq
TRINITY_DN54435_c0_g1_i1.subseq
TRINITY_DN54436_c2_g1_i1.subseq
TRINITY_DN54438_c0_g2_i1.subseq
TRINITY_DN54439_c0_g1_i1.subseq
TRINITY_DN54440_c0_g1_i1.subseq
TRINITY_DN54443_c0_g1_i7.subseq
TRINITY_DN54444_c0_g1_i1.subseq
TRINITY_DN54446_c0_g1_i1.subseq
TRINITY_DN54447_c0_g1_i2.subseq
TRINITY_DN54448_c0_g1_i1.subseq
TRINITY_DN54449_c0_g1_i5.subseq
TRINITY_DN54450_c0_g1_i1.subseq
TRINITY_DN54450_c1_g2_i1.subseq
TRINITY_DN54452_c0_g1_i1.subseq
TRINITY_DN54455_c1_g1_i1.subseq
TRINITY_DN54456_c0_g2_i1.subseq
TRINITY_DN54457_c0_g1_i2.subseq
TRINITY_DN54461_c0_g2_i1.subseq
TRINITY_DN54462_c0_g1_i1.subseq
TRINITY_DN54463_c0_g1_i2.subseq
TRINITY_DN54466_c0_g1_i1.subseq
TRINITY_DN54473_c0_g1_i1.subseq
TRINITY_DN54474_c0_g1_i2.subseq
TRINITY_DN54475_c0_g2_i1.subseq
TRINITY_DN54476_c0_g1_i1.subseq
TRINITY_DN54478_c0_g1_i1.subseq
TRINITY_DN54480_c0_g1_i1.subseq
TRINITY_DN54481_c0_g1_i2.subseq
TRINITY_DN54482_c1_g2_i1.subseq
TRINITY_DN54484_c0_g1_i1.subseq
TRINITY_DN54486_c0_g1_i1.subseq
TRINITY_DN54487_c0_g1_i1.subseq
TRINITY_DN54491_c0_g1_i1.subseq
TRINITY_DN54493_c0_g1_i1.subseq
TRINITY_DN54495_c0_g1_i2.subseq
TRINITY_DN54496_c1_g1_i1.subseq
TRINITY_DN54496_c2_g1_i3.subseq
TRINITY_DN54505_c0_g1_i1.subseq
TRINITY_DN54506_c0_g2_i1.subseq
TRINITY_DN54508_c0_g1_i4.subseq
TRINITY_DN54510_c0_g1_i1.subseq
TRINITY_DN54512_c0_g1_i1.subseq
TRINITY_DN54513_c0_g1_i1.subseq
TRINITY_DN54518_c1_g1_i1.subseq
TRINITY_DN54518_c2_g2_i7.subseq
TRINITY_DN54518_c2_g3_i2.subseq
TRINITY_DN54519_c0_g1_i1.subseq
TRINITY_DN54524_c0_g1_i3.subseq
TRINITY_DN54526_c0_g1_i1.subseq
TRINITY_DN54526_c1_g1_i1.subseq
TRINITY_DN54527_c0_g1_i1.subseq
TRINITY_DN54528_c0_g1_i4.subseq
TRINITY_DN54531_c0_g1_i1.subseq
TRINITY_DN54532_c0_g2_i1.subseq
TRINITY_DN54534_c0_g1_i1.subseq
TRINITY_DN54535_c0_g1_i1.subseq
TRINITY_DN54539_c0_g1_i2.subseq
TRINITY_DN54540_c0_g1_i1.subseq
TRINITY_DN54542_c1_g1_i2.subseq
TRINITY_DN54543_c0_g1_i1.subseq
TRINITY_DN54546_c0_g1_i1.subseq
TRINITY_DN54547_c0_g1_i1.subseq
TRINITY_DN54552_c1_g1_i4.subseq
TRINITY_DN54553_c0_g1_i2.subseq
TRINITY_DN54555_c0_g1_i1.subseq
TRINITY_DN54557_c1_g2_i1.subseq
TRINITY_DN54558_c0_g1_i1.subseq
TRINITY_DN54560_c0_g1_i1.subseq
TRINITY_DN54561_c0_g1_i1.subseq
TRINITY_DN54562_c0_g1_i2.subseq
TRINITY_DN54567_c0_g1_i1.subseq
TRINITY_DN54569_c0_g1_i1.subseq
TRINITY_DN54571_c0_g1_i1.subseq
TRINITY_DN54572_c0_g1_i3.subseq
TRINITY_DN54573_c0_g2_i1.subseq
TRINITY_DN54575_c0_g1_i1.subseq
TRINITY_DN54576_c0_g1_i2.subseq
TRINITY_DN54578_c0_g1_i2.subseq
TRINITY_DN54578_c1_g1_i1.subseq
TRINITY_DN54579_c0_g1_i1.subseq
TRINITY_DN54585_c0_g1_i1.subseq
TRINITY_DN54587_c0_g1_i1.subseq
TRINITY_DN54593_c0_g1_i1.subseq
TRINITY_DN54597_c0_g2_i4.subseq
TRINITY_DN54600_c0_g1_i1.subseq
TRINITY_DN54602_c1_g2_i1.subseq
TRINITY_DN54607_c0_g2_i1.subseq
TRINITY_DN54607_c0_g4_i2.subseq
TRINITY_DN54608_c0_g1_i1.subseq
TRINITY_DN54610_c0_g1_i1.subseq
TRINITY_DN54611_c0_g1_i2.subseq
TRINITY_DN54612_c1_g1_i1.subseq
TRINITY_DN54612_c2_g1_i4.subseq
TRINITY_DN54613_c0_g2_i1.subseq
TRINITY_DN54616_c0_g1_i1.subseq
TRINITY_DN54617_c0_g1_i2.subseq
TRINITY_DN54618_c0_g1_i1.subseq
TRINITY_DN54619_c0_g2_i1.subseq
TRINITY_DN54623_c0_g1_i1.subseq
TRINITY_DN54627_c0_g1_i1.subseq
TRINITY_DN54630_c0_g1_i1.subseq
TRINITY_DN54635_c0_g1_i6.subseq
TRINITY_DN54639_c0_g1_i2.subseq
TRINITY_DN54640_c0_g1_i1.subseq
TRINITY_DN54641_c0_g1_i1.subseq
TRINITY_DN54642_c0_g2_i3.subseq
TRINITY_DN54647_c0_g1_i1.subseq
TRINITY_DN54648_c2_g1_i1.subseq
TRINITY_DN54648_c3_g3_i1.subseq
TRINITY_DN54650_c0_g1_i1.subseq
TRINITY_DN54651_c0_g1_i1.subseq
TRINITY_DN54652_c0_g2_i1.subseq
TRINITY_DN54653_c0_g1_i1.subseq
TRINITY_DN54656_c0_g1_i3.subseq
TRINITY_DN54657_c0_g1_i1.subseq
TRINITY_DN54657_c1_g2_i1.subseq
TRINITY_DN54657_c1_g3_i1.subseq
TRINITY_DN54660_c0_g1_i1.subseq
TRINITY_DN54661_c0_g1_i1.subseq
TRINITY_DN54664_c1_g1_i1.subseq
TRINITY_DN54668_c0_g1_i1.subseq
TRINITY_DN54676_c1_g1_i1.subseq
TRINITY_DN54677_c0_g1_i1.subseq
TRINITY_DN54678_c0_g1_i1.subseq
TRINITY_DN54681_c0_g1_i1.subseq
TRINITY_DN54685_c0_g1_i1.subseq
TRINITY_DN54686_c0_g1_i1.subseq
TRINITY_DN54689_c2_g1_i2.subseq
TRINITY_DN54690_c0_g1_i1.subseq
TRINITY_DN54694_c1_g1_i1.subseq
TRINITY_DN54698_c0_g1_i2.subseq
TRINITY_DN54701_c0_g1_i1.subseq
TRINITY_DN54706_c0_g1_i1.subseq
TRINITY_DN54707_c1_g1_i1.subseq
TRINITY_DN54713_c0_g1_i3.subseq
TRINITY_DN54714_c0_g2_i1.subseq
TRINITY_DN54715_c0_g2_i1.subseq
TRINITY_DN54716_c2_g1_i1.subseq
TRINITY_DN54719_c0_g1_i2.subseq
TRINITY_DN54720_c0_g1_i2.subseq
TRINITY_DN54721_c0_g1_i1.subseq
TRINITY_DN54722_c0_g2_i1.subseq
TRINITY_DN54726_c0_g1_i1.subseq
TRINITY_DN54728_c0_g1_i3.subseq
TRINITY_DN54729_c1_g1_i1.subseq
TRINITY_DN54731_c0_g1_i2.subseq
TRINITY_DN54735_c0_g1_i1.subseq
TRINITY_DN54738_c0_g1_i2.subseq
TRINITY_DN54739_c0_g1_i1.subseq
TRINITY_DN5473_c0_g1_i1.subseq
TRINITY_DN54741_c0_g1_i2.subseq
TRINITY_DN54742_c0_g1_i1.subseq
TRINITY_DN54743_c0_g2_i1.subseq
TRINITY_DN54746_c0_g1_i1.subseq
TRINITY_DN54749_c0_g1_i1.subseq
TRINITY_DN54750_c0_g2_i1.subseq
TRINITY_DN54754_c0_g2_i1.subseq
TRINITY_DN54754_c1_g1_i1.subseq
TRINITY_DN54757_c0_g2_i1.subseq
TRINITY_DN54760_c1_g1_i1.subseq
TRINITY_DN54761_c0_g1_i1.subseq
TRINITY_DN54763_c0_g1_i3.subseq
TRINITY_DN54764_c1_g1_i1.subseq
TRINITY_DN54765_c3_g2_i2.subseq
TRINITY_DN54766_c1_g1_i1.subseq
TRINITY_DN54766_c2_g1_i2.subseq
TRINITY_DN54768_c0_g1_i1.subseq
TRINITY_DN54770_c0_g1_i3.subseq
TRINITY_DN54777_c0_g1_i1.subseq
TRINITY_DN54778_c1_g1_i1.subseq
TRINITY_DN54780_c0_g1_i1.subseq
TRINITY_DN54781_c0_g1_i1.subseq
TRINITY_DN54782_c0_g1_i1.subseq
TRINITY_DN54783_c1_g1_i3.subseq
TRINITY_DN54785_c0_g1_i1.subseq
TRINITY_DN54787_c0_g1_i1.subseq
TRINITY_DN54789_c0_g2_i3.subseq
TRINITY_DN54794_c0_g1_i2.subseq
TRINITY_DN54796_c2_g1_i1.subseq
TRINITY_DN54797_c0_g1_i3.subseq
TRINITY_DN54801_c1_g1_i2.subseq
TRINITY_DN54803_c0_g1_i1.subseq
TRINITY_DN54804_c0_g1_i1.subseq
TRINITY_DN54807_c0_g1_i2.subseq
TRINITY_DN54811_c0_g1_i2.subseq
TRINITY_DN54813_c0_g1_i2.subseq
TRINITY_DN54814_c0_g1_i1.subseq
TRINITY_DN54815_c0_g1_i3.subseq
TRINITY_DN54816_c0_g1_i2.subseq
TRINITY_DN54817_c0_g1_i1.subseq
TRINITY_DN54818_c0_g1_i2.subseq
TRINITY_DN54820_c0_g2_i1.subseq
TRINITY_DN54822_c0_g1_i1.subseq
TRINITY_DN54826_c0_g1_i1.subseq
TRINITY_DN54828_c0_g1_i1.subseq
TRINITY_DN54831_c0_g1_i1.subseq
TRINITY_DN54832_c0_g1_i6.subseq
TRINITY_DN54833_c3_g1_i1.subseq
TRINITY_DN54835_c0_g1_i1.subseq
TRINITY_DN54836_c0_g1_i1.subseq
TRINITY_DN54839_c0_g1_i1.subseq
TRINITY_DN54840_c0_g1_i1.subseq
TRINITY_DN54841_c0_g1_i3.subseq
TRINITY_DN54843_c0_g1_i1.subseq
TRINITY_DN54847_c0_g1_i1.subseq
TRINITY_DN54849_c0_g1_i1.subseq
TRINITY_DN54851_c0_g1_i1.subseq
TRINITY_DN54852_c0_g1_i1.subseq
TRINITY_DN54855_c0_g1_i1.subseq
TRINITY_DN54856_c0_g1_i1.subseq
TRINITY_DN54860_c0_g1_i2.subseq
TRINITY_DN54860_c0_g2_i3.subseq
TRINITY_DN54864_c0_g1_i1.subseq
TRINITY_DN54869_c0_g1_i2.subseq
TRINITY_DN54872_c0_g1_i1.subseq
TRINITY_DN54873_c0_g1_i5.subseq
TRINITY_DN54874_c0_g1_i1.subseq
TRINITY_DN54876_c0_g1_i3.subseq
TRINITY_DN54878_c0_g1_i2.subseq
TRINITY_DN54880_c0_g1_i1.subseq
TRINITY_DN54881_c0_g1_i2.subseq
TRINITY_DN54886_c0_g1_i1.subseq
TRINITY_DN54888_c0_g1_i1.subseq
TRINITY_DN54890_c0_g1_i1.subseq
TRINITY_DN54891_c0_g1_i1.subseq
TRINITY_DN54894_c0_g1_i1.subseq
TRINITY_DN54895_c0_g1_i1.subseq
TRINITY_DN54895_c0_g2_i2.subseq
TRINITY_DN54896_c0_g1_i2.subseq
TRINITY_DN54897_c0_g3_i1.subseq
TRINITY_DN54898_c2_g2_i1.subseq
TRINITY_DN54899_c0_g1_i1.subseq
TRINITY_DN54901_c0_g1_i3.subseq
TRINITY_DN54902_c0_g1_i1.subseq
TRINITY_DN54903_c0_g1_i3.subseq
TRINITY_DN54904_c0_g1_i2.subseq
TRINITY_DN54905_c0_g1_i1.subseq
TRINITY_DN54907_c1_g1_i1.subseq
TRINITY_DN54910_c0_g1_i1.subseq
TRINITY_DN54911_c1_g1_i2.subseq
TRINITY_DN54912_c0_g1_i2.subseq
TRINITY_DN54915_c0_g1_i2.subseq
TRINITY_DN54916_c0_g1_i1.subseq
TRINITY_DN54919_c0_g1_i1.subseq
TRINITY_DN54920_c0_g1_i1.subseq
TRINITY_DN54921_c0_g1_i1.subseq
TRINITY_DN54922_c0_g1_i3.subseq
TRINITY_DN54923_c0_g1_i1.subseq
TRINITY_DN54924_c0_g1_i2.subseq
TRINITY_DN54925_c0_g1_i1.subseq
TRINITY_DN54927_c0_g1_i1.subseq
TRINITY_DN54927_c1_g2_i1.subseq
TRINITY_DN54928_c0_g1_i1.subseq
TRINITY_DN54928_c1_g4_i1.subseq
TRINITY_DN54930_c1_g2_i3.subseq
TRINITY_DN54931_c0_g2_i1.subseq
TRINITY_DN54931_c1_g1_i1.subseq
TRINITY_DN54936_c0_g1_i2.subseq
TRINITY_DN54936_c1_g2_i2.subseq
TRINITY_DN54942_c0_g1_i1.subseq
TRINITY_DN54944_c0_g1_i1.subseq
TRINITY_DN54947_c0_g1_i2.subseq
TRINITY_DN54947_c0_g2_i1.subseq
TRINITY_DN54948_c0_g1_i1.subseq
TRINITY_DN54949_c0_g3_i1.subseq
TRINITY_DN54952_c1_g1_i1.subseq
TRINITY_DN54954_c0_g1_i1.subseq
TRINITY_DN54955_c0_g1_i2.subseq
TRINITY_DN54956_c0_g4_i3.subseq
TRINITY_DN54959_c0_g1_i1.subseq
TRINITY_DN54959_c0_g2_i1.subseq
TRINITY_DN54960_c0_g1_i2.subseq
TRINITY_DN54961_c0_g1_i1.subseq
TRINITY_DN54963_c0_g1_i2.subseq
TRINITY_DN54964_c0_g1_i1.subseq
TRINITY_DN54967_c0_g1_i1.subseq
TRINITY_DN54968_c0_g1_i1.subseq
TRINITY_DN54972_c0_g2_i4.subseq
TRINITY_DN54977_c0_g1_i1.subseq
TRINITY_DN54980_c0_g1_i3.subseq
TRINITY_DN54983_c1_g2_i1.subseq
TRINITY_DN54986_c0_g1_i1.subseq
TRINITY_DN54986_c0_g2_i2.subseq
TRINITY_DN54987_c0_g2_i1.subseq
TRINITY_DN54988_c0_g2_i1.subseq
TRINITY_DN54990_c0_g1_i3.subseq
TRINITY_DN54993_c0_g1_i1.subseq
TRINITY_DN54994_c0_g1_i1.subseq
TRINITY_DN54995_c0_g1_i1.subseq
TRINITY_DN54998_c0_g2_i2.subseq
TRINITY_DN55000_c0_g1_i1.subseq
TRINITY_DN55001_c0_g1_i1.subseq
TRINITY_DN55002_c0_g1_i1.subseq
TRINITY_DN55004_c1_g1_i2.subseq
TRINITY_DN55007_c0_g1_i2.subseq
TRINITY_DN55008_c0_g1_i1.subseq
TRINITY_DN55008_c1_g3_i1.subseq
TRINITY_DN55014_c0_g1_i1.subseq
TRINITY_DN55018_c1_g1_i1.subseq
TRINITY_DN55019_c1_g1_i1.subseq
TRINITY_DN55020_c0_g1_i3.subseq
TRINITY_DN55024_c0_g1_i1.subseq
TRINITY_DN55024_c1_g1_i2.subseq
TRINITY_DN55028_c0_g1_i2.subseq
TRINITY_DN55030_c0_g1_i1.subseq
TRINITY_DN55032_c0_g1_i1.subseq
TRINITY_DN55034_c0_g1_i1.subseq
TRINITY_DN55035_c1_g1_i1.subseq
TRINITY_DN55039_c0_g1_i2.subseq
TRINITY_DN55040_c0_g1_i1.subseq
TRINITY_DN55043_c0_g1_i2.subseq
TRINITY_DN55046_c0_g1_i1.subseq
TRINITY_DN55047_c0_g1_i3.subseq
TRINITY_DN55049_c0_g1_i1.subseq
TRINITY_DN55050_c0_g1_i1.subseq
TRINITY_DN55056_c0_g1_i1.subseq
TRINITY_DN55057_c1_g1_i2.subseq
TRINITY_DN55059_c0_g1_i1.subseq
TRINITY_DN55060_c3_g1_i1.subseq
TRINITY_DN55065_c0_g1_i1.subseq
TRINITY_DN55065_c1_g2_i1.subseq
TRINITY_DN55067_c0_g1_i1.subseq
TRINITY_DN55070_c0_g1_i1.subseq
TRINITY_DN55072_c0_g1_i1.subseq
TRINITY_DN55073_c0_g1_i3.subseq
TRINITY_DN55074_c0_g3_i2.subseq
TRINITY_DN55078_c0_g1_i1.subseq
TRINITY_DN55082_c0_g1_i1.subseq
TRINITY_DN55083_c0_g1_i1.subseq
TRINITY_DN55084_c2_g1_i1.subseq
TRINITY_DN55085_c0_g1_i2.subseq
TRINITY_DN55086_c0_g1_i1.subseq
TRINITY_DN55087_c0_g1_i2.subseq
TRINITY_DN55091_c0_g1_i1.subseq
TRINITY_DN55092_c0_g2_i1.subseq
TRINITY_DN55095_c0_g2_i1.subseq
TRINITY_DN55096_c0_g1_i1.subseq
TRINITY_DN55098_c0_g1_i1.subseq
TRINITY_DN55099_c0_g1_i1.subseq
TRINITY_DN55100_c0_g1_i2.subseq
TRINITY_DN55101_c0_g1_i2.subseq
TRINITY_DN55102_c0_g1_i1.subseq
TRINITY_DN55103_c0_g1_i2.subseq
TRINITY_DN55106_c0_g2_i2.subseq
TRINITY_DN55107_c0_g1_i2.subseq
TRINITY_DN55108_c0_g1_i2.subseq
TRINITY_DN55110_c1_g1_i1.subseq
TRINITY_DN55118_c0_g3_i1.subseq
TRINITY_DN55119_c0_g1_i1.subseq
TRINITY_DN55120_c0_g2_i1.subseq
TRINITY_DN55121_c1_g1_i1.subseq
TRINITY_DN55125_c0_g1_i2.subseq
TRINITY_DN55126_c0_g1_i1.subseq
TRINITY_DN55128_c0_g1_i2.subseq
TRINITY_DN55130_c0_g2_i1.subseq
TRINITY_DN55131_c0_g1_i1.subseq
TRINITY_DN55134_c0_g1_i1.subseq
TRINITY_DN55138_c0_g1_i1.subseq
TRINITY_DN55139_c0_g1_i1.subseq
TRINITY_DN55140_c1_g1_i1.subseq
TRINITY_DN55142_c0_g1_i1.subseq
TRINITY_DN55143_c0_g1_i1.subseq
TRINITY_DN55145_c0_g1_i3.subseq
TRINITY_DN55146_c0_g1_i1.subseq
TRINITY_DN55148_c0_g2_i1.subseq
TRINITY_DN55149_c0_g2_i1.subseq
TRINITY_DN55151_c0_g1_i2.subseq
TRINITY_DN55151_c0_g2_i1.subseq
TRINITY_DN55152_c0_g2_i4.subseq
TRINITY_DN55153_c1_g1_i3.subseq
TRINITY_DN55154_c0_g1_i1.subseq
TRINITY_DN55157_c0_g1_i1.subseq
TRINITY_DN55160_c0_g1_i1.subseq
TRINITY_DN55161_c0_g1_i1.subseq
TRINITY_DN55162_c0_g2_i3.subseq
TRINITY_DN55167_c0_g1_i1.subseq
TRINITY_DN55168_c0_g1_i2.subseq
TRINITY_DN55172_c0_g1_i1.subseq
TRINITY_DN55173_c0_g1_i2.subseq
TRINITY_DN55176_c0_g1_i1.subseq
TRINITY_DN55177_c1_g1_i1.subseq
TRINITY_DN55179_c1_g1_i1.subseq
TRINITY_DN55184_c0_g1_i1.subseq
TRINITY_DN55187_c1_g1_i1.subseq
TRINITY_DN55190_c0_g1_i1.subseq
TRINITY_DN55192_c0_g2_i2.subseq
TRINITY_DN55196_c1_g3_i2.subseq
TRINITY_DN55199_c0_g2_i1.subseq
TRINITY_DN55201_c0_g1_i1.subseq
TRINITY_DN55202_c1_g1_i2.subseq
TRINITY_DN55203_c0_g1_i2.subseq
TRINITY_DN55205_c0_g1_i1.subseq
TRINITY_DN55208_c0_g1_i3.subseq
TRINITY_DN55209_c0_g1_i1.subseq
TRINITY_DN55216_c2_g1_i1.subseq
TRINITY_DN55217_c0_g1_i1.subseq
TRINITY_DN55223_c0_g1_i1.subseq
TRINITY_DN55226_c0_g1_i1.subseq
TRINITY_DN55230_c0_g2_i1.subseq
TRINITY_DN55231_c0_g1_i2.subseq
TRINITY_DN55231_c1_g1_i1.subseq
TRINITY_DN55234_c0_g1_i1.subseq
TRINITY_DN55235_c0_g1_i1.subseq
TRINITY_DN55236_c1_g1_i1.subseq
TRINITY_DN55237_c0_g2_i2.subseq
TRINITY_DN55238_c0_g1_i1.subseq
TRINITY_DN55240_c0_g1_i1.subseq
TRINITY_DN55241_c0_g1_i1.subseq
TRINITY_DN55243_c0_g2_i2.subseq
TRINITY_DN55245_c0_g1_i2.subseq
TRINITY_DN55247_c0_g1_i3.subseq
TRINITY_DN55248_c0_g1_i2.subseq
TRINITY_DN55249_c1_g1_i1.subseq
TRINITY_DN55250_c0_g1_i2.subseq
TRINITY_DN55252_c2_g1_i1.subseq
TRINITY_DN55257_c0_g2_i2.subseq
TRINITY_DN55258_c2_g1_i1.subseq
TRINITY_DN55259_c0_g1_i1.subseq
TRINITY_DN55265_c0_g2_i1.subseq
TRINITY_DN55266_c0_g1_i1.subseq
TRINITY_DN55267_c0_g2_i1.subseq
TRINITY_DN55269_c0_g1_i1.subseq
TRINITY_DN55271_c0_g1_i1.subseq
TRINITY_DN55274_c1_g1_i3.subseq
TRINITY_DN55275_c0_g1_i1.subseq
TRINITY_DN55280_c0_g1_i1.subseq
TRINITY_DN55281_c0_g1_i1.subseq
TRINITY_DN55281_c2_g1_i3.subseq
TRINITY_DN55283_c0_g2_i1.subseq
TRINITY_DN55284_c0_g1_i1.subseq
TRINITY_DN55285_c1_g1_i1.subseq
TRINITY_DN55285_c2_g1_i1.subseq
TRINITY_DN55289_c1_g2_i1.subseq
TRINITY_DN55291_c0_g1_i2.subseq
TRINITY_DN55292_c0_g1_i1.subseq
TRINITY_DN55293_c0_g1_i2.subseq
TRINITY_DN55297_c0_g1_i1.subseq
TRINITY_DN55299_c0_g1_i1.subseq
TRINITY_DN55301_c0_g1_i3.subseq
TRINITY_DN55302_c0_g1_i1.subseq
TRINITY_DN55303_c0_g1_i2.subseq
TRINITY_DN55304_c1_g1_i1.subseq
TRINITY_DN55305_c0_g1_i1.subseq
TRINITY_DN55307_c1_g1_i1.subseq
TRINITY_DN55310_c0_g1_i2.subseq
TRINITY_DN55312_c5_g4_i1.subseq
TRINITY_DN55314_c0_g1_i1.subseq
TRINITY_DN55315_c0_g1_i3.subseq
TRINITY_DN55317_c1_g1_i2.subseq
TRINITY_DN55319_c0_g1_i1.subseq
TRINITY_DN55320_c0_g1_i1.subseq
TRINITY_DN55323_c0_g1_i2.subseq
TRINITY_DN55326_c0_g1_i2.subseq
TRINITY_DN55329_c0_g1_i2.subseq
TRINITY_DN55331_c0_g1_i2.subseq
TRINITY_DN55336_c0_g1_i1.subseq
TRINITY_DN55337_c0_g1_i1.subseq
TRINITY_DN55339_c0_g1_i2.subseq
TRINITY_DN55343_c0_g1_i1.subseq
TRINITY_DN55345_c1_g1_i1.subseq
TRINITY_DN55349_c0_g2_i1.subseq
TRINITY_DN55351_c0_g1_i2.subseq
TRINITY_DN55353_c0_g1_i1.subseq
TRINITY_DN55354_c0_g1_i2.subseq
TRINITY_DN55356_c0_g1_i2.subseq
TRINITY_DN55358_c0_g1_i3.subseq
TRINITY_DN55360_c0_g1_i3.subseq
TRINITY_DN55361_c0_g1_i1.subseq
TRINITY_DN55363_c0_g1_i1.subseq
TRINITY_DN55364_c0_g1_i1.subseq
TRINITY_DN55368_c1_g2_i1.subseq
TRINITY_DN55370_c0_g1_i2.subseq
TRINITY_DN55372_c0_g1_i4.subseq
TRINITY_DN55381_c0_g1_i1.subseq
TRINITY_DN55383_c0_g1_i2.subseq
TRINITY_DN55388_c0_g1_i1.subseq
TRINITY_DN55389_c2_g1_i2.subseq
TRINITY_DN55389_c3_g1_i1.subseq
TRINITY_DN55390_c0_g1_i1.subseq
TRINITY_DN55392_c0_g1_i3.subseq
TRINITY_DN55395_c3_g1_i1.subseq
TRINITY_DN55397_c0_g8_i1.subseq
TRINITY_DN55399_c0_g1_i1.subseq
TRINITY_DN55400_c1_g1_i4.subseq
TRINITY_DN55401_c0_g2_i1.subseq
TRINITY_DN55404_c0_g3_i1.subseq
TRINITY_DN55405_c1_g1_i2.subseq
TRINITY_DN55406_c0_g2_i1.subseq
TRINITY_DN55412_c0_g1_i1.subseq
TRINITY_DN55413_c0_g1_i5.subseq
TRINITY_DN55414_c1_g1_i4.subseq
TRINITY_DN55415_c0_g1_i1.subseq
TRINITY_DN55416_c0_g1_i1.subseq
TRINITY_DN55416_c1_g1_i1.subseq
TRINITY_DN55417_c0_g1_i1.subseq
TRINITY_DN55418_c0_g1_i2.subseq
TRINITY_DN55418_c1_g2_i1.subseq
TRINITY_DN55419_c1_g1_i1.subseq
TRINITY_DN55420_c1_g1_i1.subseq
TRINITY_DN55421_c0_g2_i1.subseq
TRINITY_DN55424_c0_g1_i1.subseq
TRINITY_DN55425_c0_g2_i1.subseq
TRINITY_DN55426_c1_g2_i1.subseq
TRINITY_DN55428_c0_g1_i1.subseq
TRINITY_DN55429_c0_g1_i2.subseq
TRINITY_DN55430_c0_g1_i1.subseq
TRINITY_DN55437_c2_g2_i2.subseq
TRINITY_DN55439_c0_g1_i1.subseq
TRINITY_DN55444_c0_g1_i1.subseq
TRINITY_DN55445_c0_g1_i1.subseq
TRINITY_DN55446_c1_g2_i1.subseq
TRINITY_DN55447_c0_g1_i1.subseq
TRINITY_DN55448_c0_g1_i1.subseq
TRINITY_DN55451_c0_g1_i1.subseq
TRINITY_DN55452_c0_g1_i1.subseq
TRINITY_DN55452_c2_g1_i1.subseq
TRINITY_DN55453_c0_g2_i1.subseq
TRINITY_DN55454_c1_g1_i1.subseq
TRINITY_DN55455_c0_g1_i1.subseq
TRINITY_DN55457_c0_g1_i2.subseq
TRINITY_DN55459_c1_g1_i1.subseq
TRINITY_DN55460_c0_g1_i2.subseq
TRINITY_DN55463_c0_g2_i1.subseq
TRINITY_DN55464_c0_g1_i2.subseq
TRINITY_DN55464_c1_g2_i1.subseq
TRINITY_DN55465_c0_g2_i1.subseq
TRINITY_DN55468_c0_g1_i1.subseq
TRINITY_DN55469_c0_g1_i1.subseq
TRINITY_DN55470_c0_g1_i3.subseq
TRINITY_DN55471_c1_g1_i1.subseq
TRINITY_DN55475_c0_g1_i1.subseq
TRINITY_DN55475_c1_g2_i3.subseq
TRINITY_DN55477_c0_g1_i1.subseq
TRINITY_DN55479_c0_g1_i1.subseq
TRINITY_DN55480_c0_g2_i1.subseq
TRINITY_DN55484_c0_g2_i1.subseq
TRINITY_DN55485_c0_g1_i2.subseq
TRINITY_DN55486_c1_g1_i3.subseq
TRINITY_DN55488_c0_g2_i1.subseq
TRINITY_DN55490_c0_g1_i3.subseq
TRINITY_DN55492_c2_g1_i2.subseq
TRINITY_DN55495_c0_g3_i1.subseq
TRINITY_DN55496_c0_g2_i3.subseq
TRINITY_DN55498_c0_g2_i1.subseq
TRINITY_DN55500_c0_g1_i1.subseq
TRINITY_DN55501_c1_g1_i1.subseq
TRINITY_DN55502_c0_g1_i1.subseq
TRINITY_DN55505_c0_g1_i1.subseq
TRINITY_DN55506_c0_g1_i1.subseq
TRINITY_DN55507_c1_g1_i1.subseq
TRINITY_DN55508_c0_g1_i2.subseq
TRINITY_DN55510_c0_g1_i1.subseq
TRINITY_DN55512_c0_g2_i5.subseq
TRINITY_DN55514_c0_g1_i2.subseq
TRINITY_DN55516_c0_g1_i1.subseq
TRINITY_DN55517_c0_g1_i1.subseq
TRINITY_DN55519_c0_g2_i1.subseq
TRINITY_DN55520_c0_g2_i2.subseq
TRINITY_DN55521_c0_g1_i1.subseq
TRINITY_DN55522_c1_g1_i1.subseq
TRINITY_DN55523_c0_g1_i1.subseq
TRINITY_DN55524_c0_g1_i1.subseq
TRINITY_DN55529_c0_g1_i1.subseq
TRINITY_DN55530_c0_g1_i1.subseq
TRINITY_DN55531_c1_g1_i1.subseq
TRINITY_DN55532_c0_g1_i1.subseq
TRINITY_DN55533_c0_g1_i1.subseq
TRINITY_DN55534_c0_g1_i1.subseq
TRINITY_DN55539_c0_g1_i1.subseq
TRINITY_DN55540_c0_g3_i2.subseq
TRINITY_DN55541_c0_g2_i1.subseq
TRINITY_DN55542_c0_g1_i3.subseq
TRINITY_DN55543_c0_g1_i1.subseq
TRINITY_DN55547_c0_g1_i1.subseq
TRINITY_DN55548_c0_g1_i4.subseq
TRINITY_DN55551_c0_g1_i1.subseq
TRINITY_DN55552_c0_g1_i1.subseq
TRINITY_DN55554_c2_g1_i2.subseq
TRINITY_DN55556_c0_g2_i1.subseq
TRINITY_DN55556_c2_g1_i2.subseq
TRINITY_DN55557_c0_g2_i2.subseq
TRINITY_DN55558_c0_g1_i2.subseq
TRINITY_DN55560_c0_g1_i1.subseq
TRINITY_DN55560_c1_g1_i1.subseq
TRINITY_DN55561_c0_g1_i1.subseq
TRINITY_DN55562_c2_g2_i2.subseq
TRINITY_DN55563_c0_g1_i2.subseq
TRINITY_DN55564_c0_g1_i2.subseq
TRINITY_DN55565_c0_g1_i1.subseq
TRINITY_DN55568_c0_g1_i1.subseq
TRINITY_DN55571_c0_g1_i2.subseq
TRINITY_DN55572_c0_g1_i2.subseq
TRINITY_DN55574_c0_g1_i2.subseq
TRINITY_DN55575_c0_g1_i1.subseq
TRINITY_DN55576_c1_g1_i1.subseq
TRINITY_DN55576_c2_g3_i1.subseq
TRINITY_DN55578_c1_g5_i2.subseq
TRINITY_DN55579_c0_g1_i1.subseq
TRINITY_DN55580_c1_g1_i1.subseq
TRINITY_DN55581_c0_g1_i3.subseq
TRINITY_DN55582_c0_g1_i1.subseq
TRINITY_DN55585_c0_g1_i1.subseq
TRINITY_DN55586_c0_g1_i1.subseq
TRINITY_DN55588_c0_g1_i1.subseq
TRINITY_DN55591_c0_g1_i3.subseq
TRINITY_DN55592_c1_g1_i1.subseq
TRINITY_DN55593_c0_g1_i2.subseq
TRINITY_DN55595_c0_g2_i1.subseq
TRINITY_DN55599_c0_g1_i2.subseq
TRINITY_DN55602_c0_g1_i2.subseq
TRINITY_DN55603_c0_g1_i3.subseq
TRINITY_DN55605_c0_g1_i2.subseq
TRINITY_DN55611_c0_g1_i1.subseq
TRINITY_DN55614_c1_g1_i1.subseq
TRINITY_DN55616_c0_g1_i1.subseq
TRINITY_DN55618_c1_g2_i1.subseq
TRINITY_DN55621_c1_g1_i1.subseq
TRINITY_DN55627_c0_g1_i1.subseq
TRINITY_DN55628_c0_g1_i1.subseq
TRINITY_DN55629_c0_g1_i2.subseq
TRINITY_DN55630_c5_g1_i1.subseq
TRINITY_DN55631_c0_g3_i2.subseq
TRINITY_DN55632_c0_g1_i2.subseq
TRINITY_DN55633_c1_g1_i1.subseq
TRINITY_DN55633_c2_g1_i1.subseq
TRINITY_DN55633_c2_g3_i1.subseq
TRINITY_DN55634_c0_g1_i1.subseq
TRINITY_DN55637_c0_g1_i1.subseq
TRINITY_DN55638_c0_g1_i1.subseq
TRINITY_DN55639_c1_g1_i1.subseq
TRINITY_DN55641_c0_g1_i3.subseq
TRINITY_DN55644_c1_g1_i1.subseq
TRINITY_DN55645_c0_g1_i1.subseq
TRINITY_DN55649_c1_g1_i1.subseq
TRINITY_DN55650_c0_g1_i1.subseq
TRINITY_DN55651_c0_g1_i1.subseq
TRINITY_DN55652_c0_g1_i1.subseq
TRINITY_DN55654_c4_g1_i2.subseq
TRINITY_DN55655_c0_g2_i5.subseq
TRINITY_DN55657_c1_g1_i1.subseq
TRINITY_DN55659_c2_g1_i1.subseq
TRINITY_DN55661_c0_g2_i1.subseq
TRINITY_DN55663_c0_g1_i1.subseq
TRINITY_DN55664_c0_g1_i1.subseq
TRINITY_DN55664_c1_g1_i1.subseq
TRINITY_DN55667_c1_g1_i2.subseq
TRINITY_DN55671_c0_g1_i1.subseq
TRINITY_DN55674_c0_g3_i2.subseq
TRINITY_DN55674_c0_g4_i1.subseq
TRINITY_DN55675_c1_g1_i1.subseq
TRINITY_DN55676_c0_g2_i1.subseq
TRINITY_DN55684_c0_g1_i1.subseq
TRINITY_DN55685_c0_g1_i1.subseq
TRINITY_DN55686_c0_g2_i1.subseq
TRINITY_DN55686_c0_g3_i3.subseq
TRINITY_DN55689_c0_g1_i1.subseq
TRINITY_DN55690_c0_g1_i1.subseq
TRINITY_DN55695_c0_g1_i1.subseq
TRINITY_DN55696_c0_g1_i2.subseq
TRINITY_DN55698_c1_g1_i1.subseq
TRINITY_DN55699_c0_g1_i1.subseq
TRINITY_DN55702_c0_g2_i1.subseq
TRINITY_DN55704_c1_g2_i1.subseq
TRINITY_DN55705_c0_g1_i1.subseq
TRINITY_DN55707_c0_g1_i1.subseq
TRINITY_DN55708_c0_g1_i2.subseq
TRINITY_DN55711_c0_g1_i3.subseq
TRINITY_DN55715_c1_g1_i1.subseq
TRINITY_DN55716_c0_g1_i5.subseq
TRINITY_DN55717_c0_g1_i2.subseq
TRINITY_DN55718_c1_g1_i1.subseq
TRINITY_DN55719_c0_g1_i1.subseq
TRINITY_DN55721_c0_g1_i2.subseq
TRINITY_DN55722_c0_g1_i2.subseq
TRINITY_DN55723_c0_g1_i2.subseq
TRINITY_DN55725_c0_g1_i1.subseq
TRINITY_DN55728_c0_g1_i2.subseq
TRINITY_DN55732_c0_g1_i1.subseq
TRINITY_DN55734_c0_g1_i1.subseq
TRINITY_DN55735_c0_g2_i1.subseq
TRINITY_DN55738_c1_g1_i3.subseq
TRINITY_DN55740_c1_g1_i2.subseq
TRINITY_DN55743_c0_g1_i1.subseq
TRINITY_DN55744_c1_g1_i1.subseq
TRINITY_DN55747_c0_g1_i1.subseq
TRINITY_DN55748_c0_g2_i1.subseq
TRINITY_DN55749_c0_g1_i1.subseq
TRINITY_DN55750_c0_g1_i1.subseq
TRINITY_DN55752_c2_g1_i2.subseq
TRINITY_DN55753_c0_g1_i2.subseq
TRINITY_DN55753_c0_g2_i7.subseq
TRINITY_DN55754_c0_g1_i5.subseq
TRINITY_DN55756_c0_g1_i1.subseq
TRINITY_DN55757_c0_g1_i1.subseq
TRINITY_DN55757_c1_g1_i4.subseq
TRINITY_DN55758_c1_g1_i1.subseq
TRINITY_DN55758_c2_g1_i1.subseq
TRINITY_DN55758_c3_g1_i1.subseq
TRINITY_DN55760_c0_g1_i1.subseq
TRINITY_DN55760_c1_g1_i2.subseq
TRINITY_DN55765_c0_g1_i2.subseq
TRINITY_DN55767_c0_g1_i4.subseq
TRINITY_DN55768_c0_g1_i1.subseq
TRINITY_DN55769_c0_g1_i1.subseq
TRINITY_DN55770_c0_g1_i2.subseq
TRINITY_DN55771_c0_g1_i1.subseq
TRINITY_DN55779_c0_g2_i3.subseq
TRINITY_DN55780_c0_g1_i1.subseq
TRINITY_DN55783_c0_g1_i1.subseq
TRINITY_DN55786_c0_g1_i1.subseq
TRINITY_DN55787_c0_g1_i1.subseq
TRINITY_DN55788_c0_g2_i1.subseq
TRINITY_DN55789_c0_g1_i1.subseq
TRINITY_DN55790_c0_g1_i1.subseq
TRINITY_DN55794_c0_g1_i1.subseq
TRINITY_DN55795_c0_g1_i1.subseq
TRINITY_DN55805_c0_g1_i1.subseq
TRINITY_DN55805_c1_g1_i1.subseq
TRINITY_DN55805_c2_g1_i3.subseq
TRINITY_DN55807_c0_g1_i1.subseq
TRINITY_DN55808_c0_g1_i1.subseq
TRINITY_DN55810_c0_g1_i1.subseq
TRINITY_DN55812_c0_g2_i2.subseq
TRINITY_DN55814_c0_g1_i1.subseq
TRINITY_DN55815_c2_g2_i1.subseq
TRINITY_DN55817_c0_g1_i1.subseq
TRINITY_DN55821_c0_g1_i1.subseq
TRINITY_DN55822_c3_g1_i1.subseq
TRINITY_DN55823_c0_g1_i1.subseq
TRINITY_DN55824_c0_g2_i1.subseq
TRINITY_DN55825_c0_g1_i2.subseq
TRINITY_DN55827_c0_g1_i1.subseq
TRINITY_DN55828_c1_g1_i3.subseq
TRINITY_DN55828_c2_g1_i1.subseq
TRINITY_DN55830_c0_g1_i3.subseq
TRINITY_DN55833_c0_g1_i3.subseq
TRINITY_DN55834_c0_g1_i2.subseq
TRINITY_DN55837_c0_g1_i1.subseq
TRINITY_DN55838_c0_g1_i2.subseq
TRINITY_DN55838_c0_g2_i1.subseq
TRINITY_DN55840_c0_g1_i1.subseq
TRINITY_DN55841_c1_g3_i1.subseq
TRINITY_DN55843_c1_g2_i1.subseq
TRINITY_DN55844_c0_g1_i1.subseq
TRINITY_DN55846_c2_g1_i1.subseq
TRINITY_DN55847_c0_g1_i1.subseq
TRINITY_DN55848_c0_g2_i1.subseq
TRINITY_DN55850_c0_g1_i1.subseq
TRINITY_DN55851_c0_g1_i2.subseq
TRINITY_DN55852_c0_g2_i1.subseq
TRINITY_DN55853_c0_g1_i1.subseq
TRINITY_DN55854_c0_g1_i1.subseq
TRINITY_DN55855_c1_g1_i1.subseq
TRINITY_DN55856_c0_g2_i1.subseq
TRINITY_DN55857_c0_g1_i1.subseq
TRINITY_DN55864_c3_g5_i1.subseq
TRINITY_DN55870_c0_g1_i3.subseq
TRINITY_DN55870_c1_g1_i3.subseq
TRINITY_DN55872_c0_g2_i1.subseq
TRINITY_DN55873_c0_g1_i2.subseq
TRINITY_DN55875_c0_g1_i2.subseq
TRINITY_DN55876_c0_g1_i1.subseq
TRINITY_DN55876_c1_g1_i1.subseq
TRINITY_DN55876_c2_g1_i1.subseq
TRINITY_DN55878_c1_g3_i1.subseq
TRINITY_DN55879_c0_g1_i1.subseq
TRINITY_DN55879_c1_g1_i2.subseq
TRINITY_DN55881_c0_g1_i4.subseq
TRINITY_DN55882_c0_g2_i1.subseq
TRINITY_DN55882_c1_g1_i7.subseq
TRINITY_DN55883_c0_g1_i1.subseq
TRINITY_DN55884_c0_g1_i1.subseq
TRINITY_DN55885_c0_g1_i2.subseq
TRINITY_DN55887_c0_g2_i1.subseq
TRINITY_DN55889_c1_g1_i3.subseq
TRINITY_DN55889_c2_g1_i2.subseq
TRINITY_DN55890_c0_g1_i1.subseq
TRINITY_DN55892_c0_g1_i1.subseq
TRINITY_DN55893_c0_g1_i1.subseq
TRINITY_DN55897_c0_g2_i2.subseq
TRINITY_DN55898_c0_g1_i3.subseq
TRINITY_DN55901_c0_g1_i1.subseq
TRINITY_DN55903_c0_g1_i2.subseq
TRINITY_DN55905_c0_g2_i1.subseq
TRINITY_DN55905_c1_g2_i1.subseq
TRINITY_DN55906_c0_g1_i1.subseq
TRINITY_DN55907_c0_g1_i2.subseq
TRINITY_DN55910_c0_g1_i2.subseq
TRINITY_DN55913_c0_g1_i2.subseq
TRINITY_DN55914_c0_g2_i1.subseq
TRINITY_DN55918_c0_g1_i3.subseq
TRINITY_DN55920_c1_g1_i4.subseq
TRINITY_DN55921_c0_g1_i1.subseq
TRINITY_DN55922_c0_g1_i1.subseq
TRINITY_DN55927_c0_g1_i2.subseq
TRINITY_DN55928_c0_g1_i1.subseq
TRINITY_DN55930_c0_g1_i1.subseq
TRINITY_DN55932_c2_g1_i1.subseq
TRINITY_DN55933_c0_g1_i1.subseq
TRINITY_DN55934_c0_g2_i1.subseq
TRINITY_DN55935_c0_g1_i1.subseq
TRINITY_DN55936_c1_g1_i1.subseq
TRINITY_DN55936_c2_g1_i2.subseq
TRINITY_DN55939_c0_g1_i1.subseq
TRINITY_DN55940_c0_g1_i1.subseq
TRINITY_DN55946_c0_g1_i3.subseq
TRINITY_DN55947_c0_g1_i1.subseq
TRINITY_DN55948_c1_g1_i1.subseq
TRINITY_DN55949_c3_g1_i1.subseq
TRINITY_DN55949_c4_g6_i1.subseq
TRINITY_DN55952_c0_g1_i1.subseq
TRINITY_DN55954_c0_g1_i1.subseq
TRINITY_DN55956_c0_g1_i1.subseq
TRINITY_DN55960_c0_g2_i3.subseq
TRINITY_DN55961_c0_g1_i1.subseq
TRINITY_DN55961_c1_g3_i2.subseq
TRINITY_DN55962_c0_g1_i2.subseq
TRINITY_DN55964_c0_g1_i1.subseq
TRINITY_DN55969_c0_g3_i1.subseq
TRINITY_DN55971_c3_g1_i3.subseq
TRINITY_DN55972_c1_g1_i1.subseq
TRINITY_DN55975_c0_g1_i1.subseq
TRINITY_DN55976_c1_g1_i1.subseq
TRINITY_DN55978_c0_g1_i1.subseq
TRINITY_DN55979_c0_g1_i1.subseq
TRINITY_DN55980_c0_g1_i1.subseq
TRINITY_DN55981_c0_g1_i1.subseq
TRINITY_DN55983_c1_g1_i2.subseq
TRINITY_DN55987_c0_g1_i2.subseq
TRINITY_DN55988_c0_g1_i2.subseq
TRINITY_DN55991_c0_g1_i7.subseq
TRINITY_DN55994_c0_g1_i2.subseq
TRINITY_DN55995_c0_g1_i2.subseq
TRINITY_DN55998_c1_g3_i5.subseq
TRINITY_DN55999_c0_g1_i2.subseq
TRINITY_DN56002_c0_g1_i1.subseq
TRINITY_DN56005_c0_g1_i1.subseq
TRINITY_DN56006_c0_g1_i2.subseq
TRINITY_DN56006_c1_g1_i1.subseq
TRINITY_DN56008_c0_g1_i1.subseq
TRINITY_DN56010_c0_g1_i1.subseq
TRINITY_DN56011_c0_g1_i2.subseq
TRINITY_DN56012_c0_g1_i1.subseq
TRINITY_DN56014_c0_g1_i5.subseq
TRINITY_DN56015_c0_g2_i1.subseq
TRINITY_DN56017_c0_g1_i2.subseq
TRINITY_DN56019_c0_g1_i2.subseq
TRINITY_DN56021_c0_g1_i2.subseq
TRINITY_DN56024_c3_g2_i1.subseq
TRINITY_DN56025_c0_g1_i1.subseq
TRINITY_DN56026_c1_g1_i2.subseq
TRINITY_DN56028_c0_g2_i1.subseq
TRINITY_DN56029_c0_g1_i1.subseq
TRINITY_DN56030_c0_g1_i1.subseq
TRINITY_DN56031_c1_g1_i1.subseq
TRINITY_DN56032_c0_g2_i1.subseq
TRINITY_DN56037_c0_g2_i1.subseq
TRINITY_DN56039_c0_g1_i1.subseq
TRINITY_DN56040_c0_g1_i1.subseq
TRINITY_DN56041_c0_g1_i1.subseq
TRINITY_DN56042_c0_g1_i5.subseq
TRINITY_DN56045_c0_g1_i1.subseq
TRINITY_DN56051_c0_g1_i1.subseq
TRINITY_DN56053_c0_g2_i1.subseq
TRINITY_DN56054_c0_g1_i1.subseq
TRINITY_DN56055_c0_g1_i3.subseq
TRINITY_DN56056_c0_g1_i1.subseq
TRINITY_DN56058_c0_g1_i1.subseq
TRINITY_DN56058_c1_g2_i4.subseq
TRINITY_DN56063_c0_g1_i1.subseq
TRINITY_DN56065_c0_g1_i1.subseq
TRINITY_DN56065_c1_g1_i1.subseq
TRINITY_DN56066_c0_g1_i1.subseq
TRINITY_DN56067_c1_g1_i1.subseq
TRINITY_DN56070_c0_g1_i1.subseq
TRINITY_DN56071_c0_g2_i3.subseq
TRINITY_DN56072_c0_g1_i2.subseq
TRINITY_DN56073_c1_g1_i1.subseq
TRINITY_DN56074_c1_g1_i1.subseq
TRINITY_DN56076_c0_g2_i2.subseq
TRINITY_DN56078_c0_g1_i1.subseq
TRINITY_DN56082_c0_g1_i2.subseq
TRINITY_DN56083_c0_g1_i2.subseq
TRINITY_DN56084_c1_g1_i2.subseq
TRINITY_DN56084_c2_g1_i2.subseq
TRINITY_DN56085_c0_g1_i1.subseq
TRINITY_DN56091_c0_g2_i2.subseq
TRINITY_DN56092_c0_g1_i2.subseq
TRINITY_DN56095_c0_g1_i2.subseq
TRINITY_DN56096_c0_g1_i1.subseq
TRINITY_DN56096_c1_g2_i1.subseq
TRINITY_DN56096_c2_g1_i2.subseq
TRINITY_DN56099_c0_g1_i1.subseq
TRINITY_DN56101_c0_g1_i1.subseq
TRINITY_DN56102_c0_g1_i1.subseq
TRINITY_DN56103_c0_g1_i1.subseq
TRINITY_DN56104_c0_g1_i2.subseq
TRINITY_DN56105_c1_g1_i3.subseq
TRINITY_DN56106_c1_g1_i1.subseq
TRINITY_DN56107_c0_g1_i1.subseq
TRINITY_DN56108_c0_g1_i1.subseq
TRINITY_DN56109_c0_g1_i1.subseq
TRINITY_DN56110_c0_g1_i1.subseq
TRINITY_DN56112_c0_g1_i2.subseq
TRINITY_DN56115_c0_g1_i1.subseq
TRINITY_DN56116_c0_g1_i2.subseq
TRINITY_DN56117_c2_g1_i1.subseq
TRINITY_DN56119_c0_g1_i2.subseq
TRINITY_DN56121_c0_g1_i2.subseq
TRINITY_DN56122_c0_g1_i2.subseq
TRINITY_DN56123_c0_g1_i1.subseq
TRINITY_DN56124_c0_g1_i1.subseq
TRINITY_DN56125_c0_g1_i1.subseq
TRINITY_DN56126_c0_g2_i2.subseq
TRINITY_DN56127_c0_g1_i2.subseq
TRINITY_DN56129_c0_g1_i1.subseq
TRINITY_DN56130_c0_g1_i1.subseq
TRINITY_DN56131_c0_g1_i1.subseq
TRINITY_DN56132_c0_g2_i1.subseq
TRINITY_DN56133_c1_g3_i1.subseq
TRINITY_DN56136_c0_g1_i3.subseq
TRINITY_DN56138_c0_g1_i1.subseq
TRINITY_DN56140_c1_g3_i2.subseq
TRINITY_DN56141_c0_g1_i1.subseq
TRINITY_DN56144_c0_g1_i1.subseq
TRINITY_DN56145_c0_g1_i1.subseq
TRINITY_DN56147_c2_g1_i1.subseq
TRINITY_DN56148_c0_g1_i1.subseq
TRINITY_DN56149_c0_g1_i1.subseq
TRINITY_DN56150_c0_g1_i3.subseq
TRINITY_DN56151_c1_g1_i1.subseq
TRINITY_DN56152_c0_g1_i1.subseq
TRINITY_DN56154_c2_g3_i1.subseq
TRINITY_DN56157_c0_g1_i1.subseq
TRINITY_DN56158_c0_g1_i1.subseq
TRINITY_DN56159_c0_g2_i2.subseq
TRINITY_DN56160_c1_g1_i2.subseq
TRINITY_DN56161_c0_g1_i2.subseq
TRINITY_DN56162_c0_g2_i2.subseq
TRINITY_DN56163_c0_g2_i1.subseq
TRINITY_DN56165_c1_g1_i2.subseq
TRINITY_DN56166_c0_g1_i1.subseq
TRINITY_DN56171_c0_g1_i2.subseq
TRINITY_DN56172_c0_g1_i1.subseq
TRINITY_DN56173_c0_g2_i1.subseq
TRINITY_DN56174_c0_g1_i1.subseq
TRINITY_DN56177_c1_g1_i2.subseq
TRINITY_DN56179_c0_g1_i1.subseq
TRINITY_DN56180_c0_g1_i1.subseq
TRINITY_DN56182_c0_g1_i2.subseq
TRINITY_DN56185_c0_g1_i1.subseq
TRINITY_DN56186_c0_g2_i1.subseq
TRINITY_DN56187_c0_g1_i1.subseq
TRINITY_DN56189_c0_g1_i1.subseq
TRINITY_DN56190_c1_g1_i1.subseq
TRINITY_DN56192_c0_g1_i4.subseq
TRINITY_DN56193_c0_g1_i1.subseq
TRINITY_DN56194_c0_g1_i1.subseq
TRINITY_DN56194_c1_g1_i1.subseq
TRINITY_DN56195_c0_g1_i3.subseq
TRINITY_DN56200_c0_g1_i5.subseq
TRINITY_DN56203_c0_g1_i1.subseq
TRINITY_DN56209_c3_g1_i2.subseq
TRINITY_DN56210_c1_g1_i2.subseq
TRINITY_DN56211_c0_g2_i1.subseq
TRINITY_DN56212_c1_g1_i1.subseq
TRINITY_DN56215_c0_g1_i3.subseq
TRINITY_DN56221_c2_g1_i1.subseq
TRINITY_DN56223_c0_g1_i1.subseq
TRINITY_DN56224_c0_g1_i1.subseq
TRINITY_DN56226_c1_g2_i1.subseq
TRINITY_DN56230_c0_g1_i3.subseq
TRINITY_DN56234_c1_g1_i2.subseq
TRINITY_DN56238_c0_g1_i1.subseq
TRINITY_DN56240_c0_g2_i3.subseq
TRINITY_DN56241_c0_g1_i1.subseq
TRINITY_DN56244_c1_g1_i1.subseq
TRINITY_DN56244_c3_g2_i1.subseq
TRINITY_DN56246_c0_g2_i1.subseq
TRINITY_DN56249_c0_g1_i1.subseq
TRINITY_DN56250_c1_g1_i2.subseq
TRINITY_DN56251_c1_g1_i1.subseq
TRINITY_DN56254_c0_g1_i1.subseq
TRINITY_DN56257_c0_g1_i6.subseq
TRINITY_DN56258_c0_g1_i3.subseq
TRINITY_DN56259_c0_g1_i2.subseq
TRINITY_DN56263_c0_g1_i1.subseq
TRINITY_DN56264_c2_g1_i2.subseq
TRINITY_DN56266_c0_g1_i1.subseq
TRINITY_DN56267_c0_g1_i3.subseq
TRINITY_DN56268_c0_g1_i1.subseq
TRINITY_DN56270_c0_g1_i1.subseq
TRINITY_DN56271_c0_g1_i1.subseq
TRINITY_DN56273_c0_g1_i1.subseq
TRINITY_DN56274_c0_g1_i2.subseq
TRINITY_DN56275_c0_g1_i1.subseq
TRINITY_DN56276_c0_g1_i1.subseq
TRINITY_DN56276_c2_g1_i2.subseq
TRINITY_DN56278_c0_g2_i4.subseq
TRINITY_DN56279_c1_g7_i1.subseq
TRINITY_DN56280_c0_g1_i2.subseq
TRINITY_DN56281_c0_g1_i1.subseq
TRINITY_DN56285_c0_g1_i3.subseq
TRINITY_DN56285_c0_g2_i4.subseq
TRINITY_DN56288_c0_g1_i3.subseq
TRINITY_DN56289_c0_g1_i3.subseq
TRINITY_DN56290_c1_g2_i3.subseq
TRINITY_DN56292_c0_g1_i1.subseq
TRINITY_DN56294_c0_g1_i1.subseq
TRINITY_DN56295_c0_g1_i1.subseq
TRINITY_DN56298_c0_g1_i1.subseq
TRINITY_DN56300_c2_g1_i3.subseq
TRINITY_DN56300_c4_g1_i2.subseq
TRINITY_DN56303_c0_g2_i1.subseq
TRINITY_DN56304_c0_g1_i1.subseq
TRINITY_DN56305_c1_g1_i2.subseq
TRINITY_DN56305_c1_g2_i2.subseq
TRINITY_DN56306_c0_g1_i1.subseq
TRINITY_DN56309_c1_g1_i2.subseq
TRINITY_DN56310_c0_g2_i1.subseq
TRINITY_DN56315_c0_g1_i1.subseq
TRINITY_DN56316_c0_g1_i1.subseq
TRINITY_DN56316_c1_g1_i3.subseq
TRINITY_DN56317_c1_g2_i1.subseq
TRINITY_DN56318_c0_g1_i3.subseq
TRINITY_DN56319_c0_g1_i4.subseq
TRINITY_DN56321_c2_g3_i1.subseq
TRINITY_DN56323_c0_g1_i1.subseq
TRINITY_DN56327_c0_g1_i1.subseq
TRINITY_DN56328_c1_g1_i1.subseq
TRINITY_DN56333_c0_g2_i1.subseq
TRINITY_DN56335_c0_g1_i1.subseq
TRINITY_DN56337_c0_g1_i1.subseq
TRINITY_DN56338_c0_g1_i1.subseq
TRINITY_DN56339_c0_g1_i1.subseq
TRINITY_DN56340_c0_g1_i1.subseq
TRINITY_DN56341_c0_g1_i3.subseq
TRINITY_DN56342_c0_g1_i1.subseq
TRINITY_DN56344_c1_g1_i1.subseq
TRINITY_DN56345_c0_g1_i4.subseq
TRINITY_DN56346_c0_g1_i2.subseq
TRINITY_DN56350_c0_g1_i1.subseq
TRINITY_DN56351_c0_g1_i3.subseq
TRINITY_DN56352_c0_g2_i3.subseq
TRINITY_DN56353_c0_g1_i1.subseq
TRINITY_DN56355_c0_g1_i1.subseq
TRINITY_DN56355_c2_g1_i4.subseq
TRINITY_DN56358_c0_g1_i1.subseq
TRINITY_DN56361_c0_g1_i1.subseq
TRINITY_DN56363_c0_g1_i3.subseq
TRINITY_DN56364_c0_g2_i2.subseq
TRINITY_DN56365_c0_g1_i2.subseq
TRINITY_DN56365_c1_g1_i1.subseq
TRINITY_DN56365_c2_g1_i1.subseq
TRINITY_DN56367_c0_g1_i1.subseq
TRINITY_DN56368_c0_g1_i2.subseq
TRINITY_DN56369_c0_g1_i1.subseq
TRINITY_DN56372_c0_g1_i1.subseq
TRINITY_DN56375_c1_g1_i1.subseq
TRINITY_DN56376_c3_g2_i1.subseq
TRINITY_DN56377_c0_g1_i1.subseq
TRINITY_DN56379_c0_g1_i1.subseq
TRINITY_DN56382_c1_g1_i2.subseq
TRINITY_DN56387_c0_g1_i1.subseq
TRINITY_DN56388_c1_g1_i1.subseq
TRINITY_DN56389_c0_g1_i2.subseq
TRINITY_DN56390_c1_g1_i1.subseq
TRINITY_DN56390_c2_g1_i2.subseq
TRINITY_DN56390_c3_g3_i4.subseq
TRINITY_DN56391_c1_g1_i1.subseq
TRINITY_DN56392_c0_g1_i1.subseq
TRINITY_DN56394_c0_g1_i2.subseq
TRINITY_DN56398_c0_g1_i1.subseq
TRINITY_DN56401_c0_g4_i1.subseq
TRINITY_DN56402_c0_g1_i1.subseq
TRINITY_DN56403_c0_g1_i1.subseq
TRINITY_DN56404_c0_g1_i2.subseq
TRINITY_DN56406_c0_g1_i1.subseq
TRINITY_DN56408_c0_g2_i1.subseq
TRINITY_DN56409_c0_g1_i3.subseq
TRINITY_DN56411_c0_g1_i2.subseq
TRINITY_DN56411_c1_g1_i2.subseq
TRINITY_DN56413_c0_g1_i1.subseq
TRINITY_DN56415_c0_g1_i1.subseq
TRINITY_DN56416_c1_g1_i2.subseq
TRINITY_DN56420_c0_g1_i2.subseq
TRINITY_DN56421_c0_g1_i1.subseq
TRINITY_DN56422_c0_g6_i1.subseq
TRINITY_DN56425_c0_g1_i1.subseq
TRINITY_DN56426_c0_g1_i2.subseq
TRINITY_DN56427_c0_g2_i3.subseq
TRINITY_DN56428_c0_g1_i2.subseq
TRINITY_DN56430_c0_g1_i3.subseq
TRINITY_DN56432_c0_g1_i1.subseq
TRINITY_DN56433_c0_g1_i1.subseq
TRINITY_DN56434_c0_g1_i3.subseq
TRINITY_DN56437_c0_g1_i1.subseq
TRINITY_DN56441_c0_g1_i2.subseq
TRINITY_DN56442_c0_g1_i1.subseq
TRINITY_DN56445_c0_g1_i3.subseq
TRINITY_DN56446_c1_g1_i2.subseq
TRINITY_DN56452_c0_g1_i1.subseq
TRINITY_DN56457_c0_g1_i1.subseq
TRINITY_DN56458_c0_g2_i3.subseq
TRINITY_DN56463_c0_g1_i2.subseq
TRINITY_DN56465_c0_g1_i1.subseq
TRINITY_DN56470_c3_g1_i1.subseq
TRINITY_DN56472_c0_g1_i1.subseq
TRINITY_DN56473_c0_g3_i1.subseq
TRINITY_DN56476_c0_g1_i2.subseq
TRINITY_DN56478_c0_g1_i1.subseq
TRINITY_DN56478_c1_g1_i2.subseq
TRINITY_DN56479_c1_g1_i2.subseq
TRINITY_DN56480_c0_g1_i1.subseq
TRINITY_DN56482_c0_g1_i1.subseq
TRINITY_DN56482_c0_g2_i2.subseq
TRINITY_DN56484_c2_g1_i1.subseq
TRINITY_DN56486_c0_g2_i1.subseq
TRINITY_DN56486_c1_g1_i4.subseq
TRINITY_DN56488_c0_g2_i3.subseq
TRINITY_DN56489_c0_g1_i1.subseq
TRINITY_DN56494_c0_g1_i2.subseq
TRINITY_DN56495_c0_g1_i1.subseq
TRINITY_DN56497_c0_g1_i1.subseq
TRINITY_DN56500_c1_g1_i1.subseq
TRINITY_DN56500_c2_g1_i1.subseq
TRINITY_DN56505_c0_g1_i1.subseq
TRINITY_DN56507_c0_g1_i2.subseq
TRINITY_DN56508_c0_g1_i1.subseq
TRINITY_DN56511_c0_g1_i1.subseq
TRINITY_DN56512_c0_g2_i4.subseq
TRINITY_DN56519_c0_g1_i1.subseq
TRINITY_DN56522_c0_g1_i1.subseq
TRINITY_DN56526_c1_g1_i1.subseq
TRINITY_DN56532_c2_g4_i5.subseq
TRINITY_DN56534_c0_g2_i2.subseq
TRINITY_DN56538_c0_g1_i1.subseq
TRINITY_DN56544_c0_g2_i1.subseq
TRINITY_DN56545_c2_g1_i3.subseq
TRINITY_DN56546_c0_g1_i2.subseq
TRINITY_DN56547_c0_g1_i1.subseq
TRINITY_DN56548_c0_g1_i1.subseq
TRINITY_DN56548_c1_g1_i3.subseq
TRINITY_DN56549_c0_g1_i1.subseq
TRINITY_DN56551_c0_g1_i1.subseq
TRINITY_DN56555_c2_g1_i2.subseq
TRINITY_DN56556_c1_g1_i1.subseq
TRINITY_DN56558_c0_g1_i2.subseq
TRINITY_DN56561_c0_g1_i1.subseq
TRINITY_DN56562_c1_g1_i1.subseq
TRINITY_DN56563_c0_g1_i1.subseq
TRINITY_DN56564_c0_g1_i5.subseq
TRINITY_DN56566_c0_g1_i1.subseq
TRINITY_DN56567_c4_g2_i2.subseq
TRINITY_DN56568_c0_g1_i1.subseq
TRINITY_DN56570_c1_g1_i1.subseq
TRINITY_DN56570_c2_g1_i1.subseq
TRINITY_DN56570_c3_g2_i1.subseq
TRINITY_DN56570_c4_g1_i1.subseq
TRINITY_DN56576_c1_g1_i1.subseq
TRINITY_DN56577_c1_g1_i2.subseq
TRINITY_DN56579_c0_g1_i1.subseq
TRINITY_DN56580_c1_g2_i1.subseq
TRINITY_DN56581_c1_g1_i2.subseq
TRINITY_DN56584_c0_g1_i2.subseq
TRINITY_DN56586_c0_g1_i1.subseq
TRINITY_DN56586_c1_g1_i1.subseq
TRINITY_DN56587_c0_g2_i6.subseq
TRINITY_DN56589_c0_g3_i1.subseq
TRINITY_DN56591_c0_g1_i1.subseq
TRINITY_DN56593_c0_g1_i2.subseq
TRINITY_DN56593_c1_g1_i2.subseq
TRINITY_DN56594_c3_g1_i3.subseq
TRINITY_DN56594_c3_g2_i2.subseq
TRINITY_DN56595_c0_g1_i2.subseq
TRINITY_DN56596_c1_g3_i1.subseq
TRINITY_DN56597_c0_g1_i1.subseq
TRINITY_DN56598_c0_g1_i1.subseq
TRINITY_DN56601_c9_g8_i1.subseq
TRINITY_DN56603_c0_g1_i1.subseq
TRINITY_DN56605_c0_g1_i1.subseq
TRINITY_DN56608_c0_g1_i2.subseq
TRINITY_DN56610_c0_g1_i1.subseq
TRINITY_DN56616_c1_g1_i2.subseq
TRINITY_DN56617_c1_g1_i1.subseq
TRINITY_DN5661_c0_g1_i1.subseq
TRINITY_DN56622_c0_g1_i1.subseq
TRINITY_DN56623_c0_g1_i1.subseq
TRINITY_DN56623_c1_g1_i1.subseq
TRINITY_DN56626_c0_g1_i1.subseq
TRINITY_DN56627_c0_g2_i1.subseq
TRINITY_DN56629_c0_g1_i3.subseq
TRINITY_DN56631_c1_g2_i1.subseq
TRINITY_DN56633_c0_g1_i2.subseq
TRINITY_DN56635_c0_g1_i1.subseq
TRINITY_DN56640_c1_g1_i1.subseq
TRINITY_DN56643_c1_g1_i1.subseq
TRINITY_DN56647_c0_g1_i1.subseq
TRINITY_DN56648_c0_g1_i1.subseq
TRINITY_DN56649_c1_g1_i1.subseq
TRINITY_DN56650_c0_g1_i1.subseq
TRINITY_DN56652_c1_g2_i1.subseq
TRINITY_DN56655_c0_g1_i1.subseq
TRINITY_DN56657_c0_g2_i1.subseq
TRINITY_DN56658_c0_g1_i1.subseq
TRINITY_DN56660_c1_g1_i1.subseq
TRINITY_DN56661_c1_g1_i2.subseq
TRINITY_DN56662_c0_g1_i1.subseq
TRINITY_DN56666_c0_g1_i1.subseq
TRINITY_DN56666_c1_g1_i1.subseq
TRINITY_DN56666_c3_g1_i1.subseq
TRINITY_DN56666_c4_g1_i7.subseq
TRINITY_DN56668_c0_g1_i1.subseq
TRINITY_DN56668_c1_g1_i1.subseq
TRINITY_DN56670_c0_g1_i3.subseq
TRINITY_DN56671_c0_g1_i1.subseq
TRINITY_DN56673_c0_g1_i2.subseq
TRINITY_DN56674_c0_g1_i1.subseq
TRINITY_DN56675_c1_g1_i1.subseq
TRINITY_DN56676_c0_g1_i1.subseq
TRINITY_DN56679_c0_g1_i1.subseq
TRINITY_DN56679_c1_g1_i1.subseq
TRINITY_DN56680_c0_g1_i2.subseq
TRINITY_DN56681_c0_g1_i2.subseq
TRINITY_DN56683_c0_g1_i1.subseq
TRINITY_DN56684_c1_g1_i1.subseq
TRINITY_DN56685_c0_g1_i1.subseq
TRINITY_DN56686_c0_g2_i1.subseq
TRINITY_DN56687_c0_g1_i1.subseq
TRINITY_DN56689_c0_g1_i2.subseq
TRINITY_DN56692_c0_g1_i1.subseq
TRINITY_DN56692_c1_g1_i1.subseq
TRINITY_DN56696_c0_g1_i2.subseq
TRINITY_DN56697_c0_g1_i1.subseq
TRINITY_DN56698_c0_g1_i1.subseq
TRINITY_DN56699_c0_g1_i1.subseq
TRINITY_DN56701_c0_g1_i1.subseq
TRINITY_DN56703_c0_g2_i2.subseq
TRINITY_DN56704_c0_g1_i1.subseq
TRINITY_DN56707_c0_g1_i1.subseq
TRINITY_DN56709_c0_g1_i1.subseq
TRINITY_DN56712_c0_g1_i2.subseq
TRINITY_DN56713_c0_g1_i1.subseq
TRINITY_DN56714_c0_g1_i2.subseq
TRINITY_DN56715_c0_g1_i1.subseq
TRINITY_DN56717_c1_g1_i2.subseq
TRINITY_DN56718_c0_g1_i1.subseq
TRINITY_DN56719_c0_g1_i1.subseq
TRINITY_DN56720_c0_g1_i3.subseq
TRINITY_DN56721_c1_g1_i2.subseq
TRINITY_DN56722_c0_g1_i2.subseq
TRINITY_DN56722_c0_g2_i2.subseq
TRINITY_DN56723_c0_g1_i1.subseq
TRINITY_DN56724_c0_g1_i1.subseq
TRINITY_DN56726_c2_g2_i1.subseq
TRINITY_DN56733_c0_g1_i1.subseq
TRINITY_DN56736_c0_g1_i2.subseq
TRINITY_DN56744_c0_g1_i2.subseq
TRINITY_DN56745_c1_g1_i1.subseq
TRINITY_DN56748_c0_g1_i1.subseq
TRINITY_DN56749_c0_g1_i3.subseq
TRINITY_DN56750_c0_g2_i1.subseq
TRINITY_DN56756_c0_g1_i3.subseq
TRINITY_DN56757_c0_g1_i2.subseq
TRINITY_DN56759_c0_g1_i1.subseq
TRINITY_DN56762_c1_g1_i3.subseq
TRINITY_DN56764_c1_g1_i1.subseq
TRINITY_DN56765_c0_g7_i1.subseq
TRINITY_DN56767_c0_g1_i2.subseq
TRINITY_DN56768_c0_g1_i3.subseq
TRINITY_DN56768_c1_g3_i1.subseq
TRINITY_DN56769_c0_g1_i3.subseq
TRINITY_DN56772_c0_g1_i4.subseq
TRINITY_DN56773_c0_g1_i2.subseq
TRINITY_DN56775_c0_g2_i3.subseq
TRINITY_DN56778_c0_g1_i1.subseq
TRINITY_DN56779_c0_g1_i1.subseq
TRINITY_DN56780_c0_g1_i1.subseq
TRINITY_DN56782_c0_g1_i1.subseq
TRINITY_DN56784_c0_g1_i1.subseq
TRINITY_DN56785_c0_g1_i1.subseq
TRINITY_DN56789_c0_g1_i1.subseq
TRINITY_DN56792_c0_g1_i1.subseq
TRINITY_DN56793_c0_g1_i1.subseq
TRINITY_DN56794_c0_g1_i2.subseq
TRINITY_DN56795_c0_g1_i1.subseq
TRINITY_DN56798_c0_g1_i3.subseq
TRINITY_DN56799_c0_g1_i1.subseq
TRINITY_DN56801_c0_g2_i1.subseq
TRINITY_DN56802_c0_g1_i1.subseq
TRINITY_DN56802_c1_g1_i1.subseq
TRINITY_DN56803_c0_g1_i1.subseq
TRINITY_DN56803_c2_g1_i2.subseq
TRINITY_DN56804_c0_g2_i1.subseq
TRINITY_DN56805_c0_g2_i1.subseq
TRINITY_DN56806_c0_g1_i1.subseq
TRINITY_DN56807_c0_g1_i12.subseq
TRINITY_DN56810_c0_g1_i1.subseq
TRINITY_DN56815_c0_g1_i1.subseq
TRINITY_DN56816_c0_g1_i1.subseq
TRINITY_DN56819_c0_g1_i1.subseq
TRINITY_DN56821_c0_g2_i2.subseq
TRINITY_DN56822_c0_g1_i1.subseq
TRINITY_DN56822_c1_g1_i2.subseq
TRINITY_DN56824_c1_g1_i1.subseq
TRINITY_DN56827_c0_g2_i2.subseq
TRINITY_DN56830_c0_g1_i1.subseq
TRINITY_DN56830_c1_g1_i2.subseq
TRINITY_DN56839_c2_g1_i2.subseq
TRINITY_DN56839_c3_g1_i1.subseq
TRINITY_DN56841_c0_g1_i1.subseq
TRINITY_DN56842_c0_g1_i2.subseq
TRINITY_DN56842_c1_g1_i2.subseq
TRINITY_DN56847_c0_g1_i1.subseq
TRINITY_DN56854_c1_g1_i1.subseq
TRINITY_DN56854_c2_g1_i1.subseq
TRINITY_DN56857_c0_g1_i2.subseq
TRINITY_DN56859_c0_g1_i1.subseq
TRINITY_DN56861_c0_g5_i1.subseq
TRINITY_DN56862_c0_g1_i2.subseq
TRINITY_DN56863_c1_g1_i2.subseq
TRINITY_DN56864_c0_g1_i1.subseq
TRINITY_DN56865_c0_g1_i2.subseq
TRINITY_DN56866_c1_g2_i1.subseq
TRINITY_DN56866_c2_g5_i1.subseq
TRINITY_DN56867_c0_g2_i1.subseq
TRINITY_DN56867_c0_g3_i1.subseq
TRINITY_DN56867_c1_g1_i1.subseq
TRINITY_DN56868_c2_g1_i1.subseq
TRINITY_DN56871_c0_g1_i1.subseq
TRINITY_DN56873_c0_g1_i1.subseq
TRINITY_DN56874_c0_g1_i2.subseq
TRINITY_DN56875_c1_g1_i1.subseq
TRINITY_DN56876_c0_g1_i4.subseq
TRINITY_DN56877_c0_g1_i5.subseq
TRINITY_DN56878_c0_g1_i1.subseq
TRINITY_DN56879_c3_g3_i1.subseq
TRINITY_DN56881_c2_g2_i3.subseq
TRINITY_DN56882_c0_g1_i1.subseq
TRINITY_DN56888_c0_g1_i2.subseq
TRINITY_DN56891_c1_g1_i1.subseq
TRINITY_DN56897_c0_g1_i1.subseq
TRINITY_DN56898_c0_g2_i1.subseq
TRINITY_DN56899_c0_g1_i2.subseq
TRINITY_DN56901_c0_g1_i3.subseq
TRINITY_DN56902_c0_g1_i1.subseq
TRINITY_DN56903_c0_g1_i1.subseq
TRINITY_DN56906_c0_g1_i2.subseq
TRINITY_DN56907_c0_g1_i1.subseq
TRINITY_DN56908_c0_g1_i1.subseq
TRINITY_DN56914_c2_g1_i1.subseq
TRINITY_DN56914_c3_g1_i1.subseq
TRINITY_DN56915_c0_g1_i2.subseq
TRINITY_DN56916_c0_g2_i1.subseq
TRINITY_DN56916_c1_g2_i1.subseq
TRINITY_DN56922_c0_g1_i1.subseq
TRINITY_DN56928_c0_g1_i1.subseq
TRINITY_DN56929_c1_g1_i3.subseq
TRINITY_DN56934_c0_g2_i1.subseq
TRINITY_DN56935_c0_g1_i1.subseq
TRINITY_DN56939_c0_g1_i1.subseq
TRINITY_DN56941_c1_g1_i1.subseq
TRINITY_DN56942_c0_g2_i1.subseq
TRINITY_DN56943_c0_g1_i2.subseq
TRINITY_DN56945_c0_g1_i1.subseq
TRINITY_DN56946_c1_g2_i4.subseq
TRINITY_DN56947_c0_g1_i2.subseq
TRINITY_DN56948_c0_g1_i1.subseq
TRINITY_DN56949_c0_g1_i1.subseq
TRINITY_DN56953_c0_g1_i1.subseq
TRINITY_DN56954_c1_g1_i1.subseq
TRINITY_DN56954_c2_g1_i1.subseq
TRINITY_DN56954_c4_g1_i1.subseq
TRINITY_DN56956_c0_g2_i3.subseq
TRINITY_DN56958_c0_g1_i5.subseq
TRINITY_DN56959_c0_g1_i2.subseq
TRINITY_DN56961_c0_g1_i1.subseq
TRINITY_DN56963_c0_g1_i2.subseq
TRINITY_DN56965_c2_g1_i1.subseq
TRINITY_DN56966_c0_g1_i1.subseq
TRINITY_DN56967_c0_g2_i1.subseq
TRINITY_DN56968_c0_g1_i1.subseq
TRINITY_DN56970_c0_g1_i1.subseq
TRINITY_DN56972_c3_g1_i1.subseq
TRINITY_DN56974_c0_g1_i3.subseq
TRINITY_DN56975_c0_g1_i2.subseq
TRINITY_DN56977_c0_g1_i1.subseq
TRINITY_DN56979_c0_g1_i1.subseq
TRINITY_DN56980_c4_g1_i2.subseq
TRINITY_DN56980_c5_g1_i1.subseq
TRINITY_DN56980_c6_g1_i1.subseq
TRINITY_DN56983_c0_g1_i1.subseq
TRINITY_DN56985_c0_g1_i1.subseq
TRINITY_DN56988_c0_g2_i3.subseq
TRINITY_DN56991_c0_g1_i1.subseq
TRINITY_DN56995_c0_g1_i1.subseq
TRINITY_DN56996_c0_g1_i1.subseq
TRINITY_DN56997_c0_g1_i1.subseq
TRINITY_DN57000_c1_g1_i3.subseq
TRINITY_DN57003_c0_g1_i2.subseq
TRINITY_DN57004_c1_g1_i2.subseq
TRINITY_DN57004_c3_g1_i1.subseq
TRINITY_DN57005_c0_g1_i3.subseq
TRINITY_DN57006_c1_g1_i1.subseq
TRINITY_DN57009_c3_g2_i1.subseq
TRINITY_DN57010_c0_g1_i1.subseq
TRINITY_DN57012_c0_g1_i1.subseq
TRINITY_DN57013_c0_g1_i2.subseq
TRINITY_DN57016_c0_g2_i2.subseq
TRINITY_DN57018_c0_g1_i1.subseq
TRINITY_DN57024_c0_g1_i1.subseq
TRINITY_DN57026_c0_g1_i2.subseq
TRINITY_DN57027_c0_g1_i1.subseq
TRINITY_DN57028_c0_g1_i1.subseq
TRINITY_DN57032_c1_g1_i9.subseq
TRINITY_DN57033_c0_g1_i1.subseq
TRINITY_DN57035_c0_g1_i2.subseq
TRINITY_DN57037_c2_g1_i2.subseq
TRINITY_DN57038_c0_g1_i1.subseq
TRINITY_DN57039_c0_g1_i2.subseq
TRINITY_DN57039_c1_g1_i1.subseq
TRINITY_DN57040_c0_g1_i2.subseq
TRINITY_DN57041_c0_g2_i3.subseq
TRINITY_DN57042_c2_g1_i1.subseq
TRINITY_DN57042_c5_g1_i6.subseq
TRINITY_DN57044_c2_g1_i2.subseq
TRINITY_DN57044_c4_g7_i2.subseq
TRINITY_DN57045_c1_g1_i1.subseq
TRINITY_DN57045_c2_g2_i1.subseq
TRINITY_DN57047_c1_g1_i1.subseq
TRINITY_DN57047_c6_g1_i1.subseq
TRINITY_DN57050_c0_g2_i1.subseq
TRINITY_DN57052_c0_g1_i2.subseq
TRINITY_DN57054_c1_g1_i6.subseq
TRINITY_DN57055_c0_g1_i1.subseq
TRINITY_DN57057_c0_g1_i1.subseq
TRINITY_DN57058_c0_g1_i1.subseq
TRINITY_DN57059_c0_g1_i1.subseq
TRINITY_DN57060_c0_g2_i1.subseq
TRINITY_DN57066_c0_g1_i1.subseq
TRINITY_DN57068_c0_g3_i1.subseq
TRINITY_DN57069_c0_g1_i1.subseq
TRINITY_DN57069_c1_g1_i1.subseq
TRINITY_DN57069_c2_g1_i2.subseq
TRINITY_DN57070_c0_g1_i2.subseq
TRINITY_DN57071_c0_g1_i1.subseq
TRINITY_DN57074_c0_g1_i2.subseq
TRINITY_DN57075_c0_g1_i1.subseq
TRINITY_DN57077_c2_g2_i2.subseq
TRINITY_DN57077_c3_g1_i5.subseq
TRINITY_DN57080_c0_g3_i2.subseq
TRINITY_DN57080_c1_g1_i1.subseq
TRINITY_DN57080_c2_g1_i1.subseq
TRINITY_DN57080_c3_g5_i3.subseq
TRINITY_DN57082_c0_g1_i2.subseq
TRINITY_DN57085_c0_g1_i1.subseq
TRINITY_DN57086_c0_g1_i2.subseq
TRINITY_DN57088_c0_g1_i1.subseq
TRINITY_DN57089_c0_g1_i2.subseq
TRINITY_DN57090_c2_g1_i2.subseq
TRINITY_DN57090_c3_g1_i1.subseq
TRINITY_DN57094_c1_g1_i2.subseq
TRINITY_DN57094_c2_g1_i3.subseq
TRINITY_DN57096_c0_g1_i1.subseq
TRINITY_DN57097_c1_g1_i1.subseq
TRINITY_DN57097_c3_g1_i3.subseq
TRINITY_DN57097_c4_g1_i1.subseq
TRINITY_DN57098_c0_g2_i1.subseq
TRINITY_DN57102_c0_g1_i3.subseq
TRINITY_DN57104_c2_g2_i1.subseq
TRINITY_DN57105_c0_g1_i2.subseq
TRINITY_DN57106_c0_g1_i6.subseq
TRINITY_DN57107_c0_g1_i2.subseq
TRINITY_DN57110_c2_g3_i1.subseq
TRINITY_DN57113_c0_g1_i4.subseq
TRINITY_DN57114_c4_g12_i1.subseq
TRINITY_DN57115_c0_g2_i1.subseq
TRINITY_DN57115_c1_g1_i1.subseq
TRINITY_DN57118_c0_g1_i2.subseq
TRINITY_DN57120_c0_g1_i1.subseq
TRINITY_DN57124_c0_g1_i1.subseq
TRINITY_DN57125_c1_g1_i1.subseq
TRINITY_DN57125_c2_g1_i1.subseq
TRINITY_DN57128_c0_g1_i1.subseq
TRINITY_DN57129_c0_g1_i2.subseq
TRINITY_DN57131_c3_g1_i3.subseq
TRINITY_DN57131_c4_g2_i1.subseq
TRINITY_DN57133_c0_g1_i1.subseq
TRINITY_DN57135_c0_g3_i1.subseq
TRINITY_DN57135_c0_g9_i2.subseq
TRINITY_DN57139_c0_g2_i1.subseq
TRINITY_DN57140_c0_g4_i1.subseq
TRINITY_DN57141_c0_g1_i1.subseq
TRINITY_DN57144_c0_g1_i1.subseq
TRINITY_DN57144_c1_g2_i6.subseq
TRINITY_DN57146_c2_g1_i4.subseq
TRINITY_DN57147_c0_g1_i1.subseq
TRINITY_DN57148_c0_g1_i1.subseq
TRINITY_DN57149_c0_g1_i2.subseq
TRINITY_DN57151_c0_g1_i3.subseq
TRINITY_DN57153_c0_g1_i3.subseq
TRINITY_DN57156_c1_g1_i1.subseq
TRINITY_DN57157_c0_g1_i3.subseq
TRINITY_DN57159_c0_g1_i1.subseq
TRINITY_DN57160_c3_g1_i2.subseq
TRINITY_DN57162_c0_g1_i1.subseq
TRINITY_DN57163_c0_g4_i1.subseq
TRINITY_DN57165_c0_g2_i1.subseq
TRINITY_DN57168_c0_g1_i1.subseq
TRINITY_DN57169_c1_g1_i1.subseq
TRINITY_DN57169_c2_g5_i2.subseq
TRINITY_DN57170_c0_g1_i2.subseq
TRINITY_DN57171_c0_g1_i1.subseq
TRINITY_DN57172_c1_g1_i1.subseq
TRINITY_DN57174_c1_g1_i1.subseq
TRINITY_DN57175_c0_g1_i3.subseq
TRINITY_DN57177_c0_g1_i2.subseq
TRINITY_DN57179_c0_g3_i1.subseq
TRINITY_DN57180_c0_g2_i1.subseq
TRINITY_DN57181_c3_g17_i4.subseq
TRINITY_DN57182_c0_g1_i2.subseq
TRINITY_DN57183_c1_g3_i1.subseq
TRINITY_DN57189_c0_g1_i6.subseq
TRINITY_DN5718_c0_g1_i1.subseq
TRINITY_DN57190_c0_g1_i2.subseq
TRINITY_DN57191_c0_g1_i2.subseq
TRINITY_DN57191_c3_g1_i1.subseq
TRINITY_DN57192_c0_g1_i1.subseq
TRINITY_DN57193_c0_g1_i1.subseq
TRINITY_DN57194_c0_g1_i1.subseq
TRINITY_DN57196_c0_g1_i1.subseq
TRINITY_DN57200_c0_g2_i4.subseq
TRINITY_DN57201_c0_g1_i1.subseq
TRINITY_DN57202_c0_g1_i1.subseq
TRINITY_DN57203_c1_g2_i1.subseq
TRINITY_DN57208_c0_g2_i2.subseq
TRINITY_DN57209_c0_g1_i1.subseq
TRINITY_DN57213_c1_g1_i1.subseq
TRINITY_DN57213_c2_g1_i1.subseq
TRINITY_DN57216_c1_g2_i3.subseq
TRINITY_DN57216_c2_g3_i2.subseq
TRINITY_DN57219_c0_g1_i2.subseq
TRINITY_DN57220_c0_g1_i1.subseq
TRINITY_DN57221_c0_g1_i1.subseq
TRINITY_DN57228_c0_g1_i2.subseq
TRINITY_DN57231_c1_g1_i1.subseq
TRINITY_DN57234_c2_g1_i1.subseq
TRINITY_DN57234_c5_g1_i1.subseq
TRINITY_DN57236_c0_g1_i1.subseq
TRINITY_DN57236_c1_g4_i3.subseq
TRINITY_DN57237_c0_g1_i1.subseq
TRINITY_DN57238_c0_g2_i3.subseq
TRINITY_DN57239_c0_g1_i3.subseq
TRINITY_DN57240_c0_g1_i1.subseq
TRINITY_DN57241_c1_g1_i1.subseq
TRINITY_DN57242_c1_g1_i2.subseq
TRINITY_DN57243_c0_g1_i2.subseq
TRINITY_DN57244_c0_g1_i1.subseq
TRINITY_DN57244_c1_g2_i1.subseq
TRINITY_DN57246_c0_g1_i1.subseq
TRINITY_DN57254_c1_g1_i1.subseq
TRINITY_DN57256_c0_g1_i2.subseq
TRINITY_DN57259_c0_g2_i2.subseq
TRINITY_DN57261_c0_g1_i1.subseq
TRINITY_DN57262_c2_g1_i2.subseq
TRINITY_DN57263_c1_g1_i2.subseq
TRINITY_DN57263_c2_g1_i2.subseq
TRINITY_DN57263_c3_g2_i1.subseq
TRINITY_DN57264_c0_g1_i1.subseq
TRINITY_DN57268_c0_g1_i2.subseq
TRINITY_DN57269_c0_g2_i2.subseq
TRINITY_DN57270_c0_g1_i1.subseq
TRINITY_DN57271_c0_g1_i1.subseq
TRINITY_DN57272_c2_g1_i1.subseq
TRINITY_DN57273_c0_g2_i1.subseq
TRINITY_DN57274_c2_g1_i3.subseq
TRINITY_DN57275_c1_g1_i1.subseq
TRINITY_DN57276_c0_g1_i1.subseq
TRINITY_DN57278_c0_g1_i3.subseq
TRINITY_DN57279_c0_g1_i7.subseq
TRINITY_DN57280_c0_g1_i1.subseq
TRINITY_DN57286_c1_g1_i4.subseq
TRINITY_DN57288_c0_g1_i3.subseq
TRINITY_DN57289_c0_g1_i1.subseq
TRINITY_DN57289_c2_g1_i1.subseq
TRINITY_DN57291_c3_g1_i2.subseq
TRINITY_DN57293_c0_g1_i2.subseq
TRINITY_DN57294_c0_g1_i1.subseq
TRINITY_DN57296_c0_g1_i1.subseq
TRINITY_DN57297_c0_g1_i1.subseq
TRINITY_DN57299_c0_g1_i1.subseq
TRINITY_DN57300_c0_g1_i2.subseq
TRINITY_DN57301_c1_g1_i1.subseq
TRINITY_DN57301_c2_g1_i2.subseq
TRINITY_DN57304_c0_g2_i1.subseq
TRINITY_DN57306_c0_g1_i2.subseq
TRINITY_DN57308_c4_g1_i1.subseq
TRINITY_DN57308_c6_g1_i4.subseq
TRINITY_DN57309_c0_g1_i3.subseq
TRINITY_DN57311_c0_g1_i1.subseq
TRINITY_DN57313_c1_g1_i1.subseq
TRINITY_DN57315_c0_g1_i1.subseq
TRINITY_DN57317_c1_g1_i3.subseq
TRINITY_DN57323_c0_g1_i2.subseq
TRINITY_DN57326_c0_g1_i3.subseq
TRINITY_DN57327_c0_g2_i1.subseq
TRINITY_DN57328_c0_g1_i1.subseq
TRINITY_DN57329_c0_g1_i1.subseq
TRINITY_DN57330_c0_g2_i2.subseq
TRINITY_DN57333_c0_g2_i1.subseq
TRINITY_DN57333_c1_g1_i1.subseq
TRINITY_DN57333_c3_g1_i1.subseq
TRINITY_DN57335_c2_g1_i1.subseq
TRINITY_DN57338_c1_g1_i1.subseq
TRINITY_DN57340_c0_g1_i3.subseq
TRINITY_DN57342_c1_g1_i1.subseq
TRINITY_DN57342_c1_g2_i1.subseq
TRINITY_DN57342_c2_g1_i1.subseq
TRINITY_DN57345_c0_g1_i1.subseq
TRINITY_DN57346_c0_g1_i3.subseq
TRINITY_DN57349_c0_g1_i2.subseq
TRINITY_DN57350_c0_g1_i1.subseq
TRINITY_DN57351_c0_g2_i2.subseq
TRINITY_DN57353_c0_g1_i2.subseq
TRINITY_DN57354_c0_g2_i1.subseq
TRINITY_DN57355_c0_g1_i1.subseq
TRINITY_DN57356_c2_g1_i1.subseq
TRINITY_DN57359_c0_g1_i1.subseq
TRINITY_DN57359_c3_g1_i2.subseq
TRINITY_DN57359_c4_g5_i1.subseq
TRINITY_DN57360_c4_g2_i1.subseq
TRINITY_DN57360_c5_g1_i2.subseq
TRINITY_DN57362_c0_g1_i4.subseq
TRINITY_DN57368_c0_g1_i4.subseq
TRINITY_DN57370_c0_g1_i3.subseq
TRINITY_DN57372_c1_g1_i1.subseq
TRINITY_DN57372_c2_g2_i1.subseq
TRINITY_DN57376_c0_g1_i1.subseq
TRINITY_DN57378_c1_g1_i2.subseq
TRINITY_DN57379_c4_g1_i1.subseq
TRINITY_DN57381_c0_g1_i5.subseq
TRINITY_DN57382_c0_g1_i2.subseq
TRINITY_DN57383_c0_g1_i1.subseq
TRINITY_DN57390_c0_g1_i1.subseq
TRINITY_DN57391_c4_g5_i1.subseq
TRINITY_DN57393_c0_g1_i1.subseq
TRINITY_DN57394_c0_g2_i1.subseq
TRINITY_DN57395_c0_g1_i2.subseq
TRINITY_DN57396_c0_g1_i1.subseq
TRINITY_DN57397_c0_g1_i3.subseq
TRINITY_DN57403_c0_g1_i1.subseq
TRINITY_DN57406_c1_g2_i1.subseq
TRINITY_DN57406_c1_g5_i2.subseq
TRINITY_DN57407_c0_g1_i2.subseq
TRINITY_DN57408_c0_g1_i1.subseq
TRINITY_DN57410_c0_g1_i3.subseq
TRINITY_DN57412_c1_g1_i3.subseq
TRINITY_DN57413_c0_g2_i1.subseq
TRINITY_DN57414_c0_g2_i3.subseq
TRINITY_DN57415_c0_g1_i5.subseq
TRINITY_DN57416_c0_g1_i1.subseq
TRINITY_DN57420_c0_g1_i2.subseq
TRINITY_DN57421_c0_g1_i1.subseq
TRINITY_DN57422_c1_g1_i1.subseq
TRINITY_DN57422_c2_g1_i2.subseq
TRINITY_DN57425_c0_g1_i7.subseq
TRINITY_DN57426_c1_g1_i1.subseq
TRINITY_DN57428_c2_g1_i1.subseq
TRINITY_DN57430_c0_g2_i1.subseq
TRINITY_DN57430_c1_g1_i4.subseq
TRINITY_DN57434_c1_g2_i2.subseq
TRINITY_DN57434_c3_g1_i1.subseq
TRINITY_DN57434_c4_g1_i1.subseq
TRINITY_DN57436_c1_g1_i1.subseq
TRINITY_DN57437_c0_g1_i1.subseq
TRINITY_DN57439_c0_g1_i2.subseq
TRINITY_DN57439_c1_g1_i1.subseq
TRINITY_DN57441_c0_g1_i1.subseq
TRINITY_DN57442_c0_g1_i1.subseq
TRINITY_DN57444_c0_g1_i1.subseq
TRINITY_DN57448_c1_g1_i1.subseq
TRINITY_DN57449_c0_g1_i1.subseq
TRINITY_DN57455_c0_g1_i3.subseq
TRINITY_DN57456_c0_g1_i1.subseq
TRINITY_DN57456_c1_g1_i1.subseq
TRINITY_DN57458_c0_g2_i1.subseq
TRINITY_DN57461_c0_g1_i1.subseq
TRINITY_DN57464_c0_g1_i1.subseq
TRINITY_DN57465_c1_g1_i1.subseq
TRINITY_DN57467_c0_g1_i1.subseq
TRINITY_DN57468_c0_g1_i1.subseq
TRINITY_DN57469_c0_g1_i4.subseq
TRINITY_DN57470_c0_g1_i1.subseq
TRINITY_DN57472_c0_g1_i1.subseq
TRINITY_DN57476_c0_g1_i1.subseq
TRINITY_DN57479_c1_g1_i1.subseq
TRINITY_DN57481_c0_g2_i2.subseq
TRINITY_DN57485_c0_g1_i2.subseq
TRINITY_DN57486_c2_g1_i1.subseq
TRINITY_DN57486_c4_g1_i1.subseq
TRINITY_DN57486_c6_g1_i2.subseq
TRINITY_DN57487_c3_g1_i1.subseq
TRINITY_DN57488_c2_g1_i1.subseq
TRINITY_DN57491_c0_g1_i1.subseq
TRINITY_DN57493_c0_g1_i1.subseq
TRINITY_DN57494_c0_g1_i1.subseq
TRINITY_DN57495_c0_g1_i1.subseq
TRINITY_DN57495_c1_g1_i1.subseq
TRINITY_DN57497_c0_g1_i1.subseq
TRINITY_DN57499_c0_g1_i4.subseq
TRINITY_DN57500_c0_g1_i1.subseq
TRINITY_DN57501_c0_g1_i1.subseq
TRINITY_DN57503_c0_g1_i3.subseq
TRINITY_DN57505_c0_g1_i1.subseq
TRINITY_DN57509_c0_g1_i2.subseq
TRINITY_DN57517_c1_g3_i1.subseq
TRINITY_DN57518_c0_g1_i1.subseq
TRINITY_DN57520_c0_g2_i1.subseq
TRINITY_DN57522_c0_g1_i2.subseq
TRINITY_DN57523_c0_g1_i1.subseq
TRINITY_DN57526_c0_g1_i1.subseq
TRINITY_DN57527_c0_g1_i1.subseq
TRINITY_DN57529_c0_g1_i4.subseq
TRINITY_DN57530_c0_g1_i1.subseq
TRINITY_DN57532_c3_g1_i1.subseq
TRINITY_DN57535_c1_g2_i1.subseq
TRINITY_DN57535_c2_g1_i2.subseq
TRINITY_DN57539_c1_g1_i1.subseq
TRINITY_DN57540_c0_g1_i1.subseq
TRINITY_DN57541_c0_g1_i1.subseq
TRINITY_DN57542_c0_g1_i1.subseq
TRINITY_DN57543_c1_g5_i1.subseq
TRINITY_DN57544_c1_g2_i2.subseq
TRINITY_DN57545_c0_g1_i1.subseq
TRINITY_DN57545_c1_g3_i1.subseq
TRINITY_DN57547_c0_g1_i1.subseq
TRINITY_DN57553_c0_g1_i1.subseq
TRINITY_DN57553_c1_g1_i2.subseq
TRINITY_DN57554_c0_g1_i2.subseq
TRINITY_DN57555_c0_g1_i1.subseq
TRINITY_DN57555_c1_g1_i1.subseq
TRINITY_DN57557_c1_g1_i3.subseq
TRINITY_DN57557_c2_g1_i1.subseq
TRINITY_DN57558_c0_g1_i1.subseq
TRINITY_DN57559_c1_g2_i1.subseq
TRINITY_DN57561_c1_g1_i3.subseq
TRINITY_DN57562_c0_g1_i1.subseq
TRINITY_DN57563_c0_g1_i1.subseq
TRINITY_DN57564_c0_g1_i1.subseq
TRINITY_DN57566_c0_g1_i1.subseq
TRINITY_DN57567_c0_g1_i1.subseq
TRINITY_DN57568_c0_g1_i1.subseq
TRINITY_DN57571_c2_g1_i2.subseq
TRINITY_DN57571_c3_g1_i1.subseq
TRINITY_DN57573_c0_g1_i1.subseq
TRINITY_DN57576_c0_g1_i2.subseq
TRINITY_DN57578_c0_g1_i6.subseq
TRINITY_DN57579_c0_g1_i5.subseq
TRINITY_DN57580_c2_g1_i1.subseq
TRINITY_DN57580_c3_g1_i5.subseq
TRINITY_DN57580_c4_g1_i2.subseq
TRINITY_DN57583_c0_g3_i1.subseq
TRINITY_DN57584_c2_g1_i2.subseq
TRINITY_DN57585_c2_g1_i3.subseq
TRINITY_DN57588_c0_g2_i1.subseq
TRINITY_DN57589_c0_g1_i2.subseq
TRINITY_DN57590_c3_g1_i1.subseq
TRINITY_DN57591_c1_g2_i1.subseq
TRINITY_DN57594_c2_g1_i1.subseq
TRINITY_DN57596_c0_g1_i2.subseq
TRINITY_DN57597_c1_g1_i8.subseq
TRINITY_DN57598_c0_g2_i2.subseq
TRINITY_DN57599_c0_g1_i1.subseq
TRINITY_DN57600_c1_g2_i1.subseq
TRINITY_DN57600_c1_g5_i2.subseq
TRINITY_DN57600_c1_g6_i5.subseq
TRINITY_DN57601_c0_g1_i1.subseq
TRINITY_DN57602_c1_g2_i1.subseq
TRINITY_DN57604_c0_g1_i2.subseq
TRINITY_DN57608_c2_g1_i3.subseq
TRINITY_DN57610_c1_g2_i1.subseq
TRINITY_DN57611_c1_g3_i1.subseq
TRINITY_DN57614_c2_g1_i1.subseq
TRINITY_DN57614_c4_g1_i1.subseq
TRINITY_DN57616_c0_g1_i1.subseq
TRINITY_DN57617_c0_g2_i1.subseq
TRINITY_DN57618_c0_g1_i1.subseq
TRINITY_DN57620_c0_g1_i1.subseq
TRINITY_DN57622_c2_g2_i4.subseq
TRINITY_DN57623_c0_g2_i1.subseq
TRINITY_DN57624_c0_g1_i1.subseq
TRINITY_DN57626_c2_g1_i1.subseq
TRINITY_DN57627_c0_g1_i1.subseq
TRINITY_DN57628_c1_g1_i3.subseq
TRINITY_DN57628_c2_g1_i1.subseq
TRINITY_DN57629_c1_g6_i6.subseq
TRINITY_DN57631_c0_g1_i1.subseq
TRINITY_DN57633_c2_g1_i1.subseq
TRINITY_DN57633_c3_g1_i1.subseq
TRINITY_DN57635_c0_g1_i1.subseq
TRINITY_DN57636_c0_g1_i2.subseq
TRINITY_DN57640_c0_g1_i1.subseq
TRINITY_DN57640_c1_g1_i2.subseq
TRINITY_DN57641_c0_g2_i1.subseq
TRINITY_DN57643_c3_g1_i2.subseq
TRINITY_DN57646_c2_g1_i2.subseq
TRINITY_DN57649_c0_g1_i1.subseq
TRINITY_DN57651_c0_g9_i2.subseq
TRINITY_DN57652_c1_g2_i1.subseq
TRINITY_DN57653_c0_g1_i2.subseq
TRINITY_DN57654_c0_g4_i11.subseq
TRINITY_DN57655_c1_g1_i3.subseq
TRINITY_DN57658_c0_g1_i3.subseq
TRINITY_DN57659_c3_g2_i3.subseq
TRINITY_DN57660_c1_g1_i1.subseq
TRINITY_DN57663_c1_g2_i1.subseq
TRINITY_DN57664_c0_g1_i10.subseq
TRINITY_DN57665_c0_g1_i1.subseq
TRINITY_DN57667_c1_g1_i1.subseq
TRINITY_DN57669_c0_g1_i1.subseq
TRINITY_DN57671_c1_g6_i7.subseq
TRINITY_DN57672_c3_g1_i2.subseq
TRINITY_DN57672_c4_g1_i1.subseq
TRINITY_DN57672_c5_g2_i1.subseq
TRINITY_DN57672_c6_g1_i2.subseq
TRINITY_DN57675_c0_g1_i4.subseq
TRINITY_DN57676_c0_g1_i1.subseq
TRINITY_DN57681_c0_g1_i2.subseq
TRINITY_DN57682_c0_g1_i1.subseq
TRINITY_DN57689_c0_g2_i1.subseq
TRINITY_DN57690_c0_g2_i1.subseq
TRINITY_DN57693_c1_g1_i1.subseq
TRINITY_DN57694_c0_g2_i1.subseq
TRINITY_DN57694_c1_g1_i1.subseq
TRINITY_DN57694_c2_g1_i2.subseq
TRINITY_DN57698_c0_g1_i3.subseq
TRINITY_DN57699_c3_g2_i6.subseq
TRINITY_DN57699_c4_g1_i1.subseq
TRINITY_DN57700_c2_g1_i2.subseq
TRINITY_DN57703_c0_g1_i1.subseq
TRINITY_DN57708_c1_g1_i5.subseq
TRINITY_DN57709_c0_g1_i4.subseq
TRINITY_DN57711_c0_g1_i2.subseq
TRINITY_DN57711_c1_g1_i6.subseq
TRINITY_DN57714_c0_g1_i1.subseq
TRINITY_DN57715_c0_g1_i1.subseq
TRINITY_DN57716_c0_g1_i1.subseq
TRINITY_DN57718_c0_g3_i1.subseq
TRINITY_DN57720_c0_g2_i2.subseq
TRINITY_DN57721_c0_g1_i2.subseq
TRINITY_DN57723_c2_g1_i2.subseq
TRINITY_DN57725_c0_g1_i1.subseq
TRINITY_DN57726_c0_g1_i2.subseq
TRINITY_DN57731_c0_g1_i1.subseq
TRINITY_DN57733_c0_g1_i2.subseq
TRINITY_DN57735_c0_g1_i1.subseq
TRINITY_DN57736_c0_g1_i1.subseq
TRINITY_DN57738_c0_g1_i1.subseq
TRINITY_DN57740_c0_g1_i1.subseq
TRINITY_DN57741_c0_g6_i9.subseq
TRINITY_DN57743_c2_g3_i1.subseq
TRINITY_DN57744_c0_g1_i1.subseq
TRINITY_DN57744_c1_g1_i3.subseq
TRINITY_DN57745_c0_g2_i1.subseq
TRINITY_DN57747_c1_g1_i5.subseq
TRINITY_DN57749_c0_g1_i1.subseq
TRINITY_DN57751_c0_g1_i1.subseq
TRINITY_DN57755_c5_g1_i2.subseq
TRINITY_DN57757_c1_g1_i1.subseq
TRINITY_DN57759_c1_g1_i1.subseq
TRINITY_DN57760_c0_g1_i1.subseq
TRINITY_DN57761_c0_g1_i3.subseq
TRINITY_DN57763_c0_g1_i2.subseq
TRINITY_DN57764_c0_g1_i2.subseq
TRINITY_DN57765_c1_g2_i2.subseq
TRINITY_DN57765_c2_g1_i1.subseq
TRINITY_DN57766_c0_g1_i1.subseq
TRINITY_DN57768_c0_g1_i1.subseq
TRINITY_DN57769_c2_g1_i1.subseq
TRINITY_DN57770_c0_g1_i2.subseq
TRINITY_DN57773_c0_g1_i3.subseq
TRINITY_DN57773_c1_g1_i1.subseq
TRINITY_DN57775_c0_g1_i4.subseq
TRINITY_DN57776_c0_g1_i1.subseq
TRINITY_DN57777_c0_g1_i2.subseq
TRINITY_DN57778_c0_g1_i2.subseq
TRINITY_DN57779_c0_g1_i1.subseq
TRINITY_DN57782_c0_g2_i3.subseq
TRINITY_DN57785_c0_g1_i4.subseq
TRINITY_DN57788_c1_g2_i1.subseq
TRINITY_DN57790_c0_g1_i1.subseq
TRINITY_DN57792_c0_g3_i1.subseq
TRINITY_DN57794_c0_g1_i2.subseq
TRINITY_DN57796_c0_g1_i2.subseq
TRINITY_DN57799_c0_g1_i1.subseq
TRINITY_DN57800_c0_g1_i1.subseq
TRINITY_DN57801_c1_g1_i1.subseq
TRINITY_DN57802_c0_g1_i1.subseq
TRINITY_DN57806_c0_g1_i1.subseq
TRINITY_DN57807_c0_g1_i2.subseq
TRINITY_DN57808_c1_g2_i1.subseq
TRINITY_DN57809_c0_g1_i1.subseq
TRINITY_DN57811_c2_g2_i1.subseq
TRINITY_DN57812_c2_g1_i1.subseq
TRINITY_DN57812_c4_g1_i1.subseq
TRINITY_DN57813_c6_g6_i1.subseq
TRINITY_DN57814_c1_g1_i1.subseq
TRINITY_DN57816_c3_g1_i1.subseq
TRINITY_DN57817_c0_g1_i1.subseq
TRINITY_DN57818_c0_g2_i1.subseq
TRINITY_DN57819_c0_g1_i1.subseq
TRINITY_DN57820_c0_g1_i2.subseq
TRINITY_DN57823_c0_g1_i5.subseq
TRINITY_DN57825_c2_g1_i1.subseq
TRINITY_DN57826_c0_g1_i1.subseq
TRINITY_DN57826_c1_g1_i2.subseq
TRINITY_DN57829_c0_g1_i1.subseq
TRINITY_DN57831_c1_g1_i1.subseq
TRINITY_DN57831_c2_g2_i1.subseq
TRINITY_DN57832_c0_g1_i1.subseq
TRINITY_DN57833_c1_g1_i2.subseq
TRINITY_DN57834_c0_g1_i1.subseq
TRINITY_DN57834_c2_g1_i1.subseq
TRINITY_DN57835_c0_g1_i3.subseq
TRINITY_DN57836_c0_g1_i2.subseq
TRINITY_DN57837_c0_g1_i2.subseq
TRINITY_DN57839_c0_g3_i1.subseq
TRINITY_DN57839_c3_g1_i1.subseq
TRINITY_DN57841_c0_g2_i1.subseq
TRINITY_DN57841_c1_g3_i3.subseq
TRINITY_DN57843_c0_g1_i4.subseq
TRINITY_DN57847_c0_g1_i1.subseq
TRINITY_DN57848_c0_g1_i2.subseq
TRINITY_DN57849_c0_g2_i3.subseq
TRINITY_DN5784_c0_g2_i1.subseq
TRINITY_DN57851_c1_g1_i1.subseq
TRINITY_DN57851_c2_g2_i3.subseq
TRINITY_DN57852_c0_g1_i1.subseq
TRINITY_DN57852_c1_g1_i4.subseq
TRINITY_DN57856_c0_g1_i2.subseq
TRINITY_DN57857_c0_g1_i1.subseq
TRINITY_DN57858_c0_g1_i2.subseq
TRINITY_DN57862_c0_g1_i1.subseq
TRINITY_DN57862_c2_g1_i6.subseq
TRINITY_DN57862_c3_g1_i7.subseq
TRINITY_DN57864_c0_g1_i1.subseq
TRINITY_DN57864_c1_g1_i1.subseq
TRINITY_DN57865_c0_g2_i1.subseq
TRINITY_DN57867_c0_g1_i3.subseq
TRINITY_DN57870_c1_g1_i4.subseq
TRINITY_DN57870_c2_g1_i7.subseq
TRINITY_DN57871_c3_g5_i1.subseq
TRINITY_DN57873_c2_g10_i2.subseq
TRINITY_DN57874_c0_g1_i2.subseq
TRINITY_DN57877_c0_g2_i1.subseq
TRINITY_DN57878_c1_g1_i1.subseq
TRINITY_DN57879_c1_g2_i1.subseq
TRINITY_DN57880_c0_g2_i1.subseq
TRINITY_DN57881_c0_g1_i1.subseq
TRINITY_DN57883_c0_g1_i1.subseq
TRINITY_DN57884_c0_g1_i2.subseq
TRINITY_DN57885_c4_g1_i1.subseq
TRINITY_DN57886_c0_g1_i2.subseq
TRINITY_DN57887_c0_g1_i1.subseq
TRINITY_DN57888_c0_g1_i1.subseq
TRINITY_DN57889_c1_g1_i2.subseq
TRINITY_DN57889_c2_g1_i2.subseq
TRINITY_DN57891_c5_g4_i2.subseq
TRINITY_DN57892_c2_g1_i2.subseq
TRINITY_DN57892_c3_g1_i2.subseq
TRINITY_DN57893_c0_g1_i1.subseq
TRINITY_DN57893_c4_g2_i2.subseq
TRINITY_DN57893_c5_g1_i4.subseq
TRINITY_DN57894_c0_g2_i1.subseq
TRINITY_DN57897_c2_g1_i1.subseq
TRINITY_DN57899_c6_g1_i7.subseq
TRINITY_DN57900_c4_g2_i6.subseq
TRINITY_DN57901_c0_g2_i5.subseq
TRINITY_DN57901_c1_g1_i5.subseq
TRINITY_DN57902_c2_g2_i2.subseq
TRINITY_DN57903_c0_g1_i3.subseq
TRINITY_DN57904_c0_g1_i1.subseq
TRINITY_DN57906_c0_g1_i1.subseq
TRINITY_DN57910_c1_g1_i1.subseq
TRINITY_DN57911_c0_g1_i1.subseq
TRINITY_DN57914_c0_g1_i1.subseq
TRINITY_DN57914_c1_g1_i1.subseq
TRINITY_DN57915_c0_g2_i1.subseq
TRINITY_DN57918_c0_g2_i1.subseq
TRINITY_DN57919_c4_g1_i1.subseq
TRINITY_DN57920_c0_g1_i3.subseq
TRINITY_DN57920_c1_g1_i2.subseq
TRINITY_DN57921_c0_g1_i1.subseq
TRINITY_DN57923_c1_g1_i1.subseq
TRINITY_DN57924_c0_g1_i3.subseq
TRINITY_DN57925_c1_g1_i3.subseq
TRINITY_DN57930_c1_g1_i1.subseq
TRINITY_DN57931_c0_g1_i1.subseq
TRINITY_DN57932_c0_g1_i2.subseq
TRINITY_DN57935_c0_g2_i1.subseq
TRINITY_DN57937_c0_g1_i1.subseq
TRINITY_DN57938_c0_g1_i2.subseq
TRINITY_DN57939_c0_g1_i1.subseq
TRINITY_DN57941_c0_g1_i2.subseq
TRINITY_DN57945_c0_g2_i2.subseq
TRINITY_DN57947_c0_g1_i1.subseq
TRINITY_DN57948_c1_g1_i1.subseq
TRINITY_DN57949_c0_g1_i1.subseq
TRINITY_DN57950_c1_g1_i1.subseq
TRINITY_DN57952_c0_g3_i5.subseq
TRINITY_DN57954_c0_g1_i2.subseq
TRINITY_DN57957_c0_g2_i5.subseq
TRINITY_DN57958_c0_g2_i4.subseq
TRINITY_DN57959_c1_g1_i1.subseq
TRINITY_DN57959_c2_g1_i1.subseq
TRINITY_DN57963_c0_g1_i1.subseq
TRINITY_DN57964_c2_g2_i4.subseq
TRINITY_DN57966_c1_g1_i1.subseq
TRINITY_DN57968_c1_g2_i4.subseq
TRINITY_DN57974_c1_g1_i4.subseq
TRINITY_DN57975_c0_g1_i1.subseq
TRINITY_DN57980_c1_g1_i1.subseq
TRINITY_DN57980_c2_g2_i9.subseq
TRINITY_DN57982_c0_g2_i1.subseq
TRINITY_DN57983_c0_g1_i1.subseq
TRINITY_DN57984_c1_g3_i1.subseq
TRINITY_DN57985_c0_g1_i4.subseq
TRINITY_DN57987_c0_g1_i2.subseq
TRINITY_DN57988_c0_g2_i4.subseq
TRINITY_DN57991_c6_g1_i2.subseq
TRINITY_DN57992_c2_g1_i1.subseq
TRINITY_DN57992_c3_g1_i1.subseq
TRINITY_DN57992_c7_g1_i1.subseq
TRINITY_DN57994_c0_g1_i1.subseq
TRINITY_DN57995_c0_g1_i1.subseq
TRINITY_DN57996_c0_g1_i4.subseq
TRINITY_DN57997_c2_g2_i3.subseq
TRINITY_DN57997_c3_g1_i2.subseq
TRINITY_DN57999_c3_g1_i3.subseq
TRINITY_DN58001_c0_g1_i1.subseq
TRINITY_DN58001_c1_g1_i5.subseq
TRINITY_DN58003_c0_g1_i1.subseq
TRINITY_DN58006_c2_g8_i1.subseq
TRINITY_DN58007_c2_g1_i1.subseq
TRINITY_DN58007_c5_g1_i1.subseq
TRINITY_DN58007_c6_g1_i1.subseq
TRINITY_DN58009_c0_g4_i10.subseq
TRINITY_DN58012_c4_g2_i2.subseq
TRINITY_DN58013_c0_g1_i1.subseq
TRINITY_DN58014_c3_g1_i1.subseq
TRINITY_DN58014_c4_g1_i1.subseq
TRINITY_DN58015_c1_g1_i2.subseq
TRINITY_DN58016_c0_g1_i1.subseq
TRINITY_DN58018_c0_g1_i2.subseq
TRINITY_DN58019_c0_g1_i1.subseq
TRINITY_DN58022_c0_g1_i2.subseq
TRINITY_DN58025_c0_g1_i3.subseq
TRINITY_DN58027_c0_g1_i1.subseq
TRINITY_DN58029_c3_g2_i1.subseq
TRINITY_DN58030_c5_g4_i1.subseq
TRINITY_DN58032_c4_g1_i1.subseq
TRINITY_DN58033_c1_g2_i1.subseq
TRINITY_DN58035_c0_g1_i1.subseq
TRINITY_DN58035_c1_g1_i1.subseq
TRINITY_DN58036_c1_g1_i2.subseq
TRINITY_DN58036_c3_g7_i1.subseq
TRINITY_DN58037_c0_g2_i1.subseq
TRINITY_DN58039_c1_g1_i1.subseq
TRINITY_DN58040_c4_g3_i6.subseq
TRINITY_DN58042_c0_g1_i1.subseq
TRINITY_DN58043_c0_g1_i2.subseq
TRINITY_DN58044_c1_g1_i3.subseq
TRINITY_DN58045_c0_g1_i2.subseq
TRINITY_DN58047_c4_g1_i3.subseq
TRINITY_DN58047_c4_g2_i6.subseq
TRINITY_DN58048_c0_g2_i2.subseq
TRINITY_DN58051_c0_g1_i2.subseq
TRINITY_DN58053_c0_g1_i1.subseq
TRINITY_DN58053_c1_g1_i6.subseq
TRINITY_DN58054_c0_g1_i1.subseq
TRINITY_DN58056_c1_g2_i6.subseq
TRINITY_DN58056_c1_g6_i1.subseq
TRINITY_DN58057_c0_g1_i1.subseq
TRINITY_DN58059_c0_g1_i3.subseq
TRINITY_DN58060_c1_g1_i1.subseq
TRINITY_DN58060_c2_g1_i3.subseq
TRINITY_DN58061_c0_g1_i5.subseq
TRINITY_DN58062_c1_g1_i1.subseq
TRINITY_DN58064_c0_g1_i1.subseq
TRINITY_DN58064_c3_g3_i1.subseq
TRINITY_DN58064_c5_g1_i1.subseq
TRINITY_DN58065_c0_g1_i1.subseq
TRINITY_DN58066_c1_g1_i2.subseq
TRINITY_DN58067_c2_g3_i1.subseq
TRINITY_DN58068_c5_g1_i1.subseq
TRINITY_DN58068_c6_g1_i2.subseq
TRINITY_DN58068_c8_g1_i1.subseq
TRINITY_DN58071_c2_g1_i3.subseq
TRINITY_DN58073_c1_g1_i2.subseq
TRINITY_DN58074_c0_g2_i1.subseq
TRINITY_DN58074_c1_g11_i1.subseq
TRINITY_DN58077_c2_g1_i1.subseq
TRINITY_DN58078_c4_g1_i1.subseq
TRINITY_DN58085_c1_g2_i1.subseq
TRINITY_DN58086_c0_g1_i1.subseq
TRINITY_DN58087_c2_g1_i1.subseq
TRINITY_DN58091_c0_g1_i2.subseq
TRINITY_DN58093_c0_g1_i2.subseq
TRINITY_DN58093_c2_g1_i1.subseq
TRINITY_DN58096_c0_g1_i1.subseq
TRINITY_DN58101_c3_g1_i1.subseq
TRINITY_DN58102_c0_g1_i1.subseq
TRINITY_DN58104_c0_g1_i6.subseq
TRINITY_DN58106_c0_g1_i2.subseq
TRINITY_DN58107_c2_g1_i1.subseq
TRINITY_DN58108_c2_g1_i1.subseq
TRINITY_DN58109_c0_g2_i1.subseq
TRINITY_DN58110_c0_g1_i1.subseq
TRINITY_DN58111_c0_g1_i1.subseq
TRINITY_DN58112_c0_g1_i2.subseq
TRINITY_DN58114_c1_g1_i3.subseq
TRINITY_DN58115_c2_g1_i2.subseq
TRINITY_DN58118_c2_g6_i1.subseq
TRINITY_DN58120_c1_g2_i1.subseq
TRINITY_DN58122_c1_g1_i2.subseq
TRINITY_DN58123_c0_g1_i1.subseq
TRINITY_DN58124_c1_g1_i2.subseq
TRINITY_DN58125_c1_g1_i1.subseq
TRINITY_DN58129_c0_g1_i1.subseq
TRINITY_DN58131_c1_g2_i1.subseq
TRINITY_DN58131_c3_g4_i1.subseq
TRINITY_DN58133_c0_g1_i1.subseq
TRINITY_DN58137_c1_g1_i1.subseq
TRINITY_DN58140_c0_g1_i1.subseq
TRINITY_DN58141_c0_g1_i1.subseq
TRINITY_DN58146_c0_g1_i3.subseq
TRINITY_DN58148_c1_g1_i1.subseq
TRINITY_DN58150_c0_g1_i2.subseq
TRINITY_DN58151_c0_g1_i1.subseq
TRINITY_DN58152_c0_g2_i1.subseq
TRINITY_DN58152_c0_g9_i1.subseq
TRINITY_DN58154_c0_g1_i1.subseq
TRINITY_DN58155_c0_g1_i1.subseq
TRINITY_DN58159_c0_g1_i1.subseq
TRINITY_DN58160_c0_g2_i1.subseq
TRINITY_DN58162_c0_g1_i4.subseq
TRINITY_DN58163_c0_g1_i1.subseq
TRINITY_DN58165_c0_g1_i1.subseq
TRINITY_DN58165_c1_g2_i2.subseq
TRINITY_DN58167_c0_g1_i2.subseq
TRINITY_DN58168_c7_g1_i1.subseq
TRINITY_DN58168_c8_g3_i2.subseq
TRINITY_DN58169_c0_g2_i4.subseq
TRINITY_DN58170_c0_g1_i1.subseq
TRINITY_DN58171_c0_g1_i1.subseq
TRINITY_DN58173_c0_g1_i1.subseq
TRINITY_DN58173_c1_g1_i1.subseq
TRINITY_DN58173_c2_g1_i2.subseq
TRINITY_DN58177_c0_g3_i1.subseq
TRINITY_DN58178_c0_g1_i2.subseq
TRINITY_DN58179_c0_g1_i2.subseq
TRINITY_DN58181_c0_g2_i1.subseq
TRINITY_DN58184_c0_g1_i1.subseq
TRINITY_DN58185_c1_g1_i2.subseq
TRINITY_DN58186_c0_g2_i2.subseq
TRINITY_DN58187_c0_g1_i2.subseq
TRINITY_DN58191_c0_g1_i1.subseq
TRINITY_DN58192_c0_g1_i1.subseq
TRINITY_DN58193_c0_g1_i1.subseq
TRINITY_DN58194_c0_g2_i1.subseq
TRINITY_DN58194_c1_g1_i1.subseq
TRINITY_DN58194_c2_g1_i1.subseq
TRINITY_DN58196_c2_g1_i2.subseq
TRINITY_DN58196_c3_g1_i2.subseq
TRINITY_DN58197_c0_g1_i3.subseq
TRINITY_DN58199_c0_g1_i1.subseq
TRINITY_DN58201_c0_g3_i1.subseq
TRINITY_DN58205_c0_g1_i2.subseq
TRINITY_DN58207_c0_g1_i1.subseq
TRINITY_DN58208_c4_g1_i1.subseq
TRINITY_DN58208_c5_g1_i2.subseq
TRINITY_DN58214_c0_g1_i1.subseq
TRINITY_DN58214_c1_g1_i3.subseq
TRINITY_DN58215_c0_g2_i1.subseq
TRINITY_DN58215_c1_g8_i1.subseq
TRINITY_DN58217_c1_g2_i3.subseq
TRINITY_DN58219_c1_g1_i2.subseq
TRINITY_DN58219_c2_g3_i2.subseq
TRINITY_DN58220_c0_g1_i1.subseq
TRINITY_DN58224_c0_g1_i1.subseq
TRINITY_DN58225_c0_g1_i1.subseq
TRINITY_DN58226_c0_g1_i1.subseq
TRINITY_DN58227_c0_g1_i1.subseq
TRINITY_DN58229_c0_g1_i1.subseq
TRINITY_DN58230_c3_g1_i2.subseq
TRINITY_DN58230_c4_g1_i1.subseq
TRINITY_DN58231_c0_g1_i2.subseq
TRINITY_DN58231_c1_g1_i2.subseq
TRINITY_DN58232_c0_g4_i4.subseq
TRINITY_DN58233_c0_g1_i1.subseq
TRINITY_DN58234_c0_g2_i2.subseq
TRINITY_DN58235_c2_g1_i1.subseq
TRINITY_DN58235_c3_g1_i1.subseq
TRINITY_DN58235_c7_g2_i2.subseq
TRINITY_DN58235_c8_g2_i1.subseq
TRINITY_DN58235_c9_g1_i1.subseq
TRINITY_DN58237_c0_g1_i3.subseq
TRINITY_DN58238_c1_g1_i1.subseq
TRINITY_DN58238_c6_g3_i5.subseq
TRINITY_DN58239_c1_g3_i2.subseq
TRINITY_DN58240_c0_g1_i1.subseq
TRINITY_DN58241_c0_g1_i4.subseq
TRINITY_DN58242_c1_g1_i1.subseq
TRINITY_DN58242_c2_g1_i3.subseq
TRINITY_DN58245_c0_g1_i1.subseq
TRINITY_DN58246_c0_g1_i3.subseq
TRINITY_DN58247_c3_g1_i1.subseq
TRINITY_DN58248_c1_g1_i1.subseq
TRINITY_DN58250_c0_g2_i1.subseq
TRINITY_DN58250_c3_g1_i1.subseq
TRINITY_DN58250_c6_g1_i1.subseq
TRINITY_DN58251_c0_g1_i1.subseq
TRINITY_DN58254_c0_g1_i1.subseq
TRINITY_DN58255_c0_g1_i1.subseq
TRINITY_DN58255_c1_g1_i2.subseq
TRINITY_DN58255_c1_g2_i1.subseq
TRINITY_DN58257_c0_g1_i2.subseq
TRINITY_DN58260_c0_g1_i2.subseq
TRINITY_DN58261_c0_g1_i2.subseq
TRINITY_DN58261_c1_g1_i1.subseq
TRINITY_DN58265_c0_g1_i2.subseq
TRINITY_DN58265_c0_g2_i1.subseq
TRINITY_DN58270_c0_g1_i3.subseq
TRINITY_DN58270_c1_g2_i2.subseq
TRINITY_DN58271_c0_g3_i3.subseq
TRINITY_DN58274_c4_g6_i3.subseq
TRINITY_DN58277_c0_g2_i1.subseq
TRINITY_DN58277_c0_g3_i1.subseq
TRINITY_DN58278_c0_g1_i4.subseq
TRINITY_DN58280_c0_g1_i2.subseq
TRINITY_DN58281_c0_g1_i1.subseq
TRINITY_DN58282_c2_g1_i1.subseq
TRINITY_DN58282_c3_g1_i1.subseq
TRINITY_DN58282_c4_g1_i1.subseq
TRINITY_DN58284_c1_g1_i1.subseq
TRINITY_DN58285_c3_g1_i2.subseq
TRINITY_DN58285_c4_g1_i1.subseq
TRINITY_DN58288_c0_g1_i1.subseq
TRINITY_DN58288_c1_g1_i3.subseq
TRINITY_DN58289_c0_g2_i1.subseq
TRINITY_DN58291_c0_g1_i2.subseq
TRINITY_DN58292_c0_g2_i2.subseq
TRINITY_DN58295_c0_g1_i1.subseq
TRINITY_DN58296_c1_g1_i2.subseq
TRINITY_DN58297_c1_g2_i2.subseq
TRINITY_DN58297_c4_g1_i1.subseq
TRINITY_DN58297_c5_g1_i1.subseq
TRINITY_DN58300_c0_g1_i1.subseq
TRINITY_DN58300_c1_g2_i4.subseq
TRINITY_DN58300_c2_g2_i3.subseq
TRINITY_DN58301_c0_g2_i1.subseq
TRINITY_DN58301_c1_g1_i2.subseq
TRINITY_DN58302_c2_g1_i4.subseq
TRINITY_DN58302_c2_g5_i1.subseq
TRINITY_DN58303_c0_g1_i1.subseq
TRINITY_DN58304_c0_g1_i1.subseq
TRINITY_DN58304_c1_g1_i1.subseq
TRINITY_DN58304_c4_g1_i6.subseq
TRINITY_DN58305_c0_g1_i5.subseq
TRINITY_DN58308_c1_g1_i8.subseq
TRINITY_DN58309_c2_g1_i2.subseq
TRINITY_DN58309_c7_g1_i1.subseq
TRINITY_DN58310_c0_g1_i1.subseq
TRINITY_DN58313_c1_g2_i1.subseq
TRINITY_DN58313_c2_g1_i1.subseq
TRINITY_DN58315_c2_g1_i1.subseq
TRINITY_DN58315_c6_g1_i3.subseq
TRINITY_DN58316_c0_g1_i1.subseq
TRINITY_DN58317_c0_g2_i1.subseq
TRINITY_DN58318_c0_g2_i2.subseq
TRINITY_DN58319_c1_g1_i2.subseq
TRINITY_DN58320_c1_g1_i1.subseq
TRINITY_DN58322_c0_g1_i1.subseq
TRINITY_DN58326_c1_g2_i1.subseq
TRINITY_DN58328_c0_g1_i2.subseq
TRINITY_DN58331_c0_g1_i1.subseq
TRINITY_DN58331_c1_g2_i4.subseq
TRINITY_DN58331_c2_g1_i1.subseq
TRINITY_DN58332_c0_g1_i1.subseq
TRINITY_DN58334_c1_g1_i2.subseq
TRINITY_DN58336_c0_g4_i4.subseq
TRINITY_DN58337_c1_g1_i1.subseq
TRINITY_DN58337_c2_g1_i3.subseq
TRINITY_DN58338_c10_g1_i1.subseq
TRINITY_DN58338_c11_g3_i3.subseq
TRINITY_DN58340_c0_g1_i3.subseq
TRINITY_DN58342_c1_g1_i2.subseq
TRINITY_DN58343_c0_g1_i1.subseq
TRINITY_DN58343_c4_g1_i2.subseq
TRINITY_DN58344_c0_g1_i1.subseq
TRINITY_DN58345_c0_g1_i3.subseq
TRINITY_DN58346_c1_g1_i4.subseq
TRINITY_DN58347_c2_g1_i3.subseq
TRINITY_DN58348_c4_g1_i1.subseq
TRINITY_DN58349_c2_g1_i1.subseq
TRINITY_DN58349_c4_g1_i1.subseq
TRINITY_DN58351_c0_g3_i4.subseq
TRINITY_DN58351_c1_g1_i3.subseq
TRINITY_DN58353_c2_g1_i1.subseq
TRINITY_DN58354_c0_g1_i2.subseq
TRINITY_DN58355_c0_g1_i4.subseq
TRINITY_DN58357_c2_g1_i1.subseq
TRINITY_DN58358_c0_g2_i1.subseq
TRINITY_DN58359_c0_g1_i4.subseq
TRINITY_DN58361_c0_g1_i1.subseq
TRINITY_DN58363_c2_g1_i2.subseq
TRINITY_DN58364_c0_g3_i3.subseq
TRINITY_DN58366_c0_g1_i5.subseq
TRINITY_DN58367_c0_g1_i1.subseq
TRINITY_DN58368_c0_g1_i1.subseq
TRINITY_DN58370_c0_g1_i4.subseq
TRINITY_DN58373_c0_g1_i2.subseq
TRINITY_DN58375_c3_g1_i1.subseq
TRINITY_DN58376_c0_g1_i2.subseq
TRINITY_DN58378_c0_g1_i1.subseq
TRINITY_DN58379_c6_g1_i3.subseq
TRINITY_DN58379_c7_g2_i2.subseq
TRINITY_DN58379_c8_g1_i1.subseq
TRINITY_DN58381_c0_g2_i1.subseq
TRINITY_DN58381_c1_g1_i1.subseq
TRINITY_DN58385_c1_g1_i1.subseq
TRINITY_DN58386_c0_g1_i2.subseq
TRINITY_DN58389_c1_g1_i1.subseq
TRINITY_DN58390_c0_g1_i2.subseq
TRINITY_DN58391_c0_g1_i5.subseq
TRINITY_DN58392_c3_g3_i1.subseq
TRINITY_DN58392_c4_g1_i1.subseq
TRINITY_DN58393_c0_g2_i2.subseq
TRINITY_DN58396_c0_g1_i2.subseq
TRINITY_DN58398_c1_g1_i3.subseq
TRINITY_DN58400_c0_g1_i2.subseq
TRINITY_DN58401_c0_g1_i2.subseq
TRINITY_DN58402_c0_g1_i1.subseq
TRINITY_DN58405_c1_g1_i1.subseq
TRINITY_DN58406_c3_g1_i1.subseq
TRINITY_DN58409_c2_g1_i1.subseq
TRINITY_DN58411_c1_g1_i3.subseq
TRINITY_DN58413_c5_g1_i1.subseq
TRINITY_DN58415_c1_g1_i1.subseq
TRINITY_DN58415_c2_g1_i3.subseq
TRINITY_DN58415_c3_g1_i1.subseq
TRINITY_DN58416_c0_g1_i1.subseq
TRINITY_DN58418_c0_g1_i2.subseq
TRINITY_DN58420_c0_g1_i2.subseq
TRINITY_DN58421_c0_g1_i1.subseq
TRINITY_DN58422_c4_g1_i4.subseq
TRINITY_DN58424_c0_g1_i2.subseq
TRINITY_DN58426_c0_g1_i1.subseq
TRINITY_DN58429_c0_g1_i2.subseq
TRINITY_DN58431_c1_g1_i1.subseq
TRINITY_DN58432_c0_g1_i1.subseq
TRINITY_DN58434_c2_g10_i3.subseq
TRINITY_DN58434_c2_g11_i1.subseq
TRINITY_DN58435_c0_g1_i1.subseq
TRINITY_DN58435_c2_g1_i3.subseq
TRINITY_DN58436_c0_g1_i3.subseq
TRINITY_DN58439_c0_g1_i1.subseq
TRINITY_DN58440_c0_g1_i2.subseq
TRINITY_DN58442_c0_g1_i1.subseq
TRINITY_DN58443_c0_g4_i1.subseq
TRINITY_DN58445_c0_g1_i1.subseq
TRINITY_DN58449_c0_g1_i2.subseq
TRINITY_DN58451_c0_g1_i1.subseq
TRINITY_DN58452_c0_g1_i1.subseq
TRINITY_DN58453_c1_g1_i1.subseq
TRINITY_DN58454_c3_g1_i1.subseq
TRINITY_DN58456_c1_g1_i3.subseq
TRINITY_DN58457_c0_g1_i1.subseq
TRINITY_DN58463_c1_g1_i1.subseq
TRINITY_DN58463_c3_g2_i1.subseq
TRINITY_DN58465_c0_g1_i3.subseq
TRINITY_DN58466_c0_g2_i1.subseq
TRINITY_DN58466_c2_g1_i1.subseq
TRINITY_DN58466_c4_g1_i1.subseq
TRINITY_DN58467_c6_g5_i1.subseq
TRINITY_DN58468_c0_g1_i1.subseq
TRINITY_DN58469_c1_g4_i2.subseq
TRINITY_DN58471_c0_g1_i5.subseq
TRINITY_DN58472_c0_g1_i2.subseq
TRINITY_DN58472_c2_g1_i1.subseq
TRINITY_DN58472_c3_g1_i3.subseq
TRINITY_DN58473_c0_g1_i2.subseq
TRINITY_DN58474_c1_g2_i3.subseq
TRINITY_DN58476_c0_g1_i1.subseq
TRINITY_DN58476_c1_g1_i1.subseq
TRINITY_DN58477_c0_g1_i2.subseq
TRINITY_DN58480_c1_g1_i1.subseq
TRINITY_DN58480_c2_g1_i4.subseq
TRINITY_DN58483_c0_g1_i1.subseq
TRINITY_DN58485_c1_g1_i1.subseq
TRINITY_DN58486_c1_g1_i1.subseq
TRINITY_DN58489_c0_g1_i1.subseq
TRINITY_DN58490_c1_g1_i7.subseq
TRINITY_DN58495_c1_g1_i3.subseq
TRINITY_DN58496_c0_g1_i2.subseq
TRINITY_DN58497_c0_g1_i1.subseq
TRINITY_DN58498_c0_g2_i2.subseq
TRINITY_DN58500_c1_g1_i1.subseq
TRINITY_DN58502_c0_g1_i2.subseq
TRINITY_DN58503_c0_g1_i1.subseq
TRINITY_DN58504_c1_g1_i1.subseq
TRINITY_DN58504_c2_g1_i2.subseq
TRINITY_DN58504_c2_g3_i1.subseq
TRINITY_DN58506_c3_g1_i1.subseq
TRINITY_DN58506_c4_g1_i1.subseq
TRINITY_DN58508_c0_g1_i3.subseq
TRINITY_DN58509_c2_g1_i1.subseq
TRINITY_DN58509_c3_g2_i2.subseq
TRINITY_DN58511_c0_g1_i2.subseq
TRINITY_DN58512_c0_g1_i1.subseq
TRINITY_DN58513_c0_g1_i1.subseq
TRINITY_DN58513_c2_g1_i1.subseq
TRINITY_DN58513_c4_g1_i3.subseq
TRINITY_DN58514_c0_g1_i1.subseq
TRINITY_DN58516_c0_g1_i10.subseq
TRINITY_DN58518_c0_g1_i4.subseq
TRINITY_DN58519_c1_g2_i3.subseq
TRINITY_DN58520_c1_g1_i2.subseq
TRINITY_DN58523_c2_g1_i3.subseq
TRINITY_DN58525_c0_g1_i1.subseq
TRINITY_DN58527_c1_g1_i1.subseq
TRINITY_DN58527_c1_g4_i1.subseq
TRINITY_DN58527_c2_g1_i1.subseq
TRINITY_DN58528_c0_g1_i1.subseq
TRINITY_DN58529_c0_g1_i1.subseq
TRINITY_DN58530_c1_g2_i7.subseq
TRINITY_DN58531_c0_g1_i2.subseq
TRINITY_DN58533_c0_g1_i5.subseq
TRINITY_DN58537_c3_g1_i2.subseq
TRINITY_DN58537_c5_g1_i2.subseq
TRINITY_DN58540_c0_g1_i1.subseq
TRINITY_DN58542_c1_g1_i1.subseq
TRINITY_DN58548_c1_g1_i1.subseq
TRINITY_DN58548_c2_g1_i2.subseq
TRINITY_DN58553_c2_g1_i1.subseq
TRINITY_DN58553_c2_g2_i1.subseq
TRINITY_DN58554_c0_g1_i1.subseq
TRINITY_DN58554_c1_g2_i5.subseq
TRINITY_DN58554_c2_g1_i2.subseq
TRINITY_DN58555_c0_g1_i2.subseq
TRINITY_DN58556_c2_g1_i3.subseq
TRINITY_DN58557_c0_g1_i2.subseq
TRINITY_DN58558_c0_g1_i1.subseq
TRINITY_DN58559_c1_g1_i4.subseq
TRINITY_DN58560_c1_g1_i1.subseq
TRINITY_DN58561_c0_g1_i1.subseq
TRINITY_DN58561_c1_g1_i1.subseq
TRINITY_DN58561_c2_g2_i1.subseq
TRINITY_DN58563_c1_g1_i2.subseq
TRINITY_DN58564_c0_g1_i2.subseq
TRINITY_DN58564_c1_g1_i2.subseq
TRINITY_DN58564_c2_g1_i3.subseq
TRINITY_DN58568_c1_g1_i1.subseq
TRINITY_DN58569_c0_g1_i5.subseq
TRINITY_DN58569_c2_g4_i2.subseq
TRINITY_DN58570_c1_g1_i3.subseq
TRINITY_DN58571_c0_g1_i1.subseq
TRINITY_DN58573_c0_g1_i2.subseq
TRINITY_DN58574_c0_g1_i2.subseq
TRINITY_DN58575_c0_g1_i1.subseq
TRINITY_DN58577_c0_g1_i2.subseq
TRINITY_DN58578_c1_g1_i1.subseq
TRINITY_DN58579_c0_g1_i1.subseq
TRINITY_DN58581_c2_g2_i1.subseq
TRINITY_DN58581_c4_g1_i1.subseq
TRINITY_DN58583_c0_g1_i3.subseq
TRINITY_DN58584_c1_g1_i1.subseq
TRINITY_DN58584_c3_g3_i1.subseq
TRINITY_DN58584_c4_g4_i3.subseq
TRINITY_DN58585_c0_g1_i1.subseq
TRINITY_DN58587_c0_g3_i3.subseq
TRINITY_DN58588_c2_g1_i2.subseq
TRINITY_DN58590_c0_g2_i1.subseq
TRINITY_DN58590_c1_g1_i1.subseq
TRINITY_DN58594_c0_g1_i1.subseq
TRINITY_DN58595_c0_g1_i4.subseq
TRINITY_DN58596_c0_g1_i1.subseq
TRINITY_DN58596_c1_g1_i2.subseq
TRINITY_DN58597_c0_g1_i1.subseq
TRINITY_DN58598_c0_g3_i4.subseq
TRINITY_DN58600_c0_g1_i6.subseq
TRINITY_DN58601_c1_g2_i2.subseq
TRINITY_DN58602_c0_g5_i1.subseq
TRINITY_DN58602_c1_g1_i1.subseq
TRINITY_DN58603_c1_g10_i1.subseq
TRINITY_DN58605_c6_g1_i1.subseq
TRINITY_DN58607_c1_g1_i1.subseq
TRINITY_DN58608_c0_g1_i2.subseq
TRINITY_DN58611_c0_g1_i2.subseq
TRINITY_DN58612_c0_g1_i1.subseq
TRINITY_DN58613_c0_g1_i3.subseq
TRINITY_DN58614_c0_g1_i5.subseq
TRINITY_DN58614_c1_g1_i3.subseq
TRINITY_DN58616_c0_g1_i1.subseq
TRINITY_DN58619_c4_g3_i5.subseq
TRINITY_DN58620_c0_g1_i1.subseq
TRINITY_DN58621_c0_g1_i1.subseq
TRINITY_DN58622_c0_g2_i1.subseq
TRINITY_DN58625_c1_g1_i2.subseq
TRINITY_DN58626_c1_g1_i2.subseq
TRINITY_DN58626_c2_g1_i1.subseq
TRINITY_DN58627_c1_g1_i2.subseq
TRINITY_DN58628_c0_g1_i2.subseq
TRINITY_DN58629_c2_g2_i2.subseq
TRINITY_DN58630_c0_g1_i1.subseq
TRINITY_DN58631_c0_g1_i1.subseq
TRINITY_DN58633_c0_g1_i1.subseq
TRINITY_DN58633_c2_g1_i2.subseq
TRINITY_DN58634_c0_g1_i2.subseq
TRINITY_DN58635_c0_g1_i4.subseq
TRINITY_DN58637_c0_g1_i1.subseq
TRINITY_DN58642_c0_g1_i2.subseq
TRINITY_DN58642_c1_g1_i1.subseq
TRINITY_DN58646_c1_g1_i1.subseq
TRINITY_DN58649_c0_g2_i2.subseq
TRINITY_DN58650_c1_g1_i4.subseq
TRINITY_DN58651_c2_g1_i1.subseq
TRINITY_DN58653_c0_g1_i1.subseq
TRINITY_DN58654_c1_g1_i1.subseq
TRINITY_DN58656_c0_g2_i5.subseq
TRINITY_DN58661_c0_g1_i3.subseq
TRINITY_DN58661_c1_g1_i2.subseq
TRINITY_DN58663_c1_g1_i1.subseq
TRINITY_DN58665_c2_g1_i2.subseq
TRINITY_DN58666_c0_g2_i1.subseq
TRINITY_DN58666_c0_g4_i1.subseq
TRINITY_DN58667_c0_g1_i2.subseq
TRINITY_DN58668_c0_g1_i2.subseq
TRINITY_DN58669_c0_g1_i2.subseq
TRINITY_DN58670_c4_g1_i1.subseq
TRINITY_DN58670_c6_g2_i2.subseq
TRINITY_DN58671_c0_g1_i2.subseq
TRINITY_DN58672_c1_g1_i3.subseq
TRINITY_DN58673_c0_g2_i2.subseq
TRINITY_DN58675_c1_g1_i1.subseq
TRINITY_DN58676_c1_g1_i2.subseq
TRINITY_DN58676_c2_g1_i2.subseq
TRINITY_DN58676_c3_g2_i2.subseq
TRINITY_DN58676_c4_g1_i1.subseq
TRINITY_DN58676_c4_g2_i2.subseq
TRINITY_DN58676_c5_g1_i1.subseq
TRINITY_DN58678_c1_g1_i1.subseq
TRINITY_DN58679_c0_g1_i1.subseq
TRINITY_DN58680_c0_g1_i1.subseq
TRINITY_DN58680_c0_g2_i1.subseq
TRINITY_DN58680_c1_g1_i3.subseq
TRINITY_DN58681_c1_g1_i2.subseq
TRINITY_DN58681_c1_g2_i1.subseq
TRINITY_DN58681_c2_g1_i1.subseq
TRINITY_DN58682_c1_g1_i3.subseq
TRINITY_DN58683_c0_g4_i4.subseq
TRINITY_DN58685_c0_g1_i1.subseq
TRINITY_DN58690_c1_g1_i1.subseq
TRINITY_DN58690_c1_g2_i1.subseq
TRINITY_DN58691_c2_g9_i1.subseq
TRINITY_DN58694_c0_g1_i7.subseq
TRINITY_DN58696_c0_g1_i3.subseq
TRINITY_DN58697_c1_g3_i1.subseq
TRINITY_DN58699_c0_g4_i10.subseq
TRINITY_DN58700_c0_g2_i2.subseq
TRINITY_DN58701_c0_g1_i1.subseq
TRINITY_DN58705_c0_g3_i3.subseq
TRINITY_DN58706_c0_g1_i1.subseq
TRINITY_DN58707_c1_g1_i1.subseq
TRINITY_DN58708_c2_g2_i9.subseq
TRINITY_DN58709_c2_g1_i1.subseq
TRINITY_DN58710_c3_g1_i1.subseq
TRINITY_DN58711_c0_g1_i4.subseq
TRINITY_DN58712_c1_g1_i1.subseq
TRINITY_DN58712_c2_g1_i1.subseq
TRINITY_DN58712_c3_g1_i3.subseq
TRINITY_DN58713_c1_g1_i1.subseq
TRINITY_DN58714_c1_g2_i1.subseq
TRINITY_DN58715_c0_g1_i2.subseq
TRINITY_DN58719_c0_g1_i1.subseq
TRINITY_DN58719_c1_g1_i1.subseq
TRINITY_DN58720_c0_g1_i1.subseq
TRINITY_DN58721_c0_g1_i3.subseq
TRINITY_DN58722_c3_g1_i1.subseq
TRINITY_DN58723_c0_g1_i2.subseq
TRINITY_DN58723_c1_g1_i1.subseq
TRINITY_DN58723_c3_g1_i1.subseq
TRINITY_DN58724_c1_g1_i2.subseq
TRINITY_DN58724_c2_g1_i1.subseq
TRINITY_DN58724_c3_g1_i1.subseq
TRINITY_DN58726_c0_g1_i1.subseq
TRINITY_DN58730_c0_g2_i4.subseq
TRINITY_DN58730_c1_g1_i1.subseq
TRINITY_DN58731_c4_g2_i2.subseq
TRINITY_DN58731_c6_g1_i1.subseq
TRINITY_DN58732_c1_g1_i1.subseq
TRINITY_DN58733_c1_g1_i1.subseq
TRINITY_DN58733_c2_g1_i1.subseq
TRINITY_DN58734_c0_g1_i1.subseq
TRINITY_DN58735_c0_g1_i2.subseq
TRINITY_DN58735_c1_g1_i2.subseq
TRINITY_DN58736_c10_g3_i1.subseq
TRINITY_DN58737_c0_g1_i3.subseq
TRINITY_DN58744_c0_g1_i5.subseq
TRINITY_DN58745_c0_g1_i2.subseq
TRINITY_DN58745_c1_g2_i2.subseq
TRINITY_DN58745_c3_g1_i1.subseq
TRINITY_DN58745_c3_g2_i1.subseq
TRINITY_DN58746_c1_g1_i4.subseq
TRINITY_DN58747_c2_g1_i1.subseq
TRINITY_DN58753_c0_g1_i5.subseq
TRINITY_DN58754_c0_g1_i1.subseq
TRINITY_DN58759_c1_g1_i1.subseq
TRINITY_DN58760_c3_g1_i1.subseq
TRINITY_DN58762_c2_g14_i1.subseq
TRINITY_DN58763_c3_g1_i3.subseq
TRINITY_DN58763_c4_g4_i1.subseq
TRINITY_DN58764_c3_g2_i1.subseq
TRINITY_DN58767_c2_g2_i2.subseq
TRINITY_DN58769_c0_g1_i1.subseq
TRINITY_DN58770_c0_g1_i4.subseq
TRINITY_DN58771_c0_g1_i2.subseq
TRINITY_DN58772_c1_g1_i1.subseq
TRINITY_DN58776_c3_g1_i2.subseq
TRINITY_DN58778_c0_g1_i1.subseq
TRINITY_DN58779_c0_g1_i2.subseq
TRINITY_DN58781_c2_g1_i8.subseq
TRINITY_DN58782_c0_g2_i1.subseq
TRINITY_DN58782_c1_g3_i3.subseq
TRINITY_DN58783_c0_g2_i1.subseq
TRINITY_DN58785_c0_g1_i1.subseq
TRINITY_DN58785_c1_g1_i1.subseq
TRINITY_DN58785_c2_g4_i1.subseq
TRINITY_DN58785_c3_g2_i5.subseq
TRINITY_DN58788_c0_g1_i1.subseq
TRINITY_DN58788_c2_g1_i3.subseq
TRINITY_DN58789_c2_g1_i3.subseq
TRINITY_DN58790_c1_g1_i2.subseq
TRINITY_DN58791_c0_g1_i1.subseq
TRINITY_DN58795_c1_g1_i1.subseq
TRINITY_DN58799_c0_g1_i1.subseq
TRINITY_DN58799_c1_g1_i2.subseq
TRINITY_DN58800_c0_g1_i2.subseq
TRINITY_DN58801_c1_g1_i1.subseq
TRINITY_DN58802_c1_g1_i1.subseq
TRINITY_DN58803_c2_g1_i2.subseq
TRINITY_DN58803_c3_g1_i2.subseq
TRINITY_DN58806_c0_g1_i4.subseq
TRINITY_DN58806_c1_g1_i8.subseq
TRINITY_DN58807_c1_g2_i1.subseq
TRINITY_DN58808_c0_g1_i1.subseq
TRINITY_DN58809_c2_g4_i1.subseq
TRINITY_DN58811_c0_g1_i4.subseq
TRINITY_DN58812_c0_g1_i2.subseq
TRINITY_DN58813_c1_g3_i1.subseq
TRINITY_DN58814_c0_g1_i1.subseq
TRINITY_DN58819_c8_g24_i1.subseq
TRINITY_DN58820_c0_g1_i4.subseq
TRINITY_DN58821_c0_g1_i1.subseq
TRINITY_DN58821_c1_g2_i3.subseq
TRINITY_DN58822_c0_g2_i4.subseq
TRINITY_DN58823_c0_g1_i1.subseq
TRINITY_DN58823_c1_g1_i5.subseq
TRINITY_DN58832_c0_g1_i1.subseq
TRINITY_DN58833_c0_g1_i1.subseq
TRINITY_DN58833_c1_g1_i1.subseq
TRINITY_DN58833_c2_g2_i1.subseq
TRINITY_DN58837_c0_g1_i1.subseq
TRINITY_DN58838_c0_g1_i5.subseq
TRINITY_DN58841_c0_g1_i1.subseq
TRINITY_DN58843_c0_g1_i3.subseq
TRINITY_DN58845_c0_g1_i4.subseq
TRINITY_DN58846_c0_g1_i1.subseq
TRINITY_DN58847_c0_g1_i1.subseq
TRINITY_DN58847_c1_g1_i7.subseq
TRINITY_DN58849_c0_g1_i3.subseq
TRINITY_DN58849_c1_g2_i2.subseq
TRINITY_DN58850_c0_g2_i1.subseq
TRINITY_DN58850_c1_g1_i2.subseq
TRINITY_DN58850_c2_g1_i3.subseq
TRINITY_DN58851_c0_g1_i2.subseq
TRINITY_DN58852_c0_g1_i2.subseq
TRINITY_DN58853_c0_g1_i1.subseq
TRINITY_DN58856_c1_g1_i1.subseq
TRINITY_DN58857_c2_g2_i2.subseq
TRINITY_DN58858_c0_g1_i2.subseq
TRINITY_DN58858_c1_g1_i3.subseq
TRINITY_DN58861_c1_g1_i1.subseq
TRINITY_DN58861_c2_g1_i1.subseq
TRINITY_DN58862_c0_g1_i4.subseq
TRINITY_DN58867_c1_g3_i8.subseq
TRINITY_DN58868_c0_g1_i2.subseq
TRINITY_DN58870_c6_g1_i7.subseq
TRINITY_DN58871_c1_g2_i2.subseq
TRINITY_DN58873_c0_g1_i2.subseq
TRINITY_DN58874_c4_g1_i1.subseq
TRINITY_DN58875_c1_g9_i1.subseq
TRINITY_DN58877_c2_g1_i1.subseq
TRINITY_DN58877_c2_g3_i2.subseq
TRINITY_DN58880_c0_g1_i3.subseq
TRINITY_DN58880_c2_g1_i5.subseq
TRINITY_DN58882_c2_g1_i1.subseq
TRINITY_DN58883_c1_g1_i1.subseq
TRINITY_DN58886_c4_g1_i1.subseq
TRINITY_DN58887_c0_g1_i6.subseq
TRINITY_DN58887_c2_g2_i4.subseq
TRINITY_DN58888_c1_g4_i2.subseq
TRINITY_DN58889_c1_g1_i5.subseq
TRINITY_DN58890_c1_g1_i2.subseq
TRINITY_DN58891_c0_g1_i3.subseq
TRINITY_DN58892_c0_g2_i6.subseq
TRINITY_DN58893_c1_g2_i2.subseq
TRINITY_DN58895_c0_g2_i2.subseq
TRINITY_DN58897_c0_g1_i1.subseq
TRINITY_DN58899_c1_g1_i1.subseq
TRINITY_DN58902_c1_g1_i1.subseq
TRINITY_DN58902_c2_g1_i7.subseq
TRINITY_DN58902_c6_g1_i1.subseq
TRINITY_DN58903_c2_g3_i6.subseq
TRINITY_DN58906_c1_g1_i1.subseq
TRINITY_DN58907_c4_g1_i1.subseq
TRINITY_DN58907_c4_g2_i1.subseq
TRINITY_DN58911_c9_g1_i3.subseq
TRINITY_DN58912_c0_g1_i2.subseq
TRINITY_DN58913_c1_g1_i3.subseq
TRINITY_DN58917_c0_g1_i3.subseq
TRINITY_DN58919_c2_g1_i4.subseq
TRINITY_DN58920_c0_g1_i3.subseq
TRINITY_DN58922_c1_g1_i1.subseq
TRINITY_DN58928_c0_g1_i2.subseq
TRINITY_DN58929_c0_g1_i1.subseq
TRINITY_DN58932_c0_g6_i2.subseq
TRINITY_DN58932_c0_g8_i1.subseq
TRINITY_DN58933_c6_g1_i4.subseq
TRINITY_DN58934_c1_g2_i1.subseq
TRINITY_DN58936_c0_g1_i2.subseq
TRINITY_DN58937_c0_g1_i1.subseq
TRINITY_DN58937_c3_g1_i1.subseq
TRINITY_DN58937_c4_g1_i3.subseq
TRINITY_DN58937_c6_g3_i1.subseq
TRINITY_DN58941_c0_g1_i1.subseq
TRINITY_DN58941_c1_g4_i1.subseq
TRINITY_DN58943_c0_g1_i1.subseq
TRINITY_DN58944_c0_g1_i5.subseq
TRINITY_DN58944_c1_g1_i2.subseq
TRINITY_DN58945_c4_g1_i1.subseq
TRINITY_DN58946_c7_g4_i2.subseq
TRINITY_DN58950_c1_g1_i2.subseq
TRINITY_DN58951_c0_g1_i1.subseq
TRINITY_DN58951_c1_g1_i4.subseq
TRINITY_DN58952_c2_g1_i1.subseq
TRINITY_DN58953_c0_g1_i2.subseq
TRINITY_DN58954_c3_g1_i4.subseq
TRINITY_DN58956_c0_g1_i1.subseq
TRINITY_DN58956_c2_g1_i1.subseq
TRINITY_DN58958_c0_g1_i1.subseq
TRINITY_DN58960_c1_g1_i1.subseq
TRINITY_DN58961_c0_g1_i1.subseq
TRINITY_DN58962_c0_g1_i1.subseq
TRINITY_DN58962_c1_g1_i3.subseq
TRINITY_DN58964_c0_g1_i1.subseq
TRINITY_DN58966_c0_g2_i1.subseq
TRINITY_DN58967_c0_g1_i1.subseq
TRINITY_DN58968_c1_g1_i1.subseq
TRINITY_DN58968_c1_g2_i1.subseq
TRINITY_DN58969_c0_g1_i2.subseq
TRINITY_DN58972_c0_g1_i1.subseq
TRINITY_DN58972_c2_g2_i7.subseq
TRINITY_DN58972_c3_g1_i3.subseq
TRINITY_DN58974_c0_g1_i1.subseq
TRINITY_DN58976_c2_g1_i1.subseq
TRINITY_DN58978_c0_g2_i2.subseq
TRINITY_DN58978_c1_g1_i2.subseq
TRINITY_DN58978_c2_g1_i1.subseq
TRINITY_DN58979_c0_g2_i1.subseq
TRINITY_DN58980_c0_g1_i2.subseq
TRINITY_DN58982_c1_g1_i3.subseq
TRINITY_DN58982_c1_g2_i4.subseq
TRINITY_DN58983_c0_g1_i1.subseq
TRINITY_DN58986_c0_g2_i1.subseq
TRINITY_DN58986_c1_g1_i5.subseq
TRINITY_DN58987_c0_g2_i1.subseq
TRINITY_DN58989_c2_g1_i1.subseq
TRINITY_DN58990_c0_g1_i1.subseq
TRINITY_DN58990_c1_g2_i3.subseq
TRINITY_DN58994_c1_g1_i1.subseq
TRINITY_DN58994_c1_g2_i2.subseq
TRINITY_DN58995_c0_g1_i1.subseq
TRINITY_DN58995_c1_g1_i1.subseq
TRINITY_DN58995_c3_g1_i1.subseq
TRINITY_DN58998_c0_g1_i1.subseq
TRINITY_DN58999_c2_g3_i2.subseq
TRINITY_DN58999_c2_g4_i2.subseq
TRINITY_DN59000_c2_g1_i1.subseq
TRINITY_DN59001_c1_g1_i1.subseq
TRINITY_DN59005_c0_g1_i3.subseq
TRINITY_DN59006_c2_g1_i3.subseq
TRINITY_DN59007_c0_g1_i1.subseq
TRINITY_DN59007_c1_g1_i2.subseq
TRINITY_DN59009_c2_g5_i1.subseq
TRINITY_DN59011_c0_g1_i2.subseq
TRINITY_DN59012_c0_g1_i2.subseq
TRINITY_DN59012_c1_g1_i1.subseq
TRINITY_DN59012_c1_g2_i1.subseq
TRINITY_DN59014_c1_g1_i2.subseq
TRINITY_DN59017_c0_g1_i1.subseq
TRINITY_DN59018_c0_g1_i3.subseq
TRINITY_DN59019_c0_g1_i2.subseq
TRINITY_DN59020_c2_g1_i1.subseq
TRINITY_DN59022_c3_g1_i3.subseq
TRINITY_DN59023_c0_g1_i7.subseq
TRINITY_DN59024_c1_g1_i4.subseq
TRINITY_DN59026_c0_g1_i1.subseq
TRINITY_DN59027_c0_g1_i1.subseq
TRINITY_DN59029_c1_g5_i1.subseq
TRINITY_DN59033_c0_g1_i1.subseq
TRINITY_DN59034_c0_g1_i1.subseq
TRINITY_DN59039_c0_g1_i4.subseq
TRINITY_DN59040_c1_g1_i3.subseq
TRINITY_DN59041_c0_g2_i2.subseq
TRINITY_DN59044_c0_g1_i1.subseq
TRINITY_DN59045_c1_g1_i1.subseq
TRINITY_DN59045_c2_g1_i1.subseq
TRINITY_DN59046_c0_g1_i3.subseq
TRINITY_DN59047_c0_g1_i1.subseq
TRINITY_DN59048_c0_g1_i3.subseq
TRINITY_DN59049_c0_g1_i1.subseq
TRINITY_DN59049_c1_g1_i3.subseq
TRINITY_DN59051_c1_g2_i1.subseq
TRINITY_DN59052_c1_g1_i2.subseq
TRINITY_DN59055_c0_g1_i4.subseq
TRINITY_DN59056_c5_g3_i1.subseq
TRINITY_DN59059_c0_g1_i1.subseq
TRINITY_DN59060_c0_g2_i4.subseq
TRINITY_DN59061_c0_g1_i1.subseq
TRINITY_DN59062_c1_g2_i2.subseq
TRINITY_DN59063_c0_g2_i5.subseq
TRINITY_DN59064_c3_g1_i2.subseq
TRINITY_DN59065_c0_g3_i2.subseq
TRINITY_DN59065_c1_g1_i1.subseq
TRINITY_DN59066_c0_g1_i1.subseq
TRINITY_DN59068_c3_g1_i1.subseq
TRINITY_DN59071_c3_g1_i1.subseq
TRINITY_DN59071_c4_g4_i3.subseq
TRINITY_DN59073_c0_g1_i1.subseq
TRINITY_DN59074_c1_g1_i1.subseq
TRINITY_DN59076_c0_g1_i4.subseq
TRINITY_DN59079_c0_g1_i1.subseq
TRINITY_DN59080_c0_g2_i1.subseq
TRINITY_DN59081_c0_g2_i10.subseq
TRINITY_DN59082_c3_g1_i3.subseq
TRINITY_DN59083_c2_g5_i2.subseq
TRINITY_DN59084_c0_g1_i3.subseq
TRINITY_DN59088_c2_g1_i1.subseq
TRINITY_DN59091_c0_g1_i1.subseq
TRINITY_DN59093_c0_g1_i1.subseq
TRINITY_DN59093_c1_g2_i1.subseq
TRINITY_DN59094_c3_g1_i3.subseq
TRINITY_DN59094_c3_g2_i1.subseq
TRINITY_DN59095_c3_g1_i1.subseq
TRINITY_DN59096_c0_g1_i2.subseq
TRINITY_DN59097_c0_g1_i2.subseq
TRINITY_DN59097_c1_g1_i1.subseq
TRINITY_DN59098_c0_g1_i2.subseq
TRINITY_DN59100_c0_g1_i5.subseq
TRINITY_DN59103_c0_g1_i3.subseq
TRINITY_DN59104_c3_g1_i3.subseq
TRINITY_DN59104_c4_g1_i1.subseq
TRINITY_DN59105_c0_g2_i1.subseq
TRINITY_DN59107_c0_g1_i2.subseq
TRINITY_DN59107_c1_g1_i4.subseq
TRINITY_DN59108_c0_g1_i2.subseq
TRINITY_DN59108_c1_g1_i1.subseq
TRINITY_DN59109_c3_g3_i1.subseq
TRINITY_DN59112_c0_g1_i3.subseq
TRINITY_DN59112_c1_g1_i2.subseq
TRINITY_DN59117_c0_g2_i2.subseq
TRINITY_DN59118_c1_g1_i4.subseq
TRINITY_DN59119_c0_g1_i2.subseq
TRINITY_DN5911_c0_g1_i1.subseq
TRINITY_DN59120_c0_g1_i1.subseq
TRINITY_DN59123_c0_g1_i1.subseq
TRINITY_DN59124_c2_g1_i1.subseq
TRINITY_DN59125_c2_g1_i1.subseq
TRINITY_DN59125_c5_g1_i1.subseq
TRINITY_DN59127_c0_g1_i1.subseq
TRINITY_DN59128_c0_g2_i1.subseq
TRINITY_DN59129_c0_g1_i2.subseq
TRINITY_DN59130_c0_g1_i1.subseq
TRINITY_DN59131_c0_g2_i2.subseq
TRINITY_DN59132_c3_g2_i1.subseq
TRINITY_DN59133_c0_g1_i1.subseq
TRINITY_DN59135_c0_g5_i2.subseq
TRINITY_DN59137_c1_g1_i1.subseq
TRINITY_DN59137_c2_g1_i5.subseq
TRINITY_DN59142_c0_g2_i1.subseq
TRINITY_DN59144_c0_g2_i1.subseq
TRINITY_DN59145_c0_g2_i1.subseq
TRINITY_DN59146_c1_g1_i2.subseq
TRINITY_DN59149_c1_g1_i1.subseq
TRINITY_DN59150_c0_g1_i4.subseq
TRINITY_DN59151_c0_g3_i3.subseq
TRINITY_DN59155_c0_g1_i7.subseq
TRINITY_DN59158_c2_g1_i3.subseq
TRINITY_DN59159_c5_g2_i6.subseq
TRINITY_DN59160_c0_g1_i2.subseq
TRINITY_DN59161_c1_g1_i7.subseq
TRINITY_DN59163_c0_g1_i2.subseq
TRINITY_DN59164_c0_g1_i2.subseq
TRINITY_DN59164_c0_g2_i1.subseq
TRINITY_DN59169_c0_g1_i1.subseq
TRINITY_DN59172_c1_g2_i3.subseq
TRINITY_DN59172_c2_g1_i1.subseq
TRINITY_DN59173_c0_g1_i1.subseq
TRINITY_DN59173_c1_g1_i2.subseq
TRINITY_DN59175_c0_g1_i1.subseq
TRINITY_DN59176_c1_g2_i1.subseq
TRINITY_DN59176_c3_g1_i1.subseq
TRINITY_DN59177_c0_g1_i1.subseq
TRINITY_DN59177_c1_g1_i2.subseq
TRINITY_DN59178_c4_g1_i1.subseq
TRINITY_DN59178_c5_g1_i2.subseq
TRINITY_DN59179_c2_g2_i2.subseq
TRINITY_DN59182_c0_g1_i1.subseq
TRINITY_DN59182_c1_g1_i2.subseq
TRINITY_DN59182_c2_g1_i1.subseq
TRINITY_DN59183_c1_g1_i2.subseq
TRINITY_DN59183_c2_g2_i1.subseq
TRINITY_DN59185_c0_g2_i3.subseq
TRINITY_DN59187_c3_g1_i3.subseq
TRINITY_DN59187_c3_g2_i2.subseq
TRINITY_DN59190_c1_g1_i5.subseq
TRINITY_DN59191_c0_g1_i1.subseq
TRINITY_DN59192_c0_g3_i1.subseq
TRINITY_DN59193_c0_g2_i1.subseq
TRINITY_DN59195_c2_g1_i1.subseq
TRINITY_DN59199_c2_g1_i1.subseq
TRINITY_DN59199_c3_g11_i2.subseq
TRINITY_DN59200_c0_g1_i2.subseq
TRINITY_DN59201_c0_g2_i1.subseq
TRINITY_DN59202_c0_g1_i1.subseq
TRINITY_DN59202_c1_g1_i2.subseq
TRINITY_DN59203_c3_g1_i1.subseq
TRINITY_DN59204_c0_g1_i1.subseq
TRINITY_DN59204_c2_g1_i1.subseq
TRINITY_DN59205_c0_g8_i2.subseq
TRINITY_DN59207_c2_g1_i1.subseq
TRINITY_DN59209_c0_g1_i1.subseq
TRINITY_DN59213_c1_g1_i1.subseq
TRINITY_DN59213_c3_g1_i6.subseq
TRINITY_DN59215_c0_g1_i3.subseq
TRINITY_DN59216_c0_g1_i4.subseq
TRINITY_DN59219_c1_g2_i1.subseq
TRINITY_DN59219_c2_g1_i1.subseq
TRINITY_DN59221_c0_g1_i1.subseq
TRINITY_DN59223_c1_g1_i5.subseq
TRINITY_DN59224_c0_g1_i2.subseq
TRINITY_DN59225_c0_g1_i3.subseq
TRINITY_DN59227_c0_g1_i1.subseq
TRINITY_DN59228_c0_g1_i2.subseq
TRINITY_DN59230_c0_g1_i1.subseq
TRINITY_DN59230_c1_g2_i1.subseq
TRINITY_DN59231_c0_g1_i1.subseq
TRINITY_DN59233_c1_g2_i1.subseq
TRINITY_DN59235_c0_g1_i1.subseq
TRINITY_DN59237_c0_g1_i2.subseq
TRINITY_DN59242_c1_g1_i1.subseq
TRINITY_DN59243_c1_g1_i1.subseq
TRINITY_DN59243_c2_g1_i1.subseq
TRINITY_DN59243_c3_g1_i1.subseq
TRINITY_DN59243_c4_g1_i2.subseq
TRINITY_DN59244_c1_g1_i1.subseq
TRINITY_DN59244_c4_g1_i2.subseq
TRINITY_DN59244_c5_g2_i1.subseq
TRINITY_DN59246_c4_g1_i4.subseq
TRINITY_DN59247_c0_g3_i1.subseq
TRINITY_DN59248_c0_g2_i3.subseq
TRINITY_DN59248_c0_g3_i1.subseq
TRINITY_DN59249_c0_g1_i1.subseq
TRINITY_DN59250_c2_g1_i5.subseq
TRINITY_DN59258_c0_g1_i2.subseq
TRINITY_DN59259_c0_g1_i2.subseq
TRINITY_DN59261_c0_g1_i1.subseq
TRINITY_DN59262_c1_g4_i5.subseq
TRINITY_DN59264_c1_g1_i1.subseq
TRINITY_DN59265_c5_g2_i1.subseq
TRINITY_DN59266_c0_g1_i1.subseq
TRINITY_DN59266_c1_g1_i2.subseq
TRINITY_DN59270_c2_g1_i1.subseq
TRINITY_DN59271_c0_g1_i2.subseq
TRINITY_DN59274_c4_g1_i1.subseq
TRINITY_DN59275_c0_g2_i1.subseq
TRINITY_DN59277_c0_g1_i2.subseq
TRINITY_DN59279_c0_g1_i1.subseq
TRINITY_DN59281_c2_g1_i3.subseq
TRINITY_DN59281_c3_g2_i2.subseq
TRINITY_DN59282_c1_g1_i1.subseq
TRINITY_DN59283_c0_g1_i1.subseq
TRINITY_DN59284_c1_g1_i1.subseq
TRINITY_DN59284_c2_g1_i2.subseq
TRINITY_DN59284_c3_g2_i3.subseq
TRINITY_DN59286_c0_g1_i1.subseq
TRINITY_DN59288_c0_g1_i2.subseq
TRINITY_DN59290_c2_g1_i1.subseq
TRINITY_DN59290_c3_g1_i3.subseq
TRINITY_DN59294_c0_g1_i1.subseq
TRINITY_DN59294_c1_g1_i3.subseq
TRINITY_DN59294_c2_g1_i2.subseq
TRINITY_DN59295_c0_g1_i1.subseq
TRINITY_DN59297_c0_g2_i7.subseq
TRINITY_DN5929_c1_g1_i1.subseq
TRINITY_DN59300_c2_g1_i2.subseq
TRINITY_DN59300_c3_g3_i2.subseq
TRINITY_DN59301_c0_g1_i1.subseq
TRINITY_DN59301_c1_g1_i3.subseq
TRINITY_DN59301_c2_g1_i1.subseq
TRINITY_DN59303_c0_g1_i4.subseq
TRINITY_DN59303_c0_g2_i1.subseq
TRINITY_DN59305_c0_g1_i2.subseq
TRINITY_DN59306_c0_g2_i5.subseq
TRINITY_DN59308_c0_g1_i3.subseq
TRINITY_DN59309_c0_g2_i1.subseq
TRINITY_DN59311_c0_g1_i1.subseq
TRINITY_DN59313_c0_g1_i1.subseq
TRINITY_DN59315_c0_g1_i4.subseq
TRINITY_DN59316_c0_g1_i2.subseq
TRINITY_DN59316_c1_g1_i1.subseq
TRINITY_DN59318_c0_g1_i9.subseq
TRINITY_DN59320_c0_g2_i1.subseq
TRINITY_DN59320_c1_g1_i3.subseq
TRINITY_DN59321_c0_g1_i1.subseq
TRINITY_DN59321_c1_g2_i1.subseq
TRINITY_DN59323_c0_g2_i1.subseq
TRINITY_DN59324_c0_g1_i2.subseq
TRINITY_DN59324_c1_g1_i1.subseq
TRINITY_DN59324_c2_g2_i3.subseq
TRINITY_DN59325_c0_g1_i4.subseq
TRINITY_DN59325_c1_g1_i8.subseq
TRINITY_DN59326_c1_g2_i1.subseq
TRINITY_DN59326_c2_g14_i1.subseq
TRINITY_DN59329_c0_g1_i1.subseq
TRINITY_DN59329_c1_g1_i1.subseq
TRINITY_DN59333_c2_g1_i1.subseq
TRINITY_DN59334_c0_g1_i1.subseq
TRINITY_DN59334_c1_g1_i2.subseq
TRINITY_DN59336_c1_g1_i2.subseq
TRINITY_DN59337_c0_g4_i1.subseq
TRINITY_DN59340_c0_g1_i1.subseq
TRINITY_DN59342_c0_g2_i1.subseq
TRINITY_DN59344_c0_g1_i4.subseq
TRINITY_DN59344_c1_g1_i3.subseq
TRINITY_DN59347_c1_g1_i5.subseq
TRINITY_DN59351_c0_g3_i2.subseq
TRINITY_DN59352_c0_g1_i1.subseq
TRINITY_DN59352_c1_g1_i2.subseq
TRINITY_DN59352_c2_g1_i1.subseq
TRINITY_DN59354_c1_g4_i2.subseq
TRINITY_DN59359_c0_g1_i4.subseq
TRINITY_DN59361_c0_g1_i1.subseq
TRINITY_DN59362_c0_g1_i2.subseq
TRINITY_DN59362_c2_g1_i1.subseq
TRINITY_DN59364_c0_g1_i3.subseq
TRINITY_DN59367_c0_g2_i1.subseq
TRINITY_DN59367_c4_g1_i1.subseq
TRINITY_DN59367_c5_g1_i15.subseq
TRINITY_DN59368_c0_g1_i1.subseq
TRINITY_DN59369_c0_g2_i1.subseq
TRINITY_DN59370_c0_g1_i2.subseq
TRINITY_DN59371_c1_g1_i1.subseq
TRINITY_DN59371_c2_g1_i6.subseq
TRINITY_DN59372_c1_g2_i5.subseq
TRINITY_DN59374_c0_g3_i1.subseq
TRINITY_DN59376_c0_g1_i1.subseq
TRINITY_DN59377_c1_g1_i1.subseq
TRINITY_DN59379_c0_g1_i1.subseq
TRINITY_DN59381_c0_g1_i3.subseq
TRINITY_DN59382_c0_g1_i2.subseq
TRINITY_DN59387_c0_g1_i3.subseq
TRINITY_DN59389_c0_g1_i3.subseq
TRINITY_DN59390_c0_g1_i1.subseq
TRINITY_DN59391_c0_g2_i2.subseq
TRINITY_DN59392_c1_g2_i2.subseq
TRINITY_DN59393_c0_g1_i6.subseq
TRINITY_DN59397_c1_g1_i6.subseq
TRINITY_DN59398_c0_g1_i5.subseq
TRINITY_DN59400_c0_g1_i5.subseq
TRINITY_DN59401_c3_g1_i1.subseq
TRINITY_DN59401_c4_g1_i6.subseq
TRINITY_DN59402_c2_g1_i2.subseq
TRINITY_DN59403_c2_g1_i1.subseq
TRINITY_DN59404_c0_g1_i4.subseq
TRINITY_DN59404_c1_g1_i2.subseq
TRINITY_DN59405_c1_g1_i2.subseq
TRINITY_DN59406_c2_g1_i1.subseq
TRINITY_DN59412_c1_g1_i2.subseq
TRINITY_DN59412_c2_g1_i1.subseq
TRINITY_DN59413_c0_g1_i1.subseq
TRINITY_DN59414_c0_g1_i1.subseq
TRINITY_DN59415_c0_g1_i3.subseq
TRINITY_DN59416_c3_g1_i1.subseq
TRINITY_DN59421_c0_g1_i1.subseq
TRINITY_DN59421_c1_g1_i1.subseq
TRINITY_DN59425_c0_g1_i1.subseq
TRINITY_DN59425_c1_g1_i4.subseq
TRINITY_DN59426_c2_g1_i1.subseq
TRINITY_DN59426_c5_g4_i2.subseq
TRINITY_DN59427_c3_g3_i5.subseq
TRINITY_DN59430_c0_g2_i3.subseq
TRINITY_DN59431_c0_g2_i2.subseq
TRINITY_DN59431_c1_g1_i1.subseq
TRINITY_DN59432_c0_g2_i3.subseq
TRINITY_DN59434_c0_g1_i1.subseq
TRINITY_DN59434_c1_g1_i1.subseq
TRINITY_DN59436_c2_g1_i1.subseq
TRINITY_DN59437_c0_g1_i2.subseq
TRINITY_DN59438_c0_g1_i1.subseq
TRINITY_DN59438_c2_g1_i5.subseq
TRINITY_DN59439_c0_g1_i7.subseq
TRINITY_DN59441_c3_g1_i1.subseq
TRINITY_DN59442_c0_g22_i1.subseq
TRINITY_DN59443_c0_g1_i2.subseq
TRINITY_DN59445_c0_g1_i2.subseq
TRINITY_DN59446_c0_g1_i1.subseq
TRINITY_DN59447_c2_g1_i1.subseq
TRINITY_DN59447_c2_g2_i1.subseq
TRINITY_DN59449_c0_g5_i2.subseq
TRINITY_DN59450_c0_g1_i1.subseq
TRINITY_DN59450_c1_g1_i1.subseq
TRINITY_DN59451_c0_g2_i2.subseq
TRINITY_DN59453_c1_g3_i2.subseq
TRINITY_DN59454_c0_g1_i2.subseq
TRINITY_DN59455_c1_g4_i1.subseq
TRINITY_DN59456_c0_g1_i1.subseq
TRINITY_DN59457_c0_g2_i1.subseq
TRINITY_DN59462_c1_g1_i2.subseq
TRINITY_DN59464_c0_g1_i1.subseq
TRINITY_DN59464_c2_g1_i1.subseq
TRINITY_DN59465_c0_g1_i3.subseq
TRINITY_DN59466_c4_g1_i1.subseq
TRINITY_DN59467_c0_g1_i4.subseq
TRINITY_DN59468_c0_g1_i1.subseq
TRINITY_DN59468_c1_g1_i3.subseq
TRINITY_DN59468_c3_g2_i2.subseq
TRINITY_DN59470_c0_g1_i2.subseq
TRINITY_DN59471_c5_g2_i1.subseq
TRINITY_DN59473_c1_g2_i1.subseq
TRINITY_DN59474_c1_g1_i2.subseq
TRINITY_DN59475_c0_g1_i1.subseq
TRINITY_DN59475_c1_g1_i1.subseq
TRINITY_DN59475_c2_g4_i4.subseq
TRINITY_DN59476_c0_g1_i1.subseq
TRINITY_DN59481_c2_g3_i2.subseq
TRINITY_DN59486_c0_g1_i1.subseq
TRINITY_DN59488_c0_g1_i1.subseq
TRINITY_DN59490_c0_g1_i1.subseq
TRINITY_DN59491_c1_g1_i2.subseq
TRINITY_DN59491_c2_g1_i1.subseq
TRINITY_DN59493_c1_g1_i2.subseq
TRINITY_DN59494_c2_g9_i1.subseq
TRINITY_DN59494_c3_g1_i4.subseq
TRINITY_DN59495_c1_g2_i1.subseq
TRINITY_DN59496_c0_g3_i3.subseq
TRINITY_DN59499_c1_g1_i4.subseq
TRINITY_DN59500_c0_g1_i2.subseq
TRINITY_DN59500_c1_g2_i1.subseq
TRINITY_DN59500_c3_g1_i1.subseq
TRINITY_DN59500_c4_g1_i1.subseq
TRINITY_DN59505_c0_g1_i5.subseq
TRINITY_DN59506_c0_g1_i1.subseq
TRINITY_DN59507_c0_g2_i6.subseq
TRINITY_DN59509_c0_g1_i1.subseq
TRINITY_DN59510_c1_g2_i3.subseq
TRINITY_DN59511_c1_g1_i1.subseq
TRINITY_DN59513_c0_g2_i3.subseq
TRINITY_DN59514_c0_g2_i1.subseq
TRINITY_DN59514_c0_g3_i1.subseq
TRINITY_DN59514_c0_g4_i1.subseq
TRINITY_DN59515_c0_g1_i3.subseq
TRINITY_DN59516_c1_g1_i1.subseq
TRINITY_DN59517_c0_g1_i2.subseq
TRINITY_DN59517_c0_g2_i2.subseq
TRINITY_DN59518_c1_g1_i2.subseq
TRINITY_DN59520_c2_g9_i1.subseq
TRINITY_DN59522_c3_g1_i1.subseq
TRINITY_DN59523_c0_g1_i6.subseq
TRINITY_DN59524_c0_g1_i2.subseq
TRINITY_DN59525_c0_g4_i2.subseq
TRINITY_DN59526_c0_g1_i5.subseq
TRINITY_DN59528_c1_g1_i1.subseq
TRINITY_DN59531_c0_g1_i1.subseq
TRINITY_DN59531_c1_g4_i3.subseq
TRINITY_DN59533_c0_g1_i1.subseq
TRINITY_DN59533_c1_g1_i1.subseq
TRINITY_DN59533_c2_g2_i9.subseq
TRINITY_DN59537_c1_g1_i1.subseq
TRINITY_DN59537_c2_g2_i1.subseq
TRINITY_DN59540_c0_g1_i1.subseq
TRINITY_DN59540_c1_g1_i2.subseq
TRINITY_DN59540_c2_g1_i1.subseq
TRINITY_DN59541_c1_g1_i1.subseq
TRINITY_DN59541_c1_g2_i1.subseq
TRINITY_DN59543_c1_g1_i2.subseq
TRINITY_DN59543_c2_g2_i4.subseq
TRINITY_DN59545_c1_g2_i5.subseq
TRINITY_DN59546_c3_g1_i4.subseq
TRINITY_DN59547_c0_g1_i1.subseq
TRINITY_DN59548_c1_g1_i5.subseq
TRINITY_DN59550_c0_g1_i1.subseq
TRINITY_DN59550_c1_g1_i1.subseq
TRINITY_DN59552_c0_g1_i2.subseq
TRINITY_DN59553_c0_g1_i2.subseq
TRINITY_DN59554_c9_g3_i2.subseq
TRINITY_DN59555_c0_g3_i2.subseq
TRINITY_DN59557_c4_g2_i2.subseq
TRINITY_DN59558_c2_g1_i1.subseq
TRINITY_DN59558_c3_g1_i4.subseq
TRINITY_DN59561_c0_g1_i2.subseq
TRINITY_DN59562_c1_g6_i1.subseq
TRINITY_DN59563_c1_g1_i4.subseq
TRINITY_DN59567_c1_g1_i1.subseq
TRINITY_DN59569_c1_g2_i1.subseq
TRINITY_DN59573_c1_g1_i1.subseq
TRINITY_DN59573_c2_g1_i2.subseq
TRINITY_DN59573_c3_g1_i1.subseq
TRINITY_DN59574_c0_g1_i2.subseq
TRINITY_DN59574_c1_g1_i3.subseq
TRINITY_DN59577_c0_g1_i5.subseq
TRINITY_DN59578_c0_g1_i1.subseq
TRINITY_DN59580_c3_g1_i1.subseq
TRINITY_DN59581_c1_g1_i1.subseq
TRINITY_DN59582_c0_g1_i6.subseq
TRINITY_DN59584_c0_g1_i1.subseq
TRINITY_DN59585_c0_g1_i4.subseq
TRINITY_DN59586_c1_g1_i1.subseq
TRINITY_DN59586_c3_g3_i2.subseq
TRINITY_DN59587_c0_g1_i1.subseq
TRINITY_DN59591_c1_g1_i1.subseq
TRINITY_DN59592_c2_g1_i8.subseq
TRINITY_DN59593_c0_g1_i2.subseq
TRINITY_DN59593_c1_g1_i6.subseq
TRINITY_DN59593_c1_g3_i1.subseq
TRINITY_DN59594_c1_g1_i2.subseq
TRINITY_DN59594_c2_g1_i13.subseq
TRINITY_DN59598_c3_g1_i3.subseq
TRINITY_DN59598_c4_g3_i2.subseq
TRINITY_DN59600_c0_g1_i4.subseq
TRINITY_DN59602_c1_g1_i1.subseq
TRINITY_DN59604_c1_g1_i1.subseq
TRINITY_DN59605_c1_g1_i2.subseq
TRINITY_DN59606_c0_g1_i1.subseq
TRINITY_DN59607_c1_g1_i1.subseq
TRINITY_DN59608_c1_g1_i1.subseq
TRINITY_DN59608_c2_g1_i1.subseq
TRINITY_DN59608_c3_g3_i1.subseq
TRINITY_DN59610_c0_g2_i1.subseq
TRINITY_DN59611_c2_g2_i1.subseq
TRINITY_DN59611_c2_g7_i1.subseq
TRINITY_DN59613_c1_g1_i1.subseq
TRINITY_DN59615_c2_g1_i3.subseq
TRINITY_DN59617_c0_g7_i2.subseq
TRINITY_DN59618_c0_g1_i3.subseq
TRINITY_DN59620_c0_g2_i3.subseq
TRINITY_DN59621_c3_g1_i1.subseq
TRINITY_DN59621_c5_g1_i1.subseq
TRINITY_DN59623_c0_g2_i2.subseq
TRINITY_DN59623_c0_g3_i2.subseq
TRINITY_DN59625_c0_g1_i2.subseq
TRINITY_DN59625_c1_g2_i1.subseq
TRINITY_DN59626_c0_g2_i2.subseq
TRINITY_DN59627_c3_g1_i3.subseq
TRINITY_DN59628_c0_g1_i1.subseq
TRINITY_DN59630_c0_g3_i3.subseq
TRINITY_DN59631_c2_g1_i7.subseq
TRINITY_DN59633_c0_g2_i4.subseq
TRINITY_DN59635_c1_g1_i5.subseq
TRINITY_DN59637_c2_g2_i2.subseq
TRINITY_DN59638_c0_g1_i2.subseq
TRINITY_DN59639_c0_g1_i2.subseq
TRINITY_DN59640_c1_g1_i2.subseq
TRINITY_DN59641_c2_g2_i4.subseq
TRINITY_DN59641_c3_g2_i1.subseq
TRINITY_DN59642_c1_g1_i5.subseq
TRINITY_DN59644_c0_g1_i2.subseq
TRINITY_DN59647_c0_g1_i1.subseq
TRINITY_DN59648_c1_g1_i2.subseq
TRINITY_DN59650_c0_g1_i2.subseq
TRINITY_DN59651_c0_g1_i1.subseq
TRINITY_DN59652_c0_g2_i3.subseq
TRINITY_DN59653_c1_g1_i2.subseq
TRINITY_DN59655_c1_g1_i2.subseq
TRINITY_DN59656_c0_g1_i5.subseq
TRINITY_DN59658_c1_g1_i1.subseq
TRINITY_DN59661_c0_g1_i7.subseq
TRINITY_DN59662_c0_g1_i5.subseq
TRINITY_DN59665_c2_g2_i1.subseq
TRINITY_DN59665_c2_g3_i3.subseq
TRINITY_DN59668_c0_g1_i1.subseq
TRINITY_DN59671_c1_g1_i2.subseq
TRINITY_DN59672_c0_g1_i1.subseq
TRINITY_DN59672_c1_g9_i3.subseq
TRINITY_DN59675_c1_g2_i1.subseq
TRINITY_DN59676_c1_g1_i4.subseq
TRINITY_DN59677_c2_g4_i1.subseq
TRINITY_DN59679_c1_g6_i5.subseq
TRINITY_DN59682_c0_g1_i1.subseq
TRINITY_DN59683_c0_g1_i2.subseq
TRINITY_DN59686_c0_g11_i2.subseq
TRINITY_DN59686_c0_g7_i2.subseq
TRINITY_DN59687_c0_g1_i3.subseq
TRINITY_DN59691_c0_g1_i1.subseq
TRINITY_DN59691_c1_g1_i1.subseq
TRINITY_DN59693_c0_g1_i1.subseq
TRINITY_DN59694_c0_g2_i1.subseq
TRINITY_DN59694_c1_g1_i2.subseq
TRINITY_DN59695_c2_g1_i2.subseq
TRINITY_DN59695_c4_g2_i1.subseq
TRINITY_DN59697_c0_g3_i1.subseq
TRINITY_DN59698_c0_g1_i3.subseq
TRINITY_DN59699_c0_g2_i1.subseq
TRINITY_DN59699_c2_g1_i1.subseq
TRINITY_DN59699_c3_g1_i4.subseq
TRINITY_DN59700_c2_g1_i1.subseq
TRINITY_DN59700_c4_g1_i1.subseq
TRINITY_DN59701_c5_g12_i1.subseq
TRINITY_DN59702_c0_g1_i1.subseq
TRINITY_DN59703_c1_g4_i2.subseq
TRINITY_DN59705_c1_g1_i1.subseq
TRINITY_DN59705_c1_g2_i2.subseq
TRINITY_DN59707_c0_g1_i1.subseq
TRINITY_DN59707_c1_g1_i4.subseq
TRINITY_DN59708_c0_g1_i1.subseq
TRINITY_DN59708_c1_g1_i1.subseq
TRINITY_DN59709_c0_g14_i2.subseq
TRINITY_DN59711_c0_g2_i1.subseq
TRINITY_DN59712_c0_g1_i1.subseq
TRINITY_DN59712_c1_g1_i1.subseq
TRINITY_DN59715_c2_g1_i2.subseq
TRINITY_DN59717_c0_g1_i2.subseq
TRINITY_DN59718_c0_g1_i1.subseq
TRINITY_DN59720_c2_g2_i1.subseq
TRINITY_DN59721_c0_g1_i1.subseq
TRINITY_DN59721_c1_g1_i1.subseq
TRINITY_DN59722_c1_g1_i2.subseq
TRINITY_DN59722_c3_g2_i1.subseq
TRINITY_DN59741_c0_g1_i10.subseq
TRINITY_DN59742_c2_g2_i4.subseq
TRINITY_DN59743_c0_g3_i2.subseq
TRINITY_DN59745_c0_g2_i3.subseq
TRINITY_DN59748_c0_g2_i1.subseq
TRINITY_DN59748_c1_g1_i1.subseq
TRINITY_DN59749_c0_g1_i1.subseq
TRINITY_DN59752_c0_g1_i1.subseq
TRINITY_DN59755_c0_g1_i2.subseq
TRINITY_DN59756_c2_g1_i2.subseq
TRINITY_DN59757_c3_g2_i2.subseq
TRINITY_DN59757_c4_g1_i1.subseq
TRINITY_DN59758_c2_g3_i1.subseq
TRINITY_DN59758_c4_g1_i1.subseq
TRINITY_DN59758_c5_g1_i1.subseq
TRINITY_DN59760_c0_g1_i2.subseq
TRINITY_DN59761_c0_g1_i1.subseq
TRINITY_DN59763_c1_g1_i1.subseq
TRINITY_DN59763_c3_g1_i1.subseq
TRINITY_DN59764_c1_g3_i1.subseq
TRINITY_DN59764_c3_g2_i1.subseq
TRINITY_DN59764_c3_g3_i16.subseq
TRINITY_DN59768_c2_g1_i1.subseq
TRINITY_DN59771_c3_g1_i1.subseq
TRINITY_DN59781_c0_g1_i6.subseq
TRINITY_DN59782_c0_g1_i3.subseq
TRINITY_DN59783_c0_g2_i4.subseq
TRINITY_DN59784_c0_g1_i1.subseq
TRINITY_DN59787_c2_g1_i4.subseq
TRINITY_DN59788_c0_g1_i2.subseq
TRINITY_DN59790_c0_g1_i1.subseq
TRINITY_DN59791_c1_g1_i1.subseq
TRINITY_DN59791_c2_g1_i2.subseq
TRINITY_DN59792_c0_g1_i3.subseq
TRINITY_DN59798_c1_g1_i2.subseq
TRINITY_DN59798_c2_g1_i1.subseq
TRINITY_DN59800_c1_g2_i2.subseq
TRINITY_DN59803_c0_g1_i1.subseq
TRINITY_DN59812_c3_g3_i2.subseq
TRINITY_DN59813_c0_g4_i5.subseq
TRINITY_DN59815_c4_g1_i1.subseq
TRINITY_DN59815_c4_g3_i2.subseq
TRINITY_DN59819_c0_g3_i1.subseq
TRINITY_DN5981_c0_g1_i1.subseq
TRINITY_DN59820_c0_g1_i4.subseq
TRINITY_DN59822_c1_g1_i1.subseq
TRINITY_DN59824_c0_g1_i1.subseq
TRINITY_DN59824_c2_g1_i1.subseq
TRINITY_DN59824_c3_g4_i2.subseq
TRINITY_DN59825_c0_g2_i1.subseq
TRINITY_DN59826_c0_g1_i3.subseq
TRINITY_DN59827_c0_g1_i1.subseq
TRINITY_DN59829_c0_g2_i1.subseq
TRINITY_DN59829_c1_g1_i2.subseq
TRINITY_DN59833_c4_g4_i2.subseq
TRINITY_DN59834_c1_g1_i1.subseq
TRINITY_DN59835_c0_g1_i4.subseq
TRINITY_DN59835_c1_g1_i2.subseq
TRINITY_DN59836_c0_g1_i3.subseq
TRINITY_DN59837_c0_g3_i1.subseq
TRINITY_DN59838_c0_g1_i1.subseq
TRINITY_DN59839_c0_g1_i1.subseq
TRINITY_DN59840_c0_g2_i4.subseq
TRINITY_DN59844_c0_g2_i1.subseq
TRINITY_DN59846_c1_g1_i2.subseq
TRINITY_DN59847_c0_g3_i1.subseq
TRINITY_DN59848_c0_g1_i2.subseq
TRINITY_DN59848_c1_g1_i3.subseq
TRINITY_DN59849_c1_g2_i1.subseq
TRINITY_DN59850_c1_g2_i2.subseq
TRINITY_DN59853_c1_g1_i1.subseq
TRINITY_DN59853_c2_g1_i1.subseq
TRINITY_DN59853_c3_g1_i4.subseq
TRINITY_DN59855_c1_g2_i1.subseq
TRINITY_DN59856_c1_g2_i1.subseq
TRINITY_DN59862_c2_g1_i1.subseq
TRINITY_DN59863_c0_g1_i2.subseq
TRINITY_DN59865_c1_g1_i4.subseq
TRINITY_DN59865_c1_g6_i1.subseq
TRINITY_DN59866_c0_g1_i7.subseq
TRINITY_DN59866_c1_g1_i1.subseq
TRINITY_DN59867_c0_g2_i2.subseq
TRINITY_DN59868_c0_g1_i1.subseq
TRINITY_DN59868_c1_g1_i2.subseq
TRINITY_DN59870_c0_g2_i7.subseq
TRINITY_DN59876_c1_g1_i1.subseq
TRINITY_DN59876_c3_g1_i1.subseq
TRINITY_DN59879_c0_g2_i1.subseq
TRINITY_DN59879_c1_g2_i5.subseq
TRINITY_DN59879_c2_g1_i1.subseq
TRINITY_DN59879_c3_g1_i9.subseq
TRINITY_DN59887_c0_g1_i1.subseq
TRINITY_DN59893_c1_g1_i1.subseq
TRINITY_DN59895_c0_g1_i1.subseq
TRINITY_DN59897_c3_g2_i1.subseq
TRINITY_DN59898_c2_g17_i1.subseq
TRINITY_DN59898_c2_g7_i1.subseq
TRINITY_DN59900_c1_g1_i5.subseq
TRINITY_DN59903_c0_g1_i2.subseq
TRINITY_DN59903_c1_g1_i2.subseq
TRINITY_DN59903_c2_g1_i1.subseq
TRINITY_DN59905_c1_g1_i1.subseq
TRINITY_DN59906_c2_g1_i1.subseq
TRINITY_DN59908_c0_g1_i11.subseq
TRINITY_DN59910_c0_g1_i1.subseq
TRINITY_DN59911_c0_g1_i4.subseq
TRINITY_DN59912_c0_g1_i16.subseq
TRINITY_DN59913_c0_g1_i1.subseq
TRINITY_DN59914_c0_g1_i2.subseq
TRINITY_DN59915_c0_g1_i2.subseq
TRINITY_DN59915_c1_g1_i1.subseq
TRINITY_DN59915_c2_g2_i2.subseq
TRINITY_DN59915_c3_g1_i7.subseq
TRINITY_DN59917_c3_g1_i1.subseq
TRINITY_DN59918_c0_g1_i2.subseq
TRINITY_DN59919_c0_g1_i2.subseq
TRINITY_DN59920_c0_g3_i4.subseq
TRINITY_DN59921_c0_g2_i1.subseq
TRINITY_DN59921_c2_g1_i4.subseq
TRINITY_DN59922_c1_g1_i1.subseq
TRINITY_DN59925_c2_g2_i2.subseq
TRINITY_DN59926_c2_g1_i1.subseq
TRINITY_DN59926_c3_g2_i2.subseq
TRINITY_DN59929_c2_g1_i4.subseq
TRINITY_DN59930_c1_g2_i1.subseq
TRINITY_DN59930_c2_g1_i8.subseq
TRINITY_DN59931_c0_g2_i2.subseq
TRINITY_DN59932_c0_g1_i4.subseq
TRINITY_DN59934_c0_g1_i4.subseq
TRINITY_DN59935_c0_g1_i7.subseq
TRINITY_DN59936_c0_g1_i3.subseq
TRINITY_DN59936_c1_g1_i2.subseq
TRINITY_DN59936_c2_g1_i4.subseq
TRINITY_DN59936_c3_g1_i1.subseq
TRINITY_DN59937_c0_g1_i2.subseq
TRINITY_DN59937_c0_g3_i4.subseq
TRINITY_DN59938_c0_g3_i1.subseq
TRINITY_DN59938_c1_g1_i9.subseq
TRINITY_DN59941_c2_g2_i2.subseq
TRINITY_DN59942_c0_g5_i3.subseq
TRINITY_DN59943_c2_g4_i1.subseq
TRINITY_DN59943_c3_g7_i1.subseq
TRINITY_DN59944_c2_g1_i5.subseq
TRINITY_DN59944_c2_g2_i1.subseq
TRINITY_DN59951_c0_g4_i7.subseq
TRINITY_DN59953_c3_g1_i1.subseq
TRINITY_DN59955_c0_g1_i5.subseq
TRINITY_DN59956_c1_g2_i1.subseq
TRINITY_DN59956_c4_g1_i4.subseq
TRINITY_DN59957_c1_g1_i6.subseq
TRINITY_DN59958_c0_g3_i2.subseq
TRINITY_DN59958_c1_g1_i3.subseq
TRINITY_DN59960_c0_g1_i3.subseq
TRINITY_DN59961_c0_g1_i2.subseq
TRINITY_DN59962_c0_g1_i3.subseq
TRINITY_DN59966_c1_g1_i1.subseq
TRINITY_DN59966_c2_g1_i3.subseq
TRINITY_DN59968_c2_g1_i2.subseq
TRINITY_DN59968_c3_g2_i1.subseq
TRINITY_DN59968_c4_g1_i1.subseq
TRINITY_DN59970_c1_g1_i9.subseq
TRINITY_DN59970_c2_g1_i1.subseq
TRINITY_DN59971_c0_g1_i1.subseq
TRINITY_DN59974_c0_g2_i1.subseq
TRINITY_DN59974_c1_g1_i1.subseq
TRINITY_DN59975_c0_g1_i1.subseq
TRINITY_DN59978_c0_g1_i2.subseq
TRINITY_DN59979_c1_g1_i3.subseq
TRINITY_DN59981_c0_g1_i5.subseq
TRINITY_DN59982_c1_g1_i2.subseq
TRINITY_DN59983_c0_g1_i2.subseq
TRINITY_DN59985_c3_g2_i1.subseq
TRINITY_DN59986_c0_g1_i3.subseq
TRINITY_DN59990_c1_g14_i1.subseq
TRINITY_DN59992_c0_g1_i1.subseq
TRINITY_DN59992_c1_g1_i2.subseq
TRINITY_DN59993_c0_g1_i4.subseq
TRINITY_DN59996_c2_g9_i1.subseq
TRINITY_DN60000_c0_g2_i5.subseq
TRINITY_DN60001_c0_g1_i2.subseq
TRINITY_DN60002_c1_g2_i1.subseq
TRINITY_DN60004_c0_g1_i1.subseq
TRINITY_DN60005_c0_g2_i1.subseq
TRINITY_DN60007_c1_g1_i1.subseq
TRINITY_DN60009_c0_g1_i1.subseq
TRINITY_DN60010_c1_g1_i1.subseq
TRINITY_DN60012_c0_g1_i1.subseq
TRINITY_DN60012_c1_g1_i2.subseq
TRINITY_DN60015_c0_g2_i3.subseq
TRINITY_DN60016_c2_g1_i4.subseq
TRINITY_DN60018_c0_g11_i1.subseq
TRINITY_DN60019_c1_g2_i1.subseq
TRINITY_DN60022_c2_g5_i1.subseq
TRINITY_DN60023_c0_g1_i2.subseq
TRINITY_DN60024_c0_g1_i2.subseq
TRINITY_DN60025_c1_g1_i1.subseq
TRINITY_DN60028_c1_g2_i1.subseq
TRINITY_DN60031_c0_g1_i1.subseq
TRINITY_DN60032_c0_g1_i2.subseq
TRINITY_DN60032_c1_g1_i2.subseq
TRINITY_DN60033_c2_g1_i2.subseq
TRINITY_DN60036_c2_g1_i3.subseq
TRINITY_DN60037_c0_g1_i13.subseq
TRINITY_DN60038_c1_g3_i1.subseq
TRINITY_DN60039_c0_g1_i2.subseq
TRINITY_DN60040_c0_g1_i3.subseq
TRINITY_DN60041_c0_g1_i4.subseq
TRINITY_DN60043_c1_g6_i1.subseq
TRINITY_DN60045_c0_g1_i4.subseq
TRINITY_DN60046_c0_g1_i1.subseq
TRINITY_DN60046_c0_g3_i2.subseq
TRINITY_DN60050_c2_g1_i1.subseq
TRINITY_DN60053_c0_g1_i3.subseq
TRINITY_DN60055_c0_g1_i3.subseq
TRINITY_DN60055_c1_g1_i6.subseq
TRINITY_DN60056_c1_g1_i1.subseq
TRINITY_DN60056_c2_g1_i1.subseq
TRINITY_DN60059_c0_g1_i2.subseq
TRINITY_DN60059_c1_g1_i1.subseq
TRINITY_DN60059_c2_g2_i1.subseq
TRINITY_DN60060_c0_g2_i5.subseq
TRINITY_DN60062_c0_g1_i2.subseq
TRINITY_DN60063_c0_g1_i2.subseq
TRINITY_DN60064_c0_g1_i1.subseq
TRINITY_DN60064_c1_g1_i2.subseq
TRINITY_DN60066_c0_g1_i2.subseq
TRINITY_DN60067_c1_g1_i1.subseq
TRINITY_DN60069_c0_g1_i5.subseq
TRINITY_DN60072_c0_g1_i1.subseq
TRINITY_DN60074_c0_g1_i7.subseq
TRINITY_DN60075_c1_g1_i1.subseq
TRINITY_DN60077_c0_g1_i1.subseq
TRINITY_DN60077_c2_g1_i6.subseq
TRINITY_DN60082_c0_g1_i5.subseq
TRINITY_DN60085_c0_g1_i1.subseq
TRINITY_DN60086_c1_g2_i4.subseq
TRINITY_DN60087_c1_g2_i4.subseq
TRINITY_DN60088_c0_g2_i1.subseq
TRINITY_DN60092_c0_g2_i1.subseq
TRINITY_DN60093_c1_g1_i1.subseq
TRINITY_DN60093_c2_g2_i5.subseq
TRINITY_DN60094_c0_g2_i1.subseq
TRINITY_DN60096_c0_g1_i3.subseq
TRINITY_DN60097_c1_g1_i4.subseq
TRINITY_DN60098_c1_g2_i10.subseq
TRINITY_DN60099_c0_g5_i1.subseq
TRINITY_DN60102_c0_g1_i1.subseq
TRINITY_DN60105_c0_g1_i4.subseq
TRINITY_DN60106_c2_g4_i1.subseq
TRINITY_DN60107_c1_g2_i3.subseq
TRINITY_DN60111_c2_g3_i1.subseq
TRINITY_DN60112_c0_g1_i1.subseq
TRINITY_DN60114_c0_g1_i1.subseq
TRINITY_DN60118_c0_g1_i2.subseq
TRINITY_DN60120_c0_g1_i1.subseq
TRINITY_DN60122_c1_g1_i10.subseq
TRINITY_DN60125_c1_g1_i1.subseq
TRINITY_DN60125_c2_g1_i1.subseq
TRINITY_DN60126_c0_g1_i6.subseq
TRINITY_DN60127_c0_g1_i1.subseq
TRINITY_DN60127_c1_g2_i1.subseq
TRINITY_DN60128_c3_g2_i3.subseq
TRINITY_DN60129_c0_g2_i1.subseq
TRINITY_DN60129_c1_g1_i3.subseq
TRINITY_DN60131_c1_g2_i2.subseq
TRINITY_DN60137_c2_g1_i3.subseq
TRINITY_DN60140_c0_g1_i2.subseq
TRINITY_DN60140_c1_g1_i5.subseq
TRINITY_DN60141_c2_g1_i1.subseq
TRINITY_DN60141_c3_g1_i7.subseq
TRINITY_DN60143_c0_g1_i8.subseq
TRINITY_DN60144_c1_g1_i2.subseq
TRINITY_DN60148_c1_g4_i2.subseq
TRINITY_DN60149_c0_g1_i1.subseq
TRINITY_DN60155_c0_g1_i4.subseq
TRINITY_DN60156_c1_g2_i1.subseq
TRINITY_DN60158_c0_g1_i1.subseq
TRINITY_DN60159_c0_g1_i5.subseq
TRINITY_DN60161_c0_g2_i5.subseq
TRINITY_DN60162_c0_g1_i1.subseq
TRINITY_DN60162_c1_g2_i2.subseq
TRINITY_DN60164_c0_g1_i1.subseq
TRINITY_DN60166_c0_g1_i1.subseq
TRINITY_DN60169_c2_g1_i1.subseq
TRINITY_DN60169_c3_g1_i7.subseq
TRINITY_DN60171_c0_g2_i1.subseq
TRINITY_DN60173_c0_g1_i2.subseq
TRINITY_DN60174_c0_g2_i2.subseq
TRINITY_DN60178_c0_g2_i2.subseq
TRINITY_DN60179_c0_g2_i1.subseq
TRINITY_DN60181_c3_g1_i7.subseq
TRINITY_DN60183_c0_g1_i2.subseq
TRINITY_DN60185_c2_g1_i5.subseq
TRINITY_DN60189_c0_g1_i4.subseq
TRINITY_DN60190_c1_g3_i4.subseq
TRINITY_DN60191_c0_g1_i5.subseq
TRINITY_DN60191_c1_g1_i3.subseq
TRINITY_DN60192_c1_g5_i3.subseq
TRINITY_DN60194_c0_g1_i4.subseq
TRINITY_DN60195_c0_g1_i1.subseq
TRINITY_DN60196_c0_g1_i1.subseq
TRINITY_DN60198_c2_g1_i3.subseq
TRINITY_DN60202_c0_g1_i4.subseq
TRINITY_DN60205_c2_g1_i2.subseq
TRINITY_DN60205_c2_g2_i5.subseq
TRINITY_DN60212_c1_g5_i1.subseq
TRINITY_DN60213_c0_g2_i2.subseq
TRINITY_DN60216_c0_g1_i5.subseq
TRINITY_DN60223_c0_g1_i1.subseq
TRINITY_DN60227_c3_g1_i1.subseq
TRINITY_DN60232_c0_g1_i4.subseq
TRINITY_DN60238_c0_g1_i2.subseq
TRINITY_DN60241_c1_g1_i1.subseq
TRINITY_DN60244_c6_g4_i3.subseq
TRINITY_DN60244_c6_g6_i1.subseq
TRINITY_DN60244_c6_g7_i2.subseq
TRINITY_DN60247_c0_g1_i4.subseq
TRINITY_DN60253_c3_g30_i1.subseq
TRINITY_DN60267_c6_g2_i1.subseq
TRINITY_DN60275_c1_g1_i1.subseq
TRINITY_DN60296_c15_g7_i4.subseq
TRINITY_DN60298_c16_g1_i2.subseq
TRINITY_DN60300_c24_g1_i2.subseq
TRINITY_DN60566_c0_g1_i1.subseq
TRINITY_DN60629_c0_g1_i1.subseq
TRINITY_DN60684_c0_g1_i1.subseq
TRINITY_DN60711_c0_g1_i1.subseq
TRINITY_DN60808_c0_g1_i1.subseq
TRINITY_DN60919_c0_g1_i1.subseq
TRINITY_DN61398_c0_g1_i1.subseq
TRINITY_DN61435_c0_g1_i1.subseq
TRINITY_DN61476_c0_g1_i1.subseq
TRINITY_DN61501_c0_g1_i1.subseq
TRINITY_DN61516_c0_g1_i1.subseq
TRINITY_DN61654_c0_g1_i1.subseq
TRINITY_DN61677_c0_g1_i1.subseq
TRINITY_DN61781_c0_g1_i1.subseq
TRINITY_DN6187_c0_g1_i1.subseq
TRINITY_DN61897_c0_g1_i1.subseq
TRINITY_DN61908_c0_g1_i1.subseq
TRINITY_DN62002_c0_g1_i1.subseq
TRINITY_DN62157_c0_g1_i1.subseq
TRINITY_DN62788_c0_g1_i1.subseq
TRINITY_DN6287_c0_g1_i1.subseq
TRINITY_DN63267_c0_g1_i1.subseq
TRINITY_DN63275_c0_g1_i1.subseq
TRINITY_DN63368_c0_g2_i1.subseq
TRINITY_DN63565_c0_g1_i1.subseq
TRINITY_DN6391_c0_g1_i1.subseq
TRINITY_DN63970_c0_g1_i1.subseq
TRINITY_DN6414_c0_g1_i1.subseq
TRINITY_DN64839_c0_g1_i1.subseq
TRINITY_DN65926_c0_g1_i1.subseq
TRINITY_DN66937_c0_g1_i1.subseq
TRINITY_DN67019_c0_g1_i1.subseq
TRINITY_DN671_c0_g1_i1.subseq
TRINITY_DN6845_c0_g1_i1.subseq
TRINITY_DN6862_c0_g1_i1.subseq
TRINITY_DN6864_c0_g1_i1.subseq
TRINITY_DN70131_c0_g1_i1.subseq
TRINITY_DN7029_c0_g1_i1.subseq
TRINITY_DN70635_c0_g1_i1.subseq
TRINITY_DN70716_c0_g1_i1.subseq
TRINITY_DN70795_c0_g1_i1.subseq
TRINITY_DN7079_c0_g1_i1.subseq
TRINITY_DN70852_c0_g1_i1.subseq
TRINITY_DN70866_c0_g1_i1.subseq
TRINITY_DN70885_c0_g1_i1.subseq
TRINITY_DN71096_c0_g1_i1.subseq
TRINITY_DN7145_c0_g1_i1.subseq
TRINITY_DN71721_c0_g2_i1.subseq
TRINITY_DN71774_c0_g1_i1.subseq
TRINITY_DN71811_c0_g1_i1.subseq
TRINITY_DN71977_c0_g1_i1.subseq
TRINITY_DN72020_c0_g1_i1.subseq
TRINITY_DN72075_c0_g1_i1.subseq
TRINITY_DN72204_c0_g1_i1.subseq
TRINITY_DN72338_c0_g1_i1.subseq
TRINITY_DN72342_c0_g2_i1.subseq
TRINITY_DN72417_c0_g1_i1.subseq
TRINITY_DN72653_c0_g1_i1.subseq
TRINITY_DN72655_c0_g1_i1.subseq
TRINITY_DN7276_c0_g1_i1.subseq
TRINITY_DN7295_c0_g1_i1.subseq
TRINITY_DN72997_c0_g1_i1.subseq
TRINITY_DN72_c0_g1_i1.subseq
TRINITY_DN7318_c0_g1_i1.subseq
TRINITY_DN73241_c0_g1_i1.subseq
TRINITY_DN73405_c0_g1_i1.subseq
TRINITY_DN73427_c0_g1_i1.subseq
TRINITY_DN73539_c0_g1_i1.subseq
TRINITY_DN73611_c0_g1_i1.subseq
TRINITY_DN7375_c0_g2_i1.subseq
TRINITY_DN74264_c0_g1_i1.subseq
TRINITY_DN74474_c0_g1_i1.subseq
TRINITY_DN7483_c0_g2_i1.subseq
TRINITY_DN75025_c0_g1_i1.subseq
TRINITY_DN7509_c0_g2_i1.subseq
TRINITY_DN7555_c0_g1_i1.subseq
TRINITY_DN7574_c0_g1_i1.subseq
TRINITY_DN75_c0_g2_i1.subseq
TRINITY_DN76546_c0_g1_i1.subseq
TRINITY_DN7668_c0_g1_i1.subseq
TRINITY_DN7694_c0_g1_i1.subseq
TRINITY_DN77288_c0_g1_i1.subseq
TRINITY_DN7738_c0_g1_i1.subseq
TRINITY_DN7818_c0_g2_i1.subseq
TRINITY_DN7833_c0_g2_i1.subseq
TRINITY_DN7858_c0_g1_i1.subseq
TRINITY_DN78822_c0_g1_i1.subseq
TRINITY_DN7948_c0_g2_i1.subseq
TRINITY_DN79745_c0_g1_i1.subseq
TRINITY_DN79_c0_g1_i1.subseq
TRINITY_DN8109_c0_g2_i1.subseq
TRINITY_DN81754_c0_g1_i1.subseq
TRINITY_DN84485_c0_g1_i1.subseq
TRINITY_DN84596_c0_g2_i1.subseq
TRINITY_DN84727_c0_g1_i1.subseq
TRINITY_DN84746_c0_g1_i1.subseq
TRINITY_DN84756_c0_g1_i1.subseq
TRINITY_DN84758_c0_g1_i1.subseq
TRINITY_DN84956_c0_g1_i1.subseq
TRINITY_DN84957_c0_g1_i1.subseq
TRINITY_DN85050_c0_g1_i1.subseq
TRINITY_DN8521_c0_g1_i1.subseq
TRINITY_DN85223_c0_g1_i1.subseq
TRINITY_DN85249_c0_g1_i1.subseq
TRINITY_DN85306_c0_g1_i1.subseq
TRINITY_DN85317_c0_g1_i1.subseq
TRINITY_DN8532_c0_g1_i1.subseq
TRINITY_DN85364_c0_g1_i1.subseq
TRINITY_DN85680_c0_g1_i1.subseq
TRINITY_DN85832_c0_g2_i1.subseq
TRINITY_DN86036_c0_g1_i1.subseq
TRINITY_DN86444_c0_g1_i1.subseq
TRINITY_DN86473_c0_g1_i1.subseq
TRINITY_DN86747_c0_g1_i1.subseq
TRINITY_DN86791_c0_g1_i1.subseq
TRINITY_DN8695_c0_g1_i1.subseq
TRINITY_DN87046_c0_g1_i1.subseq
TRINITY_DN87373_c0_g1_i1.subseq
TRINITY_DN87396_c0_g1_i1.subseq
TRINITY_DN87570_c0_g1_i1.subseq
TRINITY_DN87871_c0_g1_i1.subseq
TRINITY_DN88172_c0_g1_i1.subseq
TRINITY_DN88277_c0_g1_i1.subseq
TRINITY_DN89290_c0_g1_i1.subseq
TRINITY_DN89553_c0_g1_i1.subseq
TRINITY_DN91819_c0_g1_i1.subseq
TRINITY_DN9183_c0_g1_i1.subseq
TRINITY_DN9203_c0_g1_i1.subseq
TRINITY_DN92288_c0_g1_i1.subseq
TRINITY_DN9235_c0_g1_i1.subseq
TRINITY_DN9286_c0_g1_i1.subseq
TRINITY_DN9306_c0_g1_i1.subseq
TRINITY_DN9326_c0_g1_i1.subseq
TRINITY_DN93576_c0_g1_i1.subseq
TRINITY_DN96140_c0_g1_i1.subseq
TRINITY_DN96273_c0_g1_i1.subseq
TRINITY_DN96313_c0_g1_i1.subseq
TRINITY_DN96354_c0_g1_i1.subseq
TRINITY_DN96481_c0_g1_i1.subseq
TRINITY_DN96725_c0_g1_i1.subseq
TRINITY_DN96729_c0_g1_i1.subseq
TRINITY_DN96736_c0_g1_i1.subseq
TRINITY_DN97040_c0_g1_i1.subseq
TRINITY_DN97088_c0_g1_i1.subseq
TRINITY_DN97228_c0_g1_i1.subseq
TRINITY_DN97340_c0_g1_i1.subseq
TRINITY_DN97629_c0_g1_i1.subseq
TRINITY_DN97665_c0_g1_i1.subseq
TRINITY_DN97730_c0_g1_i1.subseq
TRINITY_DN97833_c0_g1_i1.subseq
TRINITY_DN97933_c0_g1_i1.subseq
TRINITY_DN98441_c0_g1_i1.subseq
TRINITY_DN98731_c0_g1_i1.subseq
TRINITY_DN98759_c0_g1_i1.subseq
TRINITY_DN98828_c0_g1_i1.subseq
TRINITY_DN99083_c0_g2_i1.subseq
TRINITY_DN99163_c0_g1_i1.subseq
TRINITY_DN99290_c0_g1_i1.subseq
TRINITY_DN99585_c0_g1_i1.subseq
TRINITY_DN99834_c0_g1_i1.subseq
TRINITY_DN99857_c0_g1_i1.subseq
