# Supplementary material for: NewtCap: An Efficient Target Capture Approach to Boost Genomic Studies in Salamandridae (True Salamanders and Newts)
Source: Ecol Evol. 2025 Aug 12;15(8):e71835. doi: 10.1002/ece3.71835 (PMC12343749; doi:10.1002/ece3.71835)
Supplement: Supplementary file 1 — Data S1: ece371835‐sup‐0001‐SupinfoS1.zip. [file ECE3-15-e71835-s001.zip › Tdob_reference_7139unique.fasta]

>TRINITY_DN115440_c0_g1_i1.subseq
AGTCTATTAGAAATTGGAAATATAAGAAGCAAGAAGAGAAGGAGAAAATGTTTAAACAACAAGGCAAATCCAAAGAAGTGCTCGAGTCAGAACGTTTAGAACGTGAGGAGGCACAAAAGCAAAAACTAGAGGAAGATAGAAGGAAAAGACAGGAAGAGCTTATTGCTTGGAAAAAGCAAAAAGAGTTAGAAGCAGCCATGAAAACAGCAGATCAGTTGCGAGAAGAAGAGGAACGACAAAAGAAGCAGGCAAAGGAGCGGCAGCGACAGTTGGAAATTAAGATTTTGGTGGAGGAACATGCACGTCAGAAAAAGGTTCAGGATGAGCTTCTGAGGTTGGAAAAGCAAATGATGGAAGAAGCTGAGATGGAGGAGAAGAGG
>TRINITY_DN30863_c0_g1_i1.subseq
CAGAGACTGCACTTCAGGGATTACAAAGGGCATCTGGGGCCACTCTCACTATGGCCTCTCTTGGAGCTATATTTGGCATGACCACTTGCATCACAGCGCAGATCCGTGAGAAGCCAGACTCCCCACTCAATTACTTTGCAGGCGGATGTGCATCTGGAGTGTTTCTTGGAGTGAGAACTCACAACTATATGACGGGTACC
>TRINITY_DN34527_c0_g1_i1.subseq
GGGAGCAAAAGACACCATGCCCAAGTACTACGAGGATAAGGAAGAAGATACTCAGCCCTGTTCCGGTGTCCGGGAAGATCTCAAGACATGCCTTTTGGAAACAGATTGTGTGTTGAAGGAAGGGAAAACTCCCAGAGAATGCCTTAAGGAAGGACATTGTAGAGCTTTGCAGGTGACCTTTTTCGAATGCAAGAGATCGA
>TRINITY_DN37578_c0_g2_i2.subseq
AGGGATCTATGAGCTCAAGTGAAGTCACAGAAACAACAGAAAAGACTGACACTGTAACCTTACATGATGCCTTACAGAAAGTAGACCGAGACGAAATGGCAGAAAGGCAGGTAATTGTTCAGGCAGTGGAAGCAGCCGCTGTATCTGCAGTTTTGCTGAAGAAATTTAGCAGTTCAGAGTCAAGGCACTTGAATGTGGGCAAAAGTCTGAAAGACGATGATCCACCAAAGGTTGACACTTATTTTGAACGTCCAAAACCTCAACAGCTCTCTCAGTTTTTCCAACATCATCCAATCCAGCCTACTCAAAACTTGCCATTTGATGGAAGATTGGCATTTTGGAGAAAAGATGAGGTCAGACGACACTGGTTGAGTTATTCTAAAATCCAAGAAGCCCTTTTTTGCTCGGTTTGTTTGGCGTTTAGCAGAAGTGGAGAAAGTGGCCCATTCC
>TRINITY_DN38004_c0_g1_i1.subseq
TGTCCCTTAAGGAGTACGGTCTCGAGTACTCAATGACAGGAGATCTGGGAATGGTCGGCCCTAAAATCAGATCCCCTCAAGCTAGGTGCCAATACTTTCTCAGAATGCCTCTTAGTTGACTTTCTTGCTTGCTGTATGTTGTTATTAACCTAATGAATGAGTCACCTTTCTGTTGTGCCTTTTAGGTAAGAGTAGGGAATCTCTGCTCTTTAGTTCAACCCTTGCTGCTGTTTTGACAAGGGATTCTCTTGTGTAGAGACGCTGCCCACATATACCAGCCATCTCATCCATACCAGTCTTCCAATCATCAATGCAACTGCAATTTCTTCTTAATCTCAGCATTTCCCCATATGGGATGTTGGATTTTAAATGGCTTGGGTAGAAACTGTGTGCATGTAGGGTAGAATTCCCTGCCGTCTTCTTCCTAAACAATCTGGTTTCCAGCCTGTC
>TRINITY_DN38977_c0_g1_i1.subseq
GTGCAAAAGTATACTTGGAATGCATTACACAGAAGCATCAAAGGCAGAATACATTCTTTAGACAACTCAAGCAACTGTGCTACCCATGATTAAGTGGGCGAGTGGGACGGGGGTATGGGCAGGCGCGGCAGGCTCAGAAGTAGCTTATCGCATCATGCTTGGTTTTTGACGTCTGACAGGAAGAAAGCTCGGCTGGCTTCCCGGTATGTGGCAGGGCTTGATATACACGCAGATGTACATATGCCTCGTTGCCAACATGAAC
>TRINITY_DN41416_c0_g1_i1.subseq
AGAAGAACAAGAATCTTTCATCCCCAGAGAAAGTTGCAGAGCAAATGAAAATAGGCACTGATGTTGAAATTTTTCTGCGAACATCTGTCATCCAAGGAGTTCATACAGAATCCAATCGAATTGTTTTGGTACCAAGGGCAGACGTTCTCCTAGACAACATGCCTTATTGTGATGGTCCGGCAAAAAAGCCTTGAATCCTG
>TRINITY_DN45758_c0_g1_i1.subseq
GAGTCCAACAAAGAACACCAGCATGAGGCCGGCCACCAAAGGAATGATCACAGAATACTCCCGTGGCAGGAAATACTTGTGGATCACATGCTCAGCATCGATGAAAGGCAGAGCGATGATCCACAGCGTGTAGTAGATGAACAGGACAGAGCTGAGGGCCACCAAGCCGGCTCCCACTAGCTGGTCGGTGCCTGTGGCCA
>TRINITY_DN47166_c0_g1_i2.subseq
TTAATCTGGAAAAATGAGAAACCCTGAAAAAACACTATCCTCCATTTTAGCGCCTTGCATACCATTGTAGTCATTAACCTCCAGCCACACCTGCTGGCCTTTCTCCAGAGCCAGCAGAATGCCACCAGAAGTGACCTGAGTCTTGCTTGACATATGTTCACAGAAGTTGGCCTTCTTCACTTTGTCCAGGTACATGATTATACAGAGATTGTAGGTTTGTGATGCATGATAGGTAAAATAATACAGTCCAGGGATCCTGCAAGTAAAAGCCCCTGTGGTTGTGTCATAGTCATTCATCTTGTTGCTGATCACCTTTGTGAAGAGTACTCGGGAGTTCTTGGACGGGTATTCGGTTGTGGATCTGGCAACAGTGAACGCTGACTGGTGGAGATGCTTGTGACTTCCAGATGTGCCTACTTCTCCTCTCGGGCCTGGGCTCCCTTTGTCTCC
>TRINITY_DN48584_c0_g1_i2.subseq
GGGAGGCGCGGCTGGTTGAACGGGGAGCCGAGTCTGTGTAGTTCAGAGCGCACTTGGAGCCCACAACAGCATCAGCACCATTCACGCAGTAGCGTCGTAGCTGTCACCATCATGCCTAAGAGGAAGACTCCAGAGGGTGCTGAAGGAAAGGATGCATCAAAAGCCAGTAAACAAGAGCCTACCAGGAGGTCGGAAAGATTGTCTGCGAAACCTGCTGCACCAAAGCCTGAAGTGAAACCGAAAAAAACATCAGCAAAGAAGGAATCTGCAGCAAAGGGTAATCCTGGTGCAAAAGGCAAGAAAGATGCTGGAAAGGAAGGTACTGCTCCATCTGAAAATGGTGAAACTAAAACTGAAGAGCAACAGAAAACTGAATCTGGCAAAGACAAAGATTGACTTCACCTTCAAGATTTTAAATTGGTTTTAATTACCTCTTAAATATGT
>TRINITY_DN48779_c1_g1_i1.subseq
ATCGTGGAGGCGCATGACAAGGCATGCCGGGCCCGTCAGGAGAACTACGTCGATCCAGAGACGGGATATTTTGTATTCACCAAATTTGCTCATTTACAAAGAGGGAAATGCTGTGGATGTGCTTGCCGACATTGTCCATATGGCCAAGTGAATGTTAAGGATCCAGCAAAGAAGAAGCAATTCAATTCTTTTTTTTACAC
>TRINITY_DN48995_c0_g1_i1.subseq
GATCTTCACTTTTTCCTGCAGATTTGAAAAATATTTCATCTTGATTAAAAGTAACTTAGCCTCCTGAACATCACCTTTTTCAAAAGCTTTACTAACGTCCTCTGTCAAGTCTTCATATTTGGCGTCAATGAAATTTCCAATATCTTGTACTTCGGACTCGTCCAAGGCATCTTCCAGTTTTTCATTAATTTCCATGATTTCAACAATGAATGGCATTTCTGCATCACTGTCTGTTTCTTCTCCTAAGACAATTCCGTTGAGTTTTAACAAATAGAGTCCACGGCTCAAAGGAGTGAGGAGGGTCCTATAGGCTTTGTTCACGAGTGAAGACTGCTTTTCAGCTAAATCACGTTCTTTCTGTGATTTTTGACTGAAATAATCTGGATGTAGTAACCGCTGAAGATTTCGGTACTGTTGTTGAAGTGTTTGGACATTAACCATGAACGTTCT
>TRINITY_DN49060_c0_g2_i2.subseq
TCCACTGTACAGTCCAAAAACAACTGGCAAAAACCTGCAGAATGTTTTCGGGCCAGCTGGTACACTTGATATCGCATGCTCTGATAGTAGAAATTATCATCCAGTACAATGCACAGTGGAACGGAAGACTCAGTGAGCTTTAGGCCACAGACAGATACCACCTCAGCTGACCTGTAGGAAAAGAGTCCTTGACTGTCCAGGCAGCAGATGAAGTGACTCCATAATGCCTCAGTGTGATCTTTGGGAGCAGACAAGGGAGCATCGGTGGCAACAGAAGTCAAGAAGCAGTCTACATAGAGGAGCAGCTCTTGACGGTACTGCTTCCAGTTGGAGATCCAGCCA
>TRINITY_DN49371_c0_g1_i1.subseq
TTTCGTTTACACTTTTAACCATCCTCGTCCTCTTCCTCATCAAGCTCTCCACTGTCCTGGTGTGGCTGTTCCTCTGAAGATTCTTTGTCTTCCAACAGGACTTTCTCCTCACTTAGCTTGTCTTTGTCGCCTTTGGAATCTTTGCCACTGTCTTGCTTTTCTGTCACCTCTTCAATCACATCTAGGTCGTTGTCCTCGGGACCTTCCAGACGTTTCTCTTCCTCATCTGTGATCTCCTGCACGTCCTGCTCTACTTCCTCCACTTGTTCATCACAGTCGTCATCCACTATCAACACGCAATCATCACCATTCTCTGTTTCACTGTCTTCACCATTCTCTCCACTATCTCCCTCGCCCATC
>TRINITY_DN49373_c0_g1_i2.subseq
GGGGTGGTGCGCTTTGTACAGTTGTCGCTGGAGAAGTGCATCATTGAGGGTACCATAGATGGACTGAAACCAGGATTGCACGGGCTGCATGTCCATACATTTGGGGATCTCACAGACTCCTTTAACAAATGTGGGGACCATTTTAACCCCGACGGGAAATCTCATGGTGATCCAAAGGACTCAGACCGGCATGTGGGCGACCTTGGAAACATCCTTGCTGATGAGATTG
>TRINITY_DN49433_c0_g1_i1.subseq
TGCACTGTCACCTGAAATATAACACAGCTGGTTTAGTGTTTATATCATATTAAGTTTAAGAAAGAAAGTAGACGTACATAGTAATTACCTAAAAGCCAGCCGTCTCCAAAATCTCCTCGGGATAGCCGCTCATACAGTCCACAGTGTCTAAATATATACGAGTCATGAGTGCTACCAGGGTATCGTGCCACAAGGTCTGTGATGAGACATTTTGCATTACATACTACTTGTATGTTTAAAGAATGTTGGCTTTTATGGTTACGATACACATGCTCCGTGTCAGAAGGTGGACAAATTAAAATGTGTGTACTGTCTACACACCCAAGTACTTGTGGGAAATGTGCTACTGCATAGAATTGGATTTTGGTAGTTTCCAACTCTGCAGGGCTGCTAGGAAAAGAAATATGGGAATTAATCCTTGCCAACATTGCCTCTATGAAATTTTGGAAA
>TRINITY_DN50049_c0_g1_i1.subseq
AGCTCACCAAAGCACGGCCCAGAGAGAGGTTATTCAATGTACTACATGTGACAAGGAGTGCAATGAGATTCCTTGTAAAGCACAACATATGAACACTATATAGGTTACATAACGGTTCTAAATTTGACAACTTTCTATAGAAATACCTATGTAAAGAAATATCAGCTAGACTACACTGAACTCTGACCCTATATATCTACACCTAGTGTAATGATATTCCATTTGAGTCATCTGATACATCCCCACAAAAACTGCACCAGTAGCCTATTTCAGTCAACCAAATGTAGCGATGCATCAGTACAAATGGCTCTCTAAAGTGTCACCATATAAACCACACAAAAACTATGAATGTATGAAGTTTGAGCAGTCATTTTTAAAAACTACTTATCAGCAAACTCACACTAGAGAGTGACCACATACATGTGACATGGCACTTTTG
>TRINITY_DN51769_c0_g1_i1.subseq
AACTTCTTAGCCAGAGCTTCCACATTAAGCCTTTCAATTTCATCATCATTAAAAGGATTTGAGGCTTCCTTGTTCTTCTCTCCCACAAGCACATTCTTTGCTTTACCCCATGGGTTTCGAACGAGCTCTGGATAGAAAAACTCCGGGCATCGCTTGTGATCAGGCTCAAAGAGGGTGAGGGTAATTCGGACTGCAGCTGC
>TRINITY_DN52744_c0_g1_i4.subseq
AGTGAAACCAGTGATTCCCCAATGCAGTGTTCCCAAAGCAGTTCCCGTAGGCAAGTCTGCCATTCTTCACTGTCGAGAGAATGAAGGCTTCCCGGATCCCACGTACCGTTGGTACTGGAATGGTGAGCCACTTCCGGAGGACTCACGGACCAATCCGAAATATGTGAACTCTTCGTTCACAGTGGATCCCAAGACAGGCACTCTGGT
>TRINITY_DN52747_c0_g1_i1.subseq
TCCAATTTGGCCATGGCACCCGGAAGGAAGAGGACAACAAATCGGCGAAAAAATCGCACTGTAAAAAATGAAAAGCTGGTATCTTTCCTAAAGGATTTTGACAGTCAAGTAAGAACAATAATTGAGCAGCTGAAGGCAGATCAGATGAAAATGCATAAAGAAATGGATGGTCTCTACAACATCGAGGTCCTCAAATGGCC
>TRINITY_DN52755_c0_g2_i1.subseq
AACAGCACAAAAGCTTACCAGCAGCAACCCTGAACATTGAGCGGATGGTCCAGGCCTATCTGGACGACCCAACAGAGGTGTACGTTGATCAAAACCCAGTGCAGTATTGGTATAGGAAAAGGTCTGATTGGCCACAGCTCAGCAGGCTGGCGATAAGCTATCTGGCTTGCCCTGTCGCAAGTGTCTCTTCCGAACGTGTTTTCAGTGCTGCTGGTTCCATTGTAACCTTGAGAAGGACCAGTCTATCTCCCAAAAACGTGGAGAGGTTAACAATGATCAAAATGAATCAGCACTTCATACCACCGAATTACACAATGCATGAATCAACAGA
>TRINITY_DN53617_c0_g1_i1.subseq
GTAGTCTGTGGGCTCCACAACCTTCTTCTTTACACTTGTTTTCGGCTGTTTCCGCGGCATCCTGGGCTTGCGGACTGTGATGAGGTCAGAAAGCTCTGGTAGAGCATCCACCAGTGCCCTCATGTCCCCCACCACGGGTGTGGCCTTCCTCTTAGCTTGTTCTTTCTGCTTTTGCTGGGCAAGCTTCAGTGTATCTATTT
>TRINITY_DN54136_c0_g1_i1.subseq
CCGACATCATTTGATTCATCCTCATCATCATATTCATCAGAGATATCTAAATATTCATCGTCGTCTTCGTCGTCATCATCATCATCCGCTTCATAATCAGGGTATCGCTGGCCGTGATCCAGCTTTGTCATTATCTCGGCTAATCCAAGTGAATTTCCTTGAGACAACTGTTGTAACCTCTCAGGGTCGTTCATGATCATCTGTTTAACGATATCCATCATATTGT
>TRINITY_DN54803_c0_g1_i1.subseq
AAAAGAACCTGCGCCATCGTCTCATGGTGACTGGAAACCTCTGTGCAGAAGCTGCTGTACTTGGAGCCAGGCCCGTCGGTCTGGGAAGTGCCCGGATCACTAGAGTTGAGCAGGTACGTCCGGCTTTCCTTCAGAAGTTTCTCCTGCAGGTTCCCAGCAAATGCTACCTCATTTTCCTTATTATCCATGTCACGGTCCCCAGTGATGGGGAGTGTCCTCCTTCGGGAACAGGGGCTTAAGCTTATCTGT
>TRINITY_DN55882_c0_g2_i1.subseq
GCTCATGCGCTCCTAAATCCAAAACAGCTTGTAGTCTAGTCTGCAAAATGTCTTTGCATCTCTTGATAGTGACCTCTGGACTCCAAGAAGTCATCCTAGACACCTGGTCCCTGAAGCGTGGGTCCAGAAAAGTGGCAAGCATATAATTGTCATTGTCCTTTATGTATTTGATGCAGGCATCATCAGTTAAAGAAGAAAGCATCTTATTTGCCATCTCACTCAGCTTTTTATTGTGCTGGACACACTCATGTTGCACAGTGATGAGCCTATTCTCCAGCAGGGATATTAAGGGCAGGATTTCACTAATACCAGCTTCCTCTCGACTAGCCCTCACTGTTGCTTCCTCAAATGGGGATAAGATCATGCACAAAAACATGTTCAGCTTCCACTGACTTTCTGTCAAGGCAGTGCCCTCCAAATCCTTTGCACGCTGTGGTGACATGGTATATT
>TRINITY_DN55972_c1_g1_i1.subseq
ATGAACAGTCAGCTTATCACCAAGAACAAGATGAAGTGTGGGATGGAGAGCTCTTAAGTGAACAGGAACTCGAGTCTATATTAGAAAGTGGATACAAATCAAAAATGAAAGTTGTGCAAAAGGGTAGAGAGTTTTTCGACGGTGATGGAAATTTTTTGTATAGAATATGACTCTTGTTTATACACACCAAGGAACTATAG
>TRINITY_DN56074_c1_g1_i1.subseq
ATATTGAAAACCGTAACATTGAGCAATTTAATATTATAGCTAACAAAATATCAATAAAGAAAATAAAGAAACATTTAATATAGACACACCTACCTTCAAAATAAAAAAATACCAAATTATTATCATATAAAATATATACAAACATATTATTAAAAAAACATTGAACTAAAAAAATTAAAAAACTACACAATTGTCAAAAAAGGCTTTTACTCAAAAAATACACATGGCTTGATTAGCGATTTCCAAATAAGGAAAATTCCCCAAAAATCATAAGCTGGCACATTACAATCAAATCACAAACTGTCAGCAATTAGCACAAAGTAATAATTAGGAAACATATGAAAAATCAAAA
>TRINITY_DN56715_c0_g1_i1.subseq
CTCTGCTTCTTCCTATCATCCACTGGGTCATCATCACTGCTGCTAGATGTGTCTGAGTCTCCATCATGATGGTCTTTCTTGGGTTGGCTACTGTCTTTGGCCATACGGTTGCCATTGCTGCTGTCTGATTCATTGCCAGAATTTGACCCAGTCACTTTGTCTGCTTCTGCAGTTACTTTGGATGTGCCCTTTTTCTTCTTTACAGTCCCAATTTTTCCCTTGTTGAGTACTGGAGCCTCGTCTTCCTTGGTCTCCTCCTCTGAGCTGTCATCCATGCTAGATTTTGTGTGAGTTCTCGCAGGGGCTTCATCTTTCATTTTCCTGCCAGTCAGGTCCTCTTCATCAGCACTTTCTGAACTAGCACTCTCTTCAGTTGAAGCTTCATGCGCATCTCCTCCAGAGTCAGAGACTCTGCTCTTGGTGCTCATGTTACTCTCAGTCGGTATATTT
>TRINITY_DN57999_c3_g1_i3.subseq
CAGCAGGACCTGAGAATCACCCCTCCCATCTCACAGAGCCAAGTTGTACATCAGAATGATATGGCTAATGTTGTAGTTTGTGATCCCAGATAAAGATTAAGGTCTAAGGTGTCACTTTCCGTAATGTAGCAATATAGTTGCTATGGATAGTATTATTATTTTTATTATTAATATTATTGTTATTATTATTGATATTATTAATGTTGGACTTGGTCAATAAGACATGATGCTGAAGAGTTTTTAC
>TRINITY_DN58030_c5_g4_i1.subseq
AGGTGAACTGTACAACATTAACATCACGTTCTCCAGTGCTGTGGATACCCAGAACACCACGGCCCTTGTTCATGGCATTTTGGCAGGCGTCCACATCCCTTTCCCCATCCCTGAGGCCGATGGATGCAAGTCTGGAATTTCCTGCCCAGTTACGCATGGAAACAGCTACAACTACATGACTTCACTGCCCATCAAGAGCATGTATCCTTCTATGAAG
>TRINITY_DN58590_c1_g1_i1.subseq
GTTCCCTCAATTGGATGTCTGAAGAGTGATGTTACACACTGGCGGTCGCTCCCAGTGTTCTTGATGGGCAGGGGTGTCCTCTTCATGATGATGTCTCTTGCCCGCCAACTCTATGTTTTCCACAACACACCATACAAAATACCGACTGATTTCTTCAAAAAAGTTGACTGTGAACTGCAACAACTTTTGTGGGATGGAGG
>TRINITY_DN59149_c1_g1_i1.subseq
CCTAGCTCTCTTTCTCTGCCACACTCTTCCTTCCCCCTATCTCTCGTCCACCCCTTTCTCTCTCTTTCACTTTCTCGTCCTCTCTTCCTGTCGCTTTCTTTCCCTTTCAGGCTCTCTGTATTTCTATTTCTCCGTGGATCTTTTTCTCTGTCACCTCTCCTCTGTTTCTATCTATCGCTTTCTATCCGACCTCGCCGTCTCTTTCCCCTCACTTTCCCTTTCTAGCTCTCT
>TRINITY_DN59191_c0_g1_i1.subseq
GCGCCTCAGTGTCAGCGTTCTGGATGAGCTGCAGGTAGAACCGCACCAGTAATGCATAATTCTGCACCGAGATCCTCTCATTCAGGCCGTGAATCCGACTAATGTCTTCAGGTTTCAACCAGATTGGGCTGAACCGGTATATATGTTGAGTCAAGCGCACATAGTGGCGGCTGTCTGTGTTCCCAACACAAACTCCTGGA
>TRINITY_DN59351_c0_g3_i2.subseq
TTACTGTACATATCTTTTTCAGTGGAAGCGAGGAACGCCTGTTACTGTGTCTCAGTCCATAGATGGCCATACGATCTTCATACTCCTTCTCTTGGTTAGACCACGGAAACATGATGCCCTCCTCTTGTCCATAGTTCAGGCCTGGGATGGTGCCGGGTGGATCCTCACGTGGCTCCGATGTATCCATGCCTTCCTTTCGGCTATTCGGACTGCAGTGGGTGAAGAGTCTATAACCTGATATGGTCCTTCAAATTTAGGATCTTTCCACTTCCGGACTTGTTTCTTTACGAAGATTTTTGTCCCAGGGCAAATAGGTGGAAGTTCATCAGAAATAGAGCCCTTGTTCTGTGTCCTTGATATCTGAATAGAAAGGAACTTTGCAGCACGAGTTAGTGCACACAAGTAATCAAACAGTTCAGCTTTCACAATCTCAGAAGACATTTCAGTGTC
>TRINITY_DN59679_c1_g6_i5.subseq
TTAGGTGAATACAAATCTCCTGCCGTTCCCCCTCCTTCCATTTCTCTTTCTTTTTCTCTCCTTTTCTTTGTCTCTCTCGCTCTCTTTATCTCTCCCCCTCTCTATCTCCCACACACTCCTGTTAGCTTTAGCTTCATGAATGTCACTGCCACTTCTGGCATTCATACGACAAATCCTTCAGAACATTTGAGACCAAGGGA
>TRINITY_DN74474_c0_g1_i1.subseq
ACAATGGGGCGCCACTTTGGTGATCTGGCGAAGATGCGACATATTATCACCTACACTTTGTCTCCATTTGAGCAGAAGGCTTTTCCACACTATTTCTCCAAAGGCATTCCGAACACATGGAGGCGATTCAGAAGCCAGGCCTTAATATTAGGTCCTCCTTTTGTCCTGATGTACCTCGTCTACTCCTGGGGTTCGCAGGAATACGCAAAAAGTAGGAGGAAGGACCTGTCCCTGTATGAAAAAGACGA
>TRINITY_DN100028_c0_g1_i1.subseq
GCACACTATCTGTTCAGGAGCTGGCGGACTCTCCCCACTCACGTGAGGCAGAATTAAAGGTCCACCTAAAACTGGTAGAAGAAGAAGCAAACATCTTAAGTCGGAGGATAGTGGAACTTGAAGTTGAAAATAGGGGTCTAAGGGCAGAGATGGATGAAATGAAGGGACAAGGAGACAAAGACCTCATTGGTCCAGATGTCCTATTGAGCTTTTCATGCACCAACTATGGAGAGTCTGGAGAGAAATATTTGGAATTGGGGAAGCATCTTCAGTTTGTTGAAGAAGAAGCAGAAGTCCTGAGGAGGTCGCTCATGGAGTCGGAGGACCAGAACAAACTACTTATGAATGAGTTGAACCAATACAAATCAGAACGGGACCAGGACATAACAGTTTCGGAGGATAGCTGCTCAGTGATCAGTGAACTTTCTCAGGAGGAACTCTATACAGCTA
>TRINITY_DN100416_c0_g1_i1.subseq
AAAAATGGAATTGAGAAGAACCTGGGCCTGGGCAAGTTGTCTCCCTATGAAGAAAAATTGGTGGCTGGGGCCATGGACGAGCTCAAGGGCTCCATTAAGAAAGGGGAGGATTTTGTAAAAAGCCGGAAGTGAAATGTGCAGTTGTAGGAGTTAACCCTCCTTAATTTATTGAAACATCATGTCACTTTAAAGACGTTCGGACAAACCACATGCTGTAAAGAGTGCTGCATTACTAATGTATTCCACCTGCTGAGTAGTGTAGGTGATCTGAGTCTGACCATCAATAAAAAAAAAAATATATATTTTGTCAGAG
>TRINITY_DN100915_c0_g1_i1.subseq
ATCACCGCGTCTGTTCGGCCGCTCTTGCCCTTGGTGCTGTTTCCGGTGCCGGTGTTCCCGTGTCCGCCATGCAACTGTCAGTCGTCCGCCGCCTGCTCCGGCTCCGCGCCCCGCTCTGCCAGGCCCGGCGAGCGCTGGCGGCAGAGGCGGCAACCGGGGGCTCGCAGCCCATGAGCTTCACCTTCTGTTCCCCGGCCGAG
>TRINITY_DN101209_c0_g1_i1.subseq
GTATGCTGCCCCACAAGACAAAGCGTGGCCAGGCTGCCTTGGAAAGGCTGAAGGTCTTTGATGGCATCCCTCCTCCGTACGATAAGCGAAAGCGTATGGTGGTCCCAGCAGCCCTGAAGATTGTTCGTTTGAAACCAACACGCAAGTATGCATACCTGGGCCGCCTTGCTCACGAGGTCGGCTGGAAGTACCAAGCAATC
>TRINITY_DN101462_c0_g1_i1.subseq
TACATCCTGTTCTTTCTGCATTTCAGTATTACTGTGACTTTGATACTTGAGCAAACCGTTTTCTCCAATGAAGTATATGTAGTCTGGTTACAAAGATAAATCTGGAAAGGGGAGCGTGTTCTGTTTTTATAATGTATTTTTGCATACTCCTGTAAATAGAAAATCGATGCCAATTGTTGATAATCTTTTATATAGCTATA
>TRINITY_DN10218_c0_g1_i1.subseq
CTGATGAGGCAGCAAATGAAGATGATGTTCTTGGAGAAGAGACGGAGGAGGAAGAACCAAAGCCAGTAGAACCTGCCGCCGAAGTTGAAACACTGCCACCACAGGAGAAAACCCCTGAAACGGAAAGTGACAAAAAGGTGGTGAAGATTTTGACCGGATTGCCGCTGAATGAGAGACTACAGAAAAGAGCAGAGAGGTTT
>TRINITY_DN102883_c0_g1_i1.subseq
GTAATCCGACCCGTCCTCCACATGGAACACAAGCACCATCTACTGGTCTTTTAGGTGCACGACCCGGTTTAATACCACTTCAGCGACCACCTGGAGTTCCTACTCCACAAAGATTTCCTCCAGTGCCTCGACAAATGCCTCCTCACAATATGCACCGAGGCCCACCACCTGGACAAGGACGCTTTGGAATACCTCCCCCTCAAGGGATGAGACCTCCATTTCAACCACCAGGTCACTTTAATTCAGGAGGGCCACCAGGCCATGGAGAAGGCCCTGAAGGGGGCTCTGATGGACCTCAAGATAGAGATGCAAGGCAGAATAGAAATGATCAACAAATGTTTCCTCCTGATAGAGACCAGGAGAGGTTTGGGAGAAGAGGTTTTGGAAATCAAATTGAAAATGATGAAGAACTGTGTAATGATGACCAAGATGATGAAGAACTTGGTCGTC
>TRINITY_DN103092_c0_g1_i1.subseq
CTGGTTATTGTGTTCTTTAATATCCAGTTCGTTTATTGCAGCCATTTTTCTTGCAAGTACATATGACAAAGCACGTCTCCCCTGTGCCACAGCAATGTGAAGGAACGTATCTCCATCAGTGTCCTGGGCAAGGAGCTGTTCCCGACTTATAGTGGCCATTTTGCTCTCCTCCTGATCAAGTTGCCAATGGAAGAAGGACT
>TRINITY_DN103666_c0_g1_i1.subseq
AGTGCTCTGAGATCCCAGGCCTGAAGATTCTGTCTTACAACGCCCCCGTGTACTACGGCAACAGGAACTTCTTCAAAGAAGCTGTGAGCAGCCTGTTGGGTTTAACCCAGGAGAAGATCAGAAAGCGGGAGAAGGCCCTAAAAGCCCTTGAGGAGGGGAGAGCTGCAGACATCAGCATAATTGAAAATGGAATAGCCAATCCAGTGTACCTTCCAGACAGAGA
>TRINITY_DN10416_c0_g1_i1.subseq
ACAGTCCAATCCTTCTCTTTCTCTGCCTTGTATGTAGAGGACTTGGAGGCTTGAGGCTCAGTTGATTCCTCGGCGGTGGTCCTGCAGGATTCCTGCAGCTTCAGTCGGTCAAAGAGCCTGGTAAGAGTCAGCTGAGGCTCATGGTAGAAGGCCTTTCCAAGCACAGGTTTGCGGTAGGTTTCATCCACATCCGTCAGTGC
>TRINITY_DN107021_c0_g1_i1.subseq
ATTAACACAAACTCTTTCAACGGCTTCTCCAAAGAAGAGTTGGAGCCTTTTACGAACTTAAGGGCATTGGATGCTCGAGACAATAACTACATGTGTTCATGCTCATTTTTATCTTTCATTCATAATCACAAAAGTGTTTCTGGTATGTTAACAGGTTGGCCAAAGGACTATGTATGTGATTCACCATCCTCCATGAGGGGAATTCAAGTTGAGGACGCACACCTTCCTTTAATCTGGTGTCATCAGACGTTAATTGTGTCACTAATATGCAGTGTTGTGCTATTGGTAGTAATCATCAGTGTGGTCCTTTGCTACAAATATCATGCAATCTGGTATGCCAAGATGATTTGGGTATGGCTTAAGGCAAAGAGACAACCAAGAAGGGTACCCATGGAAGACATCTGCTATGATGCCTTTGTCTCCTACAGTGAAAGAGACTCTGAGTGGGTT
>TRINITY_DN10895_c0_g1_i1.subseq
GCACCTTCCCTTTCAACTCCTTCCTTTCTGGATTCAGCTCCTGCGTGGGCTCCTTTATTCTGGGTGTGTGCCTTCGAATCCAAATCAACCCCCAGAACAAGGCTGATTTTCAGGGCATCTCACCCGAACGTGCCTTCGCTGACTTCCTCTTTGCCAACACCATCCTGCATTTGGTTGTTATCAACTTTGTTGGCTGATCC
>TRINITY_DN109885_c0_g1_i1.subseq
CTTTTAATAACAATGTCAGCCTGGCCTATGAATGCCTGTGCAATGCTGGCAGGAAGAAGAAGCCAGGTCTGAATGGGAGGACTTACAGCGAGCTGCTGACGAGGCTGTGCAAGGAGGGCAAGCTCCCCAGTGACATCACCTCACCCCTGCTGAAGAAGATCCGGTGCCGGGATCACGAGGCTGTGCCCTTTGATATTTTCCGATATGGCACGCTAACATGCTTCGTGTTGATGGAGTACGTGGGTAAGGCAGGTGCCCTCTACGACATCCTCAGTGATTCTGGTGCAGTGGACGAGCGCGTCGGCCTAGCCCTCCTTGAGACTTTGGAAGAGGCCCTGGAGGCCAGCGATTGTTCGGTTCCTGCTAGTTACCTAGTGGCCGGGTCTAAGCTAGGCCCTGACAGTTTAGCCCTGGCAATGGATAAAGCGTTACTGGCCAAGAAGCCCAGCT
>TRINITY_DN109965_c0_g1_i1.subseq
ATGTTCTCCGCAGGAGGCTCGCGGTTATCTTCAATGCCTGTATCCTGTCCAGGCGCTGCTCTCCCGGCTGCACCCATCTTCACAAGACAGATCTCTGGGTCCGAGGTGTAAATCTCTTTTTTGGAGCTCTGTCCATTTTCCATCTGACGTACCTGGGCTCGCTCTTTGATGTTGACACCGATGATTCCACGGAGGAGCAG
>TRINITY_DN110062_c0_g1_i1.subseq
ACATTGGTATGAAGCTGGAATTCATCCGTTTTGTAGCCGACTGCAAAGTTGCTTTGGGAAACTCTGGACTTCGTCGTTTCAAACGTCATCTGGTATCCAGCCAGCCACCCCTCATACCCGAACACTGCAGCTCCACGTACTGATGATCCAGCAATATCGAAATCCATATCACAGCCAAGATTAATGTGCTCTCGTTTGTAGGCAGACTTAATTTTGGCATTCTTCTTTC
>TRINITY_DN110203_c0_g1_i1.subseq
AATACATTTATTACATATAATATGCCACATCAATAATGGCTAGAGTCAGAACAAATCATGCCTGGGTGGGGCATAAGCAAGTTCAAAAAGAAAACAATCAAGACAGTTCCAATTTGATAGCAGTGAAGAGGGCTACATCACTGGTCCTTCCATTCTTTTGGGGTAACTCGACCCACAGGTGAAAAATTCCATGTAATTCCAGTCTGTGTTAATAC
>TRINITY_DN110221_c0_g1_i1.subseq
AGCCACATATTTTGCTGTTTCGACGACCGCTACCGAAGAAACCAGAAAAATGATCTCCCTTTCTTGTACTATACATGCCTATATATATAATGTTCATAATTTTGCTCTTAGCTGCAAGCACCTTTTTAAAAGTGTTGGAACTGTTTGTATTTCCAAACTACTCCTTTTTCTTTTGTGGTAGGAGGGAAAATATTTGCAAT
>TRINITY_DN110314_c0_g1_i1.subseq
AAGTGAAAGAGGAAGAGAAAATGAAAGACAGCAGTGTTGAAAAAACAGACACCAAAGGTGCCAAAGCTGACCAGCCCAATAATCCATGAGTTCAAGTTGATGACCTCAGAACAATAACAGTATACAACTTTTAGAGTGACTGTAGTGAGCGGAAATGGCCGTTTTTTATTTTTTATTTTATTTTTTTCACAACTGCCAATTTTATTCCCTAGGTTTGGCAT
>TRINITY_DN110360_c0_g1_i1.subseq
CCCTGAAGAGGGACGTGGTGAGCATCATGCCTTTCACTCCAGTCAGTCTCCCCAACAGCTGGGAAAGCACACTTTCATTGGCTAGAACGGCCTTTAAGTACTTGGTTTCCTCCTCCAGGTCGTGCACTCGTTTGCCAAGTTTCCGATTCTCCTCCTTCAGCTCCATGTTTTCTGAAGACAAACAAGACACTTTCTCCTCAAGCCCCATCAAATATTCCTTCTTGCGAAGACGGTTTAGCCTTGCAGC
>TRINITY_DN110430_c0_g1_i1.subseq
TTGATGTCTGCTGCCCACAGTGCAACATCCTTGCCTATGAGAAGTTCTTCCTATTGCTGGCGGAATTCAACTCAGCGATGAACCCCATCATCTACTCCTACCGGGACAAGGAGATGAGCGCTACGTTCAAGCAGATCCTCTGCTGCCAGCGCAATGAAAATGTCAACGGCGGCCCCACGGAAGGCTCTGACCGCTCCGCCTCATCCATTAACCACACCATCTTGGCTGGGGTGCAAAGCAAAGACCATTCTGTGGTTTGA
>TRINITY_DN110437_c0_g1_i1.subseq
GTATGAACTCATGTACTTGTGCTGGAGAGCAGAACCTGTTGACCGTCCCACATTTACCGACTTAAAGGTCGAACTGGAAAAGCTACTGCACAGACTTCCAGAAGTGTCAAACAAAGAAGATGTCATCTATATAAACACCGGCATGCCTCAGGATAGTGGAGCACTCTCACAGGACCCTCAGTTCACGGAGATTGAAATGAGCATTGGGGCCGATGACATTAGTGAGTCCTGTGCGCCACGGCTCAATGCCACGACAGTCTCTGTAGATGTCCACCAGAGTAATCCAAGTGGAGAGAGGTATATTTTTGCAGGGACTGGCAGGAGGGAGCCTGATGTGCCTGAGCAGGACAGCATACCTCTTCTGCAGAGTACCGTCGTACAAAATGGGGTAGCGTGGTCTGAAGCCAGCACACTGCCGTTGGGTAGCACATTGACGGAAGACTTCCTATA
>TRINITY_DN110446_c0_g1_i1.subseq
TGATGTTCATTAAGATGGCTTTTCTGGATGAAAGTTTTGTCACACTTTGTACATTTATATGGTCTTTCTCCAGTATGGATTCGTATGTGATCATCTAGATTATATTTGCGATTGAACCTTTTGTCACAAAAAGTGCACGCATGTGGTTTTTCAGCGGAGTCTATTTTATGGGGTGATTTCAGATGGCTCTTAGAGAAGACAAGTTTTGCACAATCTGTTCCTGTATAAGGCTTCGCCCTTGAATTTATTTTTCCATGTCTATGAAATGCTTCCTTCAAACTGTAGCCTTTATTGCCTCCAATACATGCATTTGCTCTCTGAGCTTGTTGGGTGTTTGAAATCGGTGAATACAT
>TRINITY_DN110525_c0_g1_i1.subseq
ACGTGAAGTTTGATGCTGTGAGCGGTGATTATTATCCCATCGTCTATTTCAACGATTACTGGAACCTGCAGAAGGATTACTTCCCCATCAACGATACACTGGAGAAGCTGCCCTTCCGCATCTCCTTCTGCCCGCTTTCTCTGTGGCGTTGGCAGCTTTATGCCGCCCAGAGCACCAAGTCTCCCTGGAACTTCCTAGGCGAGGACATGTATGAACAGACTGATGAGGAACAAGATTCTGTCAAG
>TRINITY_DN110701_c0_g1_i1.subseq
CTGCCAACTTTCAACCAGTCTGCTGGTATGGAAGCCACAAGAGTGTTCTTGACTTCAATCAAAAACTCTTGTCCGGACACAGTAACATACGTAGCAGAAGGATTCTTTAGAATTGTACGTATATCTTGCATATGTGACTCGATTTGCGACATCACCTCTTGAATTTGAGATTTTCTTTGTCTAATTATGGGAAAGTCAGT
>TRINITY_DN110856_c0_g1_i1.subseq
GGAAGAACGAGGGACGTTTGATATCCACGATTATGGGAACCGGCTGGTATCTGGCTACAGCCAAGTTGGAGAGTGGCGTACATTCGCAAGTCTGATGGCAGGCGAGGAACCGTTCGAGGTGTGCCGGTACATGCTAGCATCCCTACAGCTGGCCAACGATTACACAGTTGAGATAGCCCAGAAACCAGGATTACATGAAGCTGTGGATACGATGGCCCTCCGACTCCTGAGCCAGCAGCGGGCCCACGAAAGATTCAAGACCTACACAGCACCTTCCATTTCAGATCACTGACAAAGACTGCTTTGCGTACCCTCAAGACATACAAGCATCCCTGATAGCATGAAGTGCGAAACTAAGTTCTCCCTCATGATGGAGTTGATGGTGGCCCAATCCTGTAC
>TRINITY_DN110979_c0_g1_i1.subseq
CTGGAAGTGCTTGATGTACGTGGAGATGCGGGTGAGGTGCAGGCTTAGGCAGCGGGACGTGCAGCGGGCTCTGCATATGCCTGCACTGGAGAAGGACTCGTCCTGTTGCTGCTGCTGGTGCTTGTGCCTCCCGGGGCTCAGCAGAGCACGGCTGCGGGGCACCCCGCTAATCCACAGTATGCAGACGGCCAGGAGAAGCGCGCCGGGCTCCTTCAATGAGAGCATGGCGAGCGAGAGCG
>TRINITY_DN110985_c0_g1_i1.subseq
TCTTCCTCGAGTGCACCAAACATTTCGTCTGGAAGCAGCAGCCTGCCTCCGCCCCAGCTCTCCCAGCCTTCCGAGCGCCTAGCAGAGCACACCGCGGACGTGGAAGCCTTCCGAAGGAGCAAGCAGTATGACGTGTGCGTCTGCCACTGCGAGGGGGACTTGGACTATGCCTTGGAGTTGGTGTCTTACCTGGAGGGAGAGAGAGAGGCATTCCGCTGCTTCCTGCAGCTGCGGGATGCGGCAGCAGGGGGCGCCATCCCCACTGAGCTCTGTGATGCGCTCTCCAACAGCCACTGCTGGGTGCTCCTGATTACCCCACGGTTTCTGGAGGATTGCTGGTGCGGGTATCAGATGCAGCAGGCGCTGGCCCTGGCCCCGGTGTCCAACGGGTGCATTATTCCTTTCATAAAGGACCTGGAGCATGCGCAGTGCCCGCGGGAGTTGACATTT
>TRINITY_DN111098_c0_g1_i1.subseq
ATCACACAGGTGGCTTAGAAAGTCCTCCTTTTAAGAAAGTGGAAAGAACATGGCAACAGAGACTTCCCAGACACTTGAGGCTACGGCACAAACAGACCTACGGATATAAATACATAGAGAGCTGTCAATTGGGTATGGTACACAATTCCCAGGAAATTTGTTTACCCTTTCAAGAGCCTTCTTTAAGTCCTGTTCAGAATAATTTTGATGCAGCTGAAGAAAATGCAGACCATTAAACAAGAAAAAATCCATGCAGATGGCGGGAGTAACCTGGACAACATGATGACCCTTAACTCGTCCTTATCGGACATGTCTGAAGCATATGCTTCAAATGATGATATGTTATTCGATGAAGGAAACCATGGGAAAAACAAGTCATCATCTTGCCGCAGGAAACGGGAATTTATTCCAGATGAAAAGAAAGATGCCATGTACTGGGAAAAACGGCGC
>TRINITY_DN111268_c0_g1_i1.subseq
GGTGTTTGGCTTTCCAGTCCATTACACAGATGTCTCCAATATGAGCCGTTTGGCAAGGCAGCGCCTCTTGGGAAGATCATGGAGCGTTCCAGTTATCCGCCATTTGTTTGCACCACTTAAGGAATATTTCGCCTGCGTCTAATGAAAGAAAAAAGACTGGCAGAGGCAAGGCGAAGCAACAGGAACTGAAGCAAACACAAAATGGGCAGAAAATAAACCCGACAAAGTGGAACGCAAATCTAGGAAAGCAGGAGGAGCCAACACCGGTTATTGAAACGACAAAGAATTGCATTTGAGCAGATGTTTTTTACGTAAATTCCTGTTAATTGTTACACTTTTATCCTATTTAA
>TRINITY_DN11138_c0_g2_i1.subseq
CAAAAGATTCACCATTACAAATAGCTTCACTCTTCTTTCGGAGTTATTTGAATTCCTACCTACGGCAAAGTGTTCCCAAAACAATGAAAGTCTGATCACTGGTACTGATATTGGCAATGAATATAAAAAAAGTTTGAGGCTTCATAGTCCTGACTATAAAATTTGAAAAACGAATTTAAATTCTTCCTGAGTCTTTCCTCAACATCTGAAATAGGTGCAAAATTTACAAAAACTGAACTCCATGTTCTCCGATGTTAAACAAACACCTTTTTACGCAGTTACTTTTAGTATGGCACGAAATCAATGAAAATTCAGGCTTGTTAAATTTACTGTTGCACTGTTTGGAGAACAGGATCCTGTGAGTTACCATTTGGCTCCATGGTTTACAAAGATATGGCTTATAGTCCAAGTCAGGATTATGTTGTTGCCTCAGTGAACCAGATGCCCCTT
>TRINITY_DN11152_c0_g2_i1.subseq
GGGTAACTTCATGTACGGCTCGTTCCTCAGTTTGGATGAGATTGCTTTCTCGGATCCTACACCAGACGGAAAGCTGTTTGCAACAACGTACTGCAAAGCCCCAAACTTTATGGTCTACAATTTCATAAGTTGAAATGTTAAACTTAGACAAACACATTTTGTTTCTGTGTTTATGCTTTATGATGTGAAACATGACAATGGCACAGTGTGTTTAGTTTTATATCAGTAAAATAAGAACTGCTGAGATTTAACATTGTATAGTTGTAATGTTCTTAGTTTTGGATGTGTACATAATTCATCTTTATAATAAAAGTTTATTGTTTGGAGAGATTATATTAAAAATAGATTTGTTTGACTTGTTCCTGTATTTATTGGCTTTCTACCAATATGTCTATTGCACGTTTATTAATTATCTTTACTTTATTTCCATTGTTTTAATGAAAGACCCAT
>TRINITY_DN111553_c0_g1_i1.subseq
ACAGGACGGCATCAGCCCCAAATCCACCCATGGACCGCCAGATGCTTCTACTTCTCCTTCGCCTCCTTAGGCTCTTTAGCACCCTCCTCCAGCTGGAGACTTTCTGGTGCTTCACGATAAGCAGGAAATGTCTCCCAGGGGCTGCTCAGGTCAAACTTGCGGAACTCCTGGGAAAGTTCGACAGGTTCTGCCACAACCCGCTTCACTTCATCATCGTAACGCAC
>TRINITY_DN111635_c0_g1_i1.subseq
ACCTGTGCCCGGTCCACGACGACATCCTGATAGCGCAGCTCCGCCCAGGGCAGGAGCTTGACATCGTCATGCATTGTGTGAAGGGGATAGGTAAGGACCATGCCAAGTTCTCTCCAGTGGCCACTGCCAGTTACCGTCTTCTGCCTGAGATCACACTGCTGGCGCCGGTGGAGGGTGAGCTGGCAGAGAAGCTCAAACGC
>TRINITY_DN112084_c0_g1_i1.subseq
ATCTAACGTCTGCTTTGGTGTTTGTTTATAAATTCATAGAAAATATTAAACATCTAACAAAATAAATAAAACCTTTCAATCATAGATGCTAATGATCAAGTCATTTTATTTTTACATTAAATTACTAAATTTAAGATCTCACGTATCAGTAGTGCTCAGAAGTGAACAATTGCATTTTCAGTGATGTGAAAAAATAGATTGCATCTATCTTTCAAAGATCAAAAACTCCTTCATGAAATGCTGCGTTATAATAATGTCTTAAATATTTCATCTCTAAGTGCTTAAAAAATGTACAGTGTTCTCGTAAACGGTCTGTGAAAAGAGACGATTTTACTTCTCTGGCTTAAGTTGAGGTTAAAAGCAATATCCTTCAGGAACACCTTTCGGTATAATAAGATATCTCAAACTGGAACCGTGGGGCCACGATGTGATGTCTGAGAAGCTTGACGG
>TRINITY_DN112090_c0_g1_i1.subseq
TGTTTGGTGACGTTCCTCATACATTTTCCGACGACTGGATCGAAAAGCAGACCAAGAGAATGTTGGACATGAGAGTGAACCCAATTGAGGGATTCTCTTCCAAATGGGACTACGAGAAGAATGAATGGAAGAAATAAAAAGAACATTTGGGAATAGTTGTGCTAATCTGAGAATTAACCTGTGTTTGCTTGCATTTCAAACCTGCCTGTCCACTTGTAACACCATCGCTAGCATACAGGAGTAAGTCATCACCTGTAATTACATGGCAAATAAAATTTCTGTTTTACTTGAAA
>TRINITY_DN112201_c0_g1_i1.subseq
GTCACAGATTGTTGGGAAGTTCAGCTCCTGTTAATATTCCAGGTTCTCTTGCTCGTTCTTCCTCTTTACATTCATCATCATCGGTTTCAACCTCTCCGCTCAACTCTCTACCCCACTCGTTGTCCCAGTCCTTCCTTTCATCCAGTATGACTCCTCACCAACAGCAGCCTCAGTCTCAGAAACCAGAACATAAGAATTTAGGCACTTCAGCTTCTTCTCACAATTCTTTAG
>TRINITY_DN11244_c0_g2_i1.subseq
TAGAGGTCTTGTGATGACAGTGATCAAAATATTAATTTTTTCGAAGGTCCTCCTTGGTCTGCTCCTTCCGTGATCTTCCTCTTGATACCTAGAGCAATATTTTGCTGCTCCTTTAAAGCTTCGACAGAACAATTAGGCCTTGGCAAAAGAGTCCCAGGAGTTGGTGCAGGCCGGTTACTGAAATACTTCTTCCTCAATGA
>TRINITY_DN112462_c0_g1_i1.subseq
GGTTCACATAAGAGTTCTTGTGCCCGTTCAAGCAATTTTCCTTTTAATGCATTACACTGTGATCTTGTTAGCTCCTCTGAAACCACAGATATACTTGGTGGACATTTTGGATAGGTAGCAGGCAAGTGAAATGTAAGCTTTAGCAGTATCTCTGAATCTAAACGTCCTTTTGCACGTGTCTGAATTTTAAGGGTCACGCCATCCGTCT
>TRINITY_DN112679_c0_g1_i1.subseq
GATCAAGGAGGACTTGGTATTGCCATCAGCGAAGAAGATACATTGAATGGTGTTGTTATTAAAAGTATAACAGACCATGGAGCAGCAGCAAAGGATGGGCGCATTAAAGTAGGTGATCGAATCCTGGCTGTGGATGAAGAGCCAGTTGTGGGCCATCCAATTGAAAAGGTTATCACTCTTTTAAAGAAATCAAGGAACAC
>TRINITY_DN112797_c0_g1_i1.subseq
AAGATCAGCTGCCATAAAGAGCAGATTTGCAAGATTTTAATAAAAAGGAAGGTGTGAGATAATTTTATATTAGAATTTGTAAGAATAGCTGCCCAAGCAATATATGGGTTACAAAGACTTAATTTAGAAACATATGTTTGTTAAGTTGAAGTTTTAAGTTATTGATGTTTCAGATACCAATTGAATACATGAGTGACAGTACCAGTTGAAATGAAATCTGAGGGGGTTAGAATAGCACAAATGGTATTATAAAATGTATTTAGTGCATTTTTCAAGGAGCGGAGAAGAAAAAAACAAATTGAAAGAATAGAACTCTGATCAAACACATTCAAACTGTGTGAACGTTGTCTATAATCAACTAATGGAAGTATTG
>TRINITY_DN113295_c0_g1_i1.subseq
AAAGAAACAAGAGTCTTAAACGGAAATCTAAGTCTAAATCTGAAATGCCTCCAAAGAAAAAAATATTAGCTAGGAAATGTAAAGAGAAAAACCAAAATGGTATGACAAATGAATGCGTTTACACCTTTGAACCTAGGGCATCGAAAGAATGCAAACAGACTTTGAGGCTTCTTCCTTTCAGTTTGAATCAAAATGTGAAATGCCCTAGGAGAAATCAGCCAGTTGTGGTTCTGAATCATCCTGATGCAGATTTCCCTGAAATAGTAAATGTAATGAAGACAATTAAAAAGTTTAAAGGCCATGTTGTTAAGGTTTCATTGTCCAGACGAACTATTGAAGCTCTCCTTCATACTCCATATGGTAGCACATCTAGGCCTACTACAAGTGAACATACTGCAAAGAGTCACAAAGTGTTCATGCCAGTGAGTCCAGTGAAAGAAAGATTTGTTT
>TRINITY_DN113884_c0_g1_i1.subseq
TCCTTTCCGAGAGCTGCTGTCAAAATGGCGGAAGTTGAGCAGAAGAAGAAGCGAACCTTCAGGAAGTTCACCTACCGGGGGGTGGACCTGGACCAGCTGCTGGACATGTCCTATGAGCAGATCATGCAGCTGTACTGCGCCCGCCAGCGCCGGCGGCTGAACCGGGGCCTGCGCCGCAAGCAGCACTCCCTCCTGAAGCGCCTCCGCAAAGCCAAGAAAGAGGCTCCTCCCATGGAGAAACCAGAGGTGGTGAAGACTCACCTGCGCGACATGATCATCCTCCCCGAGATGGTGGGAAGCATGGTGGGCGTGTACAACGGGAAGACCTTCAACCAGGTGGAGATCAAGCCTGAGATGATTGGCCATTACCTTGGTGAATTTTCGATCACTTACAAGCCTGTCAAGCACGGCCGACCGGGTATCGGTGCCACTCATTCTTCTCGGTTCATT
>TRINITY_DN11393_c0_g2_i1.subseq
GCGAGGATAAAAGCCATCAATACCTTCTTTGCAAAAAATGGATACCGGGCAGTGGACTCAAGTGTGTACACTCAGCCTGTTCAAACACAAGCACAGTTTGCTTCGCCACTCTTTATGCAGCCTGTATATAACCCTCAACAGCAGTACTCCATCTATAGCATTGTGCCTCAGACCTGGTCTCCGAACCCTACACCTTACTTTGAAACCCCACTG
>TRINITY_DN114044_c0_g1_i1.subseq
TTCTTGGCTTTGTACACGTATGCGCATCGCTTGCCCAAGTAGAAGTCTGTCTCATCTCGTGCATAAACCCCCTCGATTTTCAAAAGAGCGGTGTGCTCCCTCTGGTTTCGGAGACCACGTTTGTAGCCAGCAAAAATGGCCTTACTCCACAATCTTCCAGACATTCTGTAACTTTATAGTCCGGCTGTTGACAGCCCGCT
>TRINITY_DN114536_c0_g2_i1.subseq
GGAAGCTGGTGTAGGTATCAAGAGTCTGTTGATTTCAAGTCCGGTCTCAAGCTGCTCCGCTTTCTGTTGTAGCAGTTTCCGATGATGTTCTTCTTCGTGAAGCTTTTCCTGTAACTGACTAATCTTGTCCTGGGCAGTCCTTTGAGTGGCAGTCAGCCTCAGGCATTCCTTTTCCAAGACATCAAGTCTTTCAAGCTTTG
>TRINITY_DN11459_c0_g1_i2.subseq
CTGTGCTGTACCACCGCTGGGGAAATCTGGACGCTGCCAAGAAACACTATGAAATCTCTCTGAAGCTTGACCCCACTGCTCCCGGGACGAAAGAAAACTACAGCCTTCTTAGAAGAAAAATGGAACAACTGCAAAAGAAAGGCCCAGCCTGATGTTTCTGTTCATTCCACATACTGTGGCTTCTCATGTCACTTTTGAACTTGGAAAGGTTGCAGTTCCTCTATTTAAAGGTTCTAAGGCACATGGAAGGTACTCCCAGAGTGCTTGATATGAAAGTTCATTTGAAATGAATGCAGTCTTCCAGTAGTTGTATTGAAATG
>TRINITY_DN11470_c0_g2_i1.subseq
GGCCTTTATGACAATTTCCTGAACATGAAAGTGAAAGATGCTAGCTTTGGCACAGTGTGCCTTGCCACGGACTGGCTGGAGTTCACAGACATACTGAATGTGACCATAATGCATGGGCAAAATTTCCAGCTCATGAGATACCTGCCTTTTCTCCCAGTGGCCTTCCACCTGCTATTTGCAGCCTCCAATGTTCCCAGGATAGCCTATCCCAACAGTAATTATGAG
>TRINITY_DN114997_c0_g1_i1.subseq
TGGAATCCTTTCCCAAAGACAAGAACCTCGAGATTATTGAAGGCAGTCAACGAAAATATGAAGAGACCGGATCCCAGCAATCCGCCCACAATTGTCAACCACTCCGTGGATGCAAGCTGCTTGTTGTACATCTGCATGCCTGCGAAGAGCAGGACTGAGAGGAGAGTCGAGAGAGCCAGTGATGTCCCTGTACCCACCGC
>TRINITY_DN116470_c0_g1_i1.subseq
AGTGGAAAGGTAAATCCTTTGAAGTATGGCATCTTTTGCACCATGGACACGTCTTGCAGCAAACCATATAGTGGCCCGTATATGGGAGTGAGGCTTTTCAAAATACCTCTGAAAAGAACCCATAATCTGCTGAGCAATCCTAACACAACAACATTGAGTACTATGTATTCTCTCAGACACAGATGTTGAACAGTCAAATG
>TRINITY_DN118394_c0_g1_i1.subseq
GGATTTTTTTGTGATCCATGAAATATATGATGGGGACTTCACGCAAGCAGAGTTTGAGGCACAACTAGAAGCGGCATTGGAGCAGCAGTATCGCTACATTGTGATTGAGCCAGCCCGTTTAGGTGATGAAACTGCTCGATGGATTGCTGTGGGGAACTGCTTGCACCGTACCTCCATGCTGACTGGTGCCATCTGTCTCCTCTCTCCCTTGGGCCTGCCAGCTGACTTCTCTCACTACCTGGGTCTGCCTGCTGGGGCAGTTAGTGTGGCATGTGCTGCTCTATATGGGGTCTCCTGGCAGTTTGATCCATGCTGCAAGTACCAGGTAGACCGAAGTGGACGGCAACTAGCCCGCATTCCCCCAGGAGCTCTGAGGACTACTTCACCAGTAATTCTGGTGCGTAGAGACGACACACAGCGTAAGCGATTGCACAATGTCATTGCTATGAC
>TRINITY_DN11926_c0_g1_i1.subseq
AATGTTCTTGCAATTCTACTTGAACGAGAGTGGGGAGAGAGTTTATACCCTGAAGAAAACTGACCCAAATGGGAGTCCAACCTCTTCTGCCCATCCAGCCCGCTTTTCGCCTGATGACAAGTACTCTCGCCAACGCGTGGCCATCAAAAAACGATTTGGTCTACTCCTGACCCAACAACCAAGGCCTATTCTTTGAGACG
>TRINITY_DN12096_c0_g1_i1.subseq
TCCCTGGCAGCAGTTCATCTCATGGCGAACGAGAGGACACTGTAGATCTCATCAGGGAAGTTCTTCTGTCTCTCTTCTGCCAAAAGTGCCAACCCCGCCTCTTTAATGAGTTTTCTGACAACCTCCACATCTCGACAGATGCTGCTGTCCACCTCGTCCATGACGACTCCTTCTTGCGTAGCGTTGTCTTTGATGATCACAATGCCGTTGGGTCTAAGGCCAGCTTTGCACCGCTTTAAGAAGGCAACCAAGTGCTCGTCTGTAAGATGAC
>TRINITY_DN12249_c0_g1_i1.subseq
CTCATAGTTTTCTCTTTTCCACAGTTCTCGTTCCAGGAAAACAGTTTTTTGATGGTCTTCAACTGTGTCAAACTGAGACTGGGACATATTCATAGATCTGCGGATAATGTACAGTTTTTCCTCCTCGCCATATTCTTGTCCTTTGATGTTAAATGTGTAAATCCACCAGCAGTACCACACTACATATTTGCACAGGTACACAGGGCATAAGACTATTTGGAAGAGAAGAATATCATATATCTGAGGCTTCTGATAACCTCCTTTAATATCTATTTTAGTCTTTATAATGTCCCGTATTATCTCTTCTTCCTCTGCTTTTATTTCTTCTTTGGACCGTCTGTTTTTGCCCTTCTCTTTAGCCCTGTTAAAAAGACCTTGTTGCTTGGCAATTTCCGCTGCTTGAATTCGATACTTTGGCACCGTAGAAAGGTAATTTATGGCTTCATTGTA
>TRINITY_DN12295_c0_g1_i1.subseq
GATTTTCTATCCAGACCCTGACTGAGGAAATCTTGGTGAAGCAGTGGCAGTAGGTTGATGACAATAACTCCCTGTCTCTCCTCATCATCCAAATTAAACATGTCTTTGAGCGGAAAGAGGAAGTTCCCTTTTACAGAGGGTTCCAAATCTACCACAAAGTCCGCCTGAAAATCCTCCACCACAGTTTTTCCAATCCAGTC
>TRINITY_DN123469_c0_g1_i1.subseq
GTTTACACAGAGGTCTGTAATGTGGTGGGGTGTGGCAGGGTCAACACAAATGGGCAGAGTGCGCCCCCGCCTCCACCAGGAAATGCACTTAAGCTTTCGGGCTCAAACCTCTGGGATGTGTCATCAGTGGAGAACCTCACAGTCATTTTCTTGTTCAGGCAGTACACAGCTCCATCCAGAACTGCACAACGGAACGGGAGCGGATCGCTGAGACACACAGTGGCGCACTCGTTCCAGATCTTGGCCGTGGTATTGTACTTGAAAACGCTGACCCCTGACTCTCGGTGGATGTCGAACCTGTAGATGCAGTTCTTGATGGCCACCATATCACAAGAACGCTTCCTGCTGTTGTTGTAGGGACACTCCTCCCACAGGTCCTTGAGAGGGCTGTACTTCAAGAGACGGTAGAAAAGATTCCCACCAGAGACATAGATGTCACCACTGCAGGTG
>TRINITY_DN123483_c0_g1_i1.subseq
AGACCAAAGTTGCACAGATATCTTGGAGATCTATGATAAAGTAAAATCCGAAGAAAATTGGAACTCTACTGGACAGGCGGAAATTGAAGTTGAATTGGAATCTGATGAACCTGGAACATCAGCTGGAAGAACAGTTAAGCAATGGACAAAAAATAAGTCCTCGAGAGCAAATCCTGATGATTGGAAAAGCCAGTGTAAAGAATTGTTAAATCTTATATATGAACGAGAAGATTCTGAACCCTTTCGGCAACCAATCAATGGTTCCTCTTTTCCT
>TRINITY_DN123523_c0_g1_i1.subseq
GCAGAAATCACTGTGGAAAATCTTCCTCTGTACTTGCAGTATCAGAAACCATTACTTATTTTGTTCTCAGATGGCAAATTAGGTGAGAGTGAAAAAATAGAGATGTCAAGATTGGTGAAAGGAAAGTACAAGGATGCTTTCTGTACATGCTGGCTTAACCTGAGGAATACTCCTGCGGGCAGAGGAATTCTACAGCAGTATTTCAGTTCCACACCAGACTTACCAGTTCTTGTTCTTGTAGATGTTTACGATAAAGGCTACGTGTTTGCACTTCCTTCCTATCATGCTATTGGTGAGGAAACCATCCTGCATTGGTTAAACA
>TRINITY_DN12363_c0_g1_i1.subseq
AGTATGGTTGTGAAGTAGATGACGACGAGGGATTTTAATACGTTGCCGTCCTAGAACTTTAGCAATACCGTTGTTTTCAGACTGATGGAATTACCATATTATAAATATTGAAAGGCGAGCTGGTCTGTGATCAGCAAATCTACATAGACAATCCCGAAAGGTTTTTTTCTTTTTTTTAATTTAGGTCCGTTTGTTGACCTGTAATGCAGATATCAACATTGGGTGTACAGAACTTTAATTTTTTGAAATCATGTTTCGATAAAGGGATTACAAAAATATTTCTGAAGACTAAAGGCCTGCATATAGATTTTCATTTTTGCTGGCTTTTTGTTCTATGTCTAGTTGAACGTCTGGCTTTCCGTTGAAGGAAAATACAGGGAATAGAAAATGTATGTAAAATGAAAAGTATGAAAAAAGCACTAGATGCGCTTGGTAGTTTAAGATAAAAGT
>TRINITY_DN123683_c0_g1_i1.subseq
TGCGGATTATTCGATTAAATGCTTTGATACAGATACTAAGGATATGGTTAGCTGGATGCGAGGCCATGATTCTGCCATCTCTTCAATATCTGTCGACGGCTCTGGGAAGTATGCAGTCACAACATCGAGTGATACCGCTCAGCTTTGGGACTTGGATACCTTTGAGAGAAAGAGGAAGCTGAATGTCCGCCAGTCTGTGG
>TRINITY_DN123716_c0_g1_i1.subseq
GTCCCATGTATGGCTCACTGCTGACAGCATGGCAGGCCTTCATGACTGCAGCGGAGCGCCTCAGCGACCTGCACGTGGGCATCCAGAAGACGCTGGTGATTGACGATGGTGACAGGATCCGAAACTGGCAGAAGGACGCCTACCACCGCAAACTCTTCGGTGGCTACAAGGAATCATATGAGCTCGAGAACGGGTTCTACAAGGCACAGAAGCCCTGGGTTAAAAAGTTGAAAAAG
>TRINITY_DN123788_c0_g1_i1.subseq
TTCCGGCGTAGTAACCAGAGTGTAAATCTTGCCTACAGCGCAAAAGGATGTAATCAGCAATTGCATCGATGACCAACTGCATGTAGCGGGTATCTGTGGCACAGGTGAAGTGTGTGATCAAATCCTTTTTGTCTGGACTATGGTTTAGGTCTTCAAACAGGGACTGAATGTAGGATGCAGCTTCCTCATAGGTGTCACTG
>TRINITY_DN123891_c0_g1_i1.subseq
AACAGGGGAACTGTTGAAACTCTCCCTTTTATTGACAATTTTTAACTCTGTAGCGGATGGTGATATCATTTGCCGGCTGCATCATTCCAAATCCGTATCTGCTTTTGTCAAAGCTTGGGATTTTCTCGTTTGGGTCTTTCAGTTTCAGATCAAAGTGCATCAGCAAGATGAACACAAATTGCTTGATGCTGTTTGTTGCAAAAAATCTTCCAATGCATTCATTGTTGCCTGCACCCCAAGGCATGTTGTAATGTTTTAACTTTTTCCCTCCTTTGAAGAAATCTGTTTTCTTGCTGCCATCTGCATTCAAGAATCTGTCATACTGAAACTTCTCAGGTTCCTCGTAGATTTCCGGGTCCATCTGGGGGCTTAAATATGGAAAGAGGCAGAGTCTGTCTCCTTTTCTCAGGGTGTACTCCTTGCCGCATGCCATTCTCAGGGGCATGTCAT
>TRINITY_DN123944_c0_g1_i1.subseq
GTCGGGTATACATACGAGAGGGCTGGCTCACCGCTGTTCCCCATAAGGGTGAAGAGGTGAAACAGAAGATGTTTTTCCTCTTCTCGGACATTCTACTAATGACAAAACCCTGCCATCCGCTGCACCCCATGAATTCGGACAAGTTCTGCTGCCAGTCCTTGTACCCGCTGGAGGAGTGCAGTGTGGAGAAGGTGTTTGGGCACACGAGGAGCCAGGGCGGCCTCATCAGC
>TRINITY_DN123985_c0_g1_i1.subseq
AGAAATTATTTAATGTACACATTGAACTACAACATTCAAGAAATAAAAAAAAGTAGACAGACATTCATTTTTCCTCTTTGCTAAAAATGCAGCATCTCCAAGACATGCAATTCAGCTGAAAATTTACAAAGCACTTGGTTCCGCCAAAATGTCTCTGCGCAGTCAATTTACAACGGAGTTCAAGGGTTCGGCTCGAATGCTTCCCAAGTCCAAGGCAGAATCGGTTTCCTCGTCTATTTCGCCAATGACAGCA
>TRINITY_DN124227_c0_g1_i1.subseq
CTGGATACGTTTCGATGCTCTCTGAAGAACACACGTCATTTCTTAAGAGATGGTGCCTCACGGAGGTTCACTTCACAGCTCTGGGGACTTCTTTTCATCTTCCTCCTCCTCCAAATAGCACAAGCATAAATGCTCCTTACTCATCAGTAGTAAATTGCTGCCGTTTCTGTGCCAGCTCAGGGAAAGTACGTTAAAACTAC
>TRINITY_DN124252_c0_g1_i1.subseq
ACAAGCTCACGAGCTGGCTGCAAGGAGAATCAGTATCCCTGTTCTGCTGCTGTTCTTCATTTGAGGGAGAAATAAGTTCTTTAACACCAATTGAACCCAGCAGATCGGATGATTCATTTACTTTGCTTCCCCATTTTTTCCTAATCCACTCCCGGTAGTCGATCACTTCCTGTGTTACCTTAATAATCCGCCCCAGAGTG
>TRINITY_DN124322_c0_g2_i1.subseq
ACATCCGCACCTGCTTCCACCTCTAATAAGTGATCATGCCTATTGATACAAACGCAGGTGATTTGCGGTTTCACCGTTTCTCCTCTTTGGAGCTCTACAATGAAGTGGCTGATGCCGGTGTTTGGGCTGACTGAGAGTTCGCGAGACTTTTTCAGCGTCGAAGGCACGGTGCTCTGAAGATCTTCAAGGAAGTATTTCATCCAGATTCTCAGGAACGCTCCGTGACTCACTACCAGTATGTTTGCATGCAGGATTATTTCGTCGCCGTCTGCATCGGGGTGGAAGTCATATGCACCTCCGTGGTTTTCCGATGAGAAAGTCGACGCCATTGTACTCTCGAATCCATTGCCTGCAAGTCCGGCGTTTCCTCCACTACATCTCTCCTCCAGAGCCAGCTGACACAGAAAGTCGAAGAAATCCTTTGCGCGTCCTTTCAC
>TRINITY_DN124549_c0_g1_i1.subseq
CACCTCCACCTTGGAAGCATGCATATGCAGTAAGTCTTCAAGACACTGAGCCAAAGTGGGGAAAGGGCGTATTGCCCAGCTGAGTCTTTGCCGGTGCTGTTTAATAGCACTGTAGGTGTTAATGCCTTTGTTTGTACTATTAATAGAGAACTCAGCCCACAGGACTGAGCGAGGGTGCCAGTGCTCCAAGAAGTAGTTCATAAAGTGTTCAGAGACAACCTCTTTTAGCCTCTTCACTGCTCTATGATAACAATCCACTGACATGGATTGGACTACTTCACAGAGCAGAGGCTGAACTCGTTCATCACATAAAGTTCCTAACTCGCGGGCTTTTTTAGTTAGGGTCTCCAGGACCTGATGGCGGCAGATCCACACTCTGGACTGAGGGAGCACCTGCTGGATGGCGCTCAGCTCATCGACTTCTACTCCAACAATTATGTGCTGCACTTT
>TRINITY_DN124630_c0_g1_i1.subseq
CTCCTCCCCAGTTAATGTTGTTATTCTTATAGTCACTCCACCCTCCGGCATTTTTGGAATCTTTCCATTCTGTGGGGGCTGTTGGCTCCCCCCAGCTGGACTTGTTCTGATTGTTCTGGTTAGGGGCCTCTACCCAACCCCCGGTGCTCTTATTCTGCGCAGATGTCTTCTCCCACCCCTCTGTCCCTTTGTCAACCTTCCCCTCTGGGCGGGCTGCCTCAGCCATCTCCCACACTGTGTCCTGTTTGATCTGGGTTTGCCCCCAGCCAGTGTTGGACAGCACACGAGGGTCCAGGTCTGGCCGGCTCAGCATAGTCTGAAGAGCCACTTGGCTGTCAGGCAGTGGCGCCCGGTGAGTCCGTCGCCCCGATGTGAGGCTATCACCACTGCCTGCCTTGTGGTTGCTTCCAGTGCTTTGACCTCCTGCTTCGCTTCCTGCAGAGCTGGATG
>TRINITY_DN125010_c0_g1_i1.subseq
CTGAAAAGTGCCTTGTTGAGGTATTCTGCATGTGACCTGTGGATGTCATCTAGGTTTCCAACAGTAGACAAATTGTTTCGAAATTCACACCAAGTCACATGCAAAATTTGATTTGCAAGGTAGCCCTGAATAACTTTGACAAAATGTTGCATCTCGTGACGATAAAGCTGTAGCTGTCGGAATTGCAGGGAACTTGATGCCTTATTAACCAATG
>TRINITY_DN125036_c0_g1_i1.subseq
AGTCCTTACCAGCTGTACCTGCCACCCCTTTATAGAAGCGTGCAACAAAGCTAGGATCGCACTCCTCCAGCCTCCGCAAGAATTCGTTACGCTCCTCTTCTGTCCAGTTGGCAAACCACTGGTCCCAGAGCCGTAGCTGGCACTGGAAAATGTTGGGCGCTTGGTCATCCATGCCCAGACGACCAAGACCCTCCAAAAGCAGGCAGATCTTTCCTGGTACCGCCTTAGCCACCAGGTCTTGCAAAAAGCGTTCCCTCTGAGAGTGGGACCAACAGCTGAACCAGTGTAGGGCGCTCTTCATCTCATTGG
>TRINITY_DN125097_c0_g1_i1.subseq
CGGCGGGATAGCGCCTGTCTCTTCCATGGCTGGGGGTACTGTCTTCAGCACCAGTCTGCATAGCGAGCCGCCCGTCTATGCCAACCTTAACAACTTCAACCCTTCTGGCATCAGCGGCGCGGCTGCCCCCGCTTTCAGCACCGGCAGCAGCATGGGCTTCCCCCAGCACCACATCAACCCGCCCATGCCTCTGCAGCACCCGCGGCTCCAGGCGCTCAAGGAGGAGCCCCAGACTGTGCCCGAGATGCCGGGGGACACCCCTCCGCTCTCCCCCATCGACATGGAGTCGCAGGAGCGCATCAAGGCGGAGAGGAAGCGCATGCGGAACCGGATCGCCGCTTCCAAGTGCAGGAAGAGGAAACTGGAGCGGATATCCCGGCTAGAGGACAAAGTGAAAACTCTGAAGGCGCAGAACTCCGAGCTGGCCTCCACGGCCAACCTGCTGCGGGA
>TRINITY_DN125207_c0_g1_i1.subseq
GCAATGAGATCCCTGCTGAAGTCTGGTGATACTGAGAAGATTGTGTTCTTTGCTACTGTGTCACGACAGAAGGAGATCTATATTATGGCTGCAAATTATCTTCAGTCTTTGGACTGGCGCAAGGAGCCTGAGATCATGAAAAATATAATCAGCTTCTACACCAAAGGAAGGGCACTTGACCTCTTAGCTGGCTTTTATGATGCATGCGCCCAG
>TRINITY_DN125326_c0_g1_i1.subseq
TGGAGTTCCTTGTGGCCATCTGCGGCAACGCCTTGGCCATCTACTTGTTCTTCACCCGAGAGAAGACCTGGCACACAGGCATCATCTACTCTTTTAACCTGGCGGTGAGCGACCTGTTATATACCCTCTCGCTGCCACTGCTGATAGCCTACTATGTCATGGACAAGCACTGGATTTTTGGCTCGGCCGTCTGCAAGCTTGAGCGCTTCTTCTTCAACTGCAACCTCTACGGAAGCATTTTTTTCGTCACATGCATCAGCCTTAACCGCTACGTAGCCATTGTGTACCCAATGTATGTTCATGGCAGGGTTGAGCCTAAACACGCAAAGATCATTAGTTTGGTTACTTGGATTCTGGTGGTGGGAATTTCAGCGCCAGTGTTTAAATTCTCTGCTTTGGATGTACGGAATCCTCAGCACATGGAGTGTATCGGCACAGCCCGTACAGTTG
>TRINITY_DN125340_c0_g1_i1.subseq
GATGGTAGATCTTGACCAGTGGGGACAAAGCGCAGTTTTGACATTTCTACTACGCTACAAACCACGCAATGAAGAAGAAGTATTTGATATTCTGAACCTGCTAGACCCCTTTCTGAAATGTAGCCATTCCGGCGTGGTCATGGGAGCTACTAAACTATTTCTCATACTTGCTGAGGACTTTCCCCATGTACAGACTGATGTGCTAATCCGAGTGAAAGCACCACTTCTGGCGGCATGCATGTCGGAGAGTCGAGAGCTATGCTTCACAGCCCTTTGCCATGTGCGGGAAATTCTCCACAGCTTGCCAGGTCATTTCAGTTTTCACTACAAGAAGTTTTTTTGTTCTTATGCTGATCCACATTACGTCAAATACCAGAAGATGAACATTGTATGTGAACTAGTGAATGATGAAAACGTACAGCATATTTTAGAGGAGCTGAAGGTTTACTG
>TRINITY_DN125366_c0_g1_i1.subseq
GGCGTGTGGGTCGTGTTAGTCTCATGTGTCTCACATGGAGGATTAGAACACCCTTGCTGAAGAGTAGCAGACTGCCCAGTACCCATGTTAGCAGTTGCAGTTGTGGCAGTGGGGGTTGTGTTTGTCTCATGCGTCTCACAAGGAGGATTGGAGCAAACGCGCTGCACTGTGCCAGTCTGGCCAGAGTTTAGAAGTGAACTAGCTACTGTGGGCGTGTTAGTAGTGTGTGTTTCATGCGTCTCACACGGAGGATTAGAGCACACACGGACTACAGTGCCATTCTGCTGAGTCACAAGCGTGCCAGTCTGAGTATCAAAAGGCGGGTTGGCACAG
>TRINITY_DN125484_c0_g1_i1.subseq
GCTGGAGTATATACCACAAATGACACCAAAGATGTACCTGCTGGAGTGGTGTAGGAAAAAGGAGCTTCCTCAGCCTGTCTATGAAACTGTTGAAAGGCCACAGATTAGATGTTTCAATTCAACAGTGACCGTAGCTGAGAAAAAATACAAATCCACAATATGGGATAAATCCAAGAAGCTTGCCGAACAGGCTGCAGCAA
>TRINITY_DN126101_c0_g1_i1.subseq
TCTTATCTTCCTTATTTTCAATGTAGATGCTTGCGCCTTGTTGCACCAACAGCTTGGCTTCATCTACCCGCTCTTCGTCACACGCCAAATGAAGAGGCGTATTTCCTTCAATGTCCTGTATATTCGTCGAAGCGCGGTGCTTGAGAAGGATTTGAATCATCCTAAGGTTGCCCTTCGCAGCTGCTCGATGCAGGGGAGTT
>TRINITY_DN12635_c0_g1_i1.subseq
CCTAAATACTCCCATTTTTAAGTCCAGGTCATTAAGTCCACCTGTATCTCCACATTGACAGGAGGGGATGCCCAGCACCCTCTGCCCCATCCCTGTGTCAGCCATGCAGGGATTACAAGATCAGTTCAGTCGCTGCCCCGCCGTCCTCAGCGGTCACCCGAATTACACTTTGGTGTATTTAGAGCGGGAGTTCCCTTGATGTAAAGAGTTCAGGTGGGGTATTTGGCTGGCCGTGGATGCCAGCTTCTCGCTCAGCTTTTTGTTCATCTGGTCCATGAGCCTGTTGCTCTTCCGCGCCTGGCGCAAGGACCTCTTGACCTTTTTGACCCGGTCTCTCAGTTGCTTATGACGTTTTTCCAGTGCGGCCAGCTTTTGCTGCAGTTTCTTCACCCTGTCTTCTTCATCGAACAGCGCCTTTTGCATGGATGAGCACATAAG
>TRINITY_DN126483_c0_g1_i1.subseq
TCACAAGGCAAGCGGTGCAGCAGTTGGTCACCGACTATTACCTGGAAATAAAGCAAGCGTATCAGAGCCATTCCCTGCCCGATTTGATGACCGCAGGTGGTGTCTTGGTGTATGACCTTATCCCCGAACTGGACATTCTGCTGTCAAGTGAACACCACTTCCTACTTGGCAGTTGGCTTTTAGATGCTCAATCCTTAGCCACTAGCGAGCAGGAAGCAGCACTATACGACCTGAATGCCCGAAACCAATTGACTCTCTGGGGTCCAACAGGAAACATTTTGGACTATGCCAACAAACAATATGGTGGACTGATCATGGACTACTATGGGATGCGCTGGGGCTTATTTGTTTCCACGCTAGTGGAATGCCTCAACACGGGGACACCGTTCCAGCAGGATGAGTTCAACCAAGCGGTCTTCCTAGTGGAGAAAGGGTTTACTTTCAACAAGA
>TRINITY_DN126851_c0_g1_i1.subseq
AAGAAATGAGGTCATGTGCTGTAGACAAACTTATGTAATAAGTTTCGTTAAAATTTAACTAAAATGCACAATTAATGATGCAACTGCTACAGTTCTGACCGAGGGTGACAGATTTGCCGAAAGATCCTTCTCAGTCTATATATGGCTTGTTTGGCTAGAAGGCCACTCAAGAGATGAGTATAGATTCAACTGTCCTTTAATATCCACAGGCCTCTATTGAGTTCCGTCGCCGGTACAGAAATGTACTGTCTCTCTTCACGTTAAAGATTTTTGTTTATAAACCGGAATATAAAACTGTTCCGTGTAAAGAGGTTCAGGATTCTTTTCATTGACGAAATCCCATCCGCGCATTATAAAAAGGCAAAATCTGCAAAGGTAGAAAACAACGTCCTCAGGCGTATCCATCAAAAATGCCTTCATCTTTCCCATTTCTATTTGAGGAATGCTTTG
>TRINITY_DN12690_c0_g1_i1.subseq
ACCTGAAGGGCTGGGAGCCCACGCTCCTGTGACATATCACCAGAGGCAGAGGACGCTGGCTGTGAGTCTTCTGAAGCAGCAACAGGTGGTACCGACACAACCGCAACGGCCACCGCAGCTCCATGCTGGAGGCGAGGGCAGGCTGCAGCTGTCTCCTGGGGGCCGCCCCCTCTGGATGGGTGTGTGTCCTGTAGTAGGACAGCGCCTCTGTACGTGTGCAGGT
>TRINITY_DN127186_c0_g1_i1.subseq
CTGTTTTGTTTTATGGCCGCAGCTCTTATTTCTTGAAAACTAATCTAGCTCCTTGTTGCGAGCTGCTTTACTTCTGTGTAATAGGGAAGGAGTTCTGGTCCATTAACTCTCCCACTTTGTCTTGGAGGATGTGCACCAGCTCTGCTAAGACGAAGACGTGGGTGTCGTCTAAGTCCTGAATGATGAACTTCTTTCCCAAGGCATTCGTCTCATCCAAGTACAGCAGGAACTGCTTCATGGCGGGGTCG
>TRINITY_DN128826_c0_g1_i1.subseq
CTGTAAGAGATTCGTATATTAGTCCAGACTTTTTGCCATTTACATTTCCAACCTCATAGTTTGCTGAGCTATCACTCAAAGAAGGAGGCATGCTATCCGTATGGGAACTGAGGGCATCCCAGTCTGCCGTTCCACCCGTGTGGCACTGTTTATGGGCTCCAAGCTTTATTGGGCTTTTGCAGGTGAATGGGCATTCTTCACATTTGTACACCGGGGTCTTACCAGAAAGGTGAATGTTCTCAATATGACGAGAGATGCTACGCCTATGCATGGTAAGGAATGGGCAAAAGGGACACTGGAACCTGTTCATGTACCTTCGGAAAGGAATTCCTTTAGTTTCCAAAAGTTTGTTATTTTCAGACCCTAAAAGAGGCTCATCAGTTAACCCTGACATATCGTGATCCATGGAACTGAAGCCATTTTCACCATCTATTTCATTAAGCTCGTCAT
>TRINITY_DN130652_c0_g1_i1.subseq
GCCAGCGAGGCTCACGCAGCGAAGGCGGCGCTTAAATATCCGGAGGTCTCTAGGCACATTGTCACTTCCCTCGTGCACAGGTGGCCTCCTTAAGGCGAGAGCGGATCCTGTCGTCGCGGAGGGCCTGTGACACAAGGACGCGGTTTGCCCAAGCTCCGAGGCGAGTCTGCCGGCTAGTGCTTTTTTTTGGCGGGAAAGTA
>TRINITY_DN131866_c0_g1_i1.subseq
CTTCAGCTGAAATATGCTGTTGATGGTGATTATAGAGATTTTCTATGATAAATGTTCAAGTATTTTTGTATATAACTGGTCCATTTTAATAAATTGTGAGTGTAAACCAGAAAAAGAACCAACTGCTTGTGTATGCAGTACGATTGTTATAATTATGCCAAATACTTTATGTATTAAAAAATATTTGTAAATATGGGCTTTTAACAGTAATTCAGCCATATTGACTTTACAAATTTGAAAACCAG
>TRINITY_DN132095_c0_g1_i1.subseq
AGCCATGCCTTTCTTTGACATCCAAAGTAAGCTAGGAATCGACGCAGACAAATGGCTCCTCCTGCAGAGCTCGCAGCAGCCCTTCAAACGGCCGGCCGTGTGCCATGCCTTCGAGAAGGAGTGGGTGGAGTGTGCACACGGCATCGGACAGACCCGCGCCCTGAAGGAGTGTGCTTTGGAGCTCGAGGACTTCAAGGAATGTATAAGCCGCACAAAAACG
>TRINITY_DN132239_c0_g1_i1.subseq
CGGTTCCTGGTACGGCTCAGCTGATGGGCTCCCCCCGTCCTGGTCATTCCGGATTACAGGCTGGTCACGGCGGATCTCTCGATGCTGGGGTGGTGCCTTCCTGTACGGCTTCTTAGCAGGAGCTGCACTCGTCATCCTCCCTGGTTTAACACAGAAACACGTTGCCAGGGGCAGGTCGAACAGCAGGGTGGACGTTCAGT
>TRINITY_DN13396_c0_g1_i1.subseq
GCTTTATTTACGTAGTTGGTTCTAAAGTTGGGGCTAGGACAGGCTGCTACTTTTACTACGTTGTCTCCACAAGTTTACACTGCTGAAGTCTGGAACAGATTTCCCTGCAGTCTGTCACTTCTTCAGGGAGAGCTCCATCTTGATCACGAAGGCTTGGGTCGGCACCAGACTTCAGCAAGATCTCCACAATGTCCAAAAACTCACAGGAGGAAGCAT
>TRINITY_DN13673_c0_g1_i1.subseq
AAGTTTTAAATGAAATTGACGAGGTCTATGAACAGCATGTGAATGAAAGCGACCCTAATCAGAAAAAACGTTTACAGCAGCATCTCCAACGAGCACTAATTAGCAGCCAAGAACTGGGAGATGAAAAGCTTCACATAGTAACTCAAATGCTGGAGCTGGTTGAGAACCATGTCCGACAAATGGATGCCCATTGCCAGTATTTTCAGGAACCACCAGAAAATGAAAAGCCTTTAGAGAAGGTTAAGCTAGAATCCAGCCACACTGAACGATCCTCCAGAAGAGCACGCCGGCAAAGGAACAGTGAGGGCAGAGACTTGGGCCACATGGGCAATGGGACTGACGAAGGTGAGGAGCCGCCACCGAAAGAGAAGAAATCCAAATCTACTAAGAAGAAGAAGCGGTCCAAGCCCAAACCAGAACGCGTCGCATCCCCTGTTGAATATGCTATAG
>TRINITY_DN13715_c0_g2_i1.subseq
GTCCATGGCAGCCACGAAGGAGCTGCGCGAAGTTCCGGAGTCTAGTGTGACGCCCGGTGCTCATTCTGAGCACATAAGACCCTGACTGCGTCCCTCCTGACAGCTTCCCCGCCCGTTGTGCCCGAGCGCAGGAGGATGCGTCCAGTCCTCCCGTTCGAGGCCGTTCTAATCGTCTCCCTGGCAGGCTTGCTGTGGGCCGCCCTTCCGAAGGAGAAAACCCCTCCGCTGGTCGCTACTCCCGCGGCTAGCAGCGGGGCCCGTGTGGCCAGCACCCCTGTCGCTGCCACTAAGAACAGCAGCGAGCCCCGCACTGACCTGAGCGCCGCCACAGAGAAGCTGCACCCTGAG
>TRINITY_DN13753_c0_g1_i1.subseq
TTAAATAAATTATAATTTATAAGAACTCAATTGAACTTGCTAAATCATATCTGGACTTGAGAATAATTAAACAAATGACACAGACCTATTTCTTCATTTCCCCTCTCAAGTTTGTGTTTATATTGTTCACACTATGTGGAATTCCCAAAATGGTGGTGTGATTAGCGAAAATGTGTACTGTTGCTCCTACACTAAATTAA
>TRINITY_DN14273_c0_g1_i1.subseq
TGAACGGAGCAGTGAAAGAAGAGCTGGTTACTAGCAAATCCGCTGAGGAAATTGTACAACTTGTTCAGAAAATGGCTAGCCAGTCTGGACTGGACATTATCCGCATACGCAAAATGTACCACACGGACAGCCCCAGCATCCAGGGGCAGTGGCACCCCTTCATCAACAAGCCAACCCTTCTGAATGTCAAAGCTTTTGACTCTGTTAACCAAACACAAAAGGAACAGCCTGAATAAAGTTAAGGAAAAGGAGTTATGTTTCGTGTTT
>TRINITY_DN14323_c0_g1_i1.subseq
CCTAGTTTATCCTTGCTCTCCTCCGGAGTTAACTGGTCGAAGCTCTTGCCTTCCTCCCTGCCCAGAAACGCTTCGTTGTCATACTGGAAGCTCTGGTTGTCATCGATCAGCAGGTCACTGAGCTCCAGCTCCGGGCGCATCCGGTCCTTGCGATAGGTGGGCTTACTCAGCACCCCTCCAGCACAGAGCAGCATCAGCCAGCACCAGACCCCCATCTCTCTGAACCCACCCAGCTCAGG
>TRINITY_DN14362_c0_g1_i1.subseq
ATATGCCCTGGTGGATTTCGGTTTGGCTCAAGGAACTCCTGATACGAAAATCGAACTTCTTAAGGTCGTGAAGTCTGAAGGGCAGCAGGGAAGTTGCTCGCTAAAGAGAACTCCCACAATAACCGGAAACGGTGTTTCCCCCAGCGTCACGGCACCAAGACAGCTAGCGAAGCCGTCAACAACAAAACCATCCATTAGCAAGGCTTTGGCACCTTCTCCGGCGCTGATTAAAGAAGGCAAAGATGGACAG
>TRINITY_DN14434_c0_g2_i1.subseq
CTCGGAGTATTATGTAGACGATCCTCCTCGCGTTGTCCTGAACAAGCTGGAAAAATTAGGTTATCGAGTGGTTAGCATGACTGGAGTTGGACAAACACTGGTTTGGTGTCTCCATAAGCAAGATTAGTCAACATTAACCTTCATTCGCATCTCTTCTGTTTGGTTATCAATGAACCAGGACTACATTGAAGCTGCTGGATTTGCTGTTTATCGTGTCCGAGGTTCAACCAGTAATCGAAATA
>TRINITY_DN14715_c0_g2_i1.subseq
ATAGTCGATTTAAACTTAAAAATCATTTACAATATGTTCGCTCAATATGAATCTGAGCATTTTTACAAAATATACATTTTCATAAAAAAAATGTTTTTGCAACTAGACACGTTCACACATCGGGTCCTTCTCCTCCAGGAACCAACATAGTGATGTTATTCCCATTTAGCAAAATCTGATCGAGTTTTGTGATTCTTCTTCCTTCAGGTGTGATCTCGAATTCTGTGACATCTTCTAGAACCATATTGACAAAATCATCGAAGCCAAGCAATGTGCCAACAATTTCTTTGTCGCTCTTCATTACAATGTGAATTCGCGATCCAATGCACTTGTCCACCAGTTCAAGCGGCAACAGCTGTGAGGGATTGGTGGTTGCGTT
>TRINITY_DN14953_c0_g1_i1.subseq
GGCCCTGCAAAAGACCCGACTTTCCTCCGATAAGCGGGGATCGTCTCATGGGTGACAAAGATGAAATGAGGAAAGTCCCAGTGCCCGCACACAGGTACACCCCTTTAAAAGAGAACTGGATGAAAATATTTTCCCCAATTGTAGAACACTTGCAGCTTCAAGTCCGATTCAACCTGAAGTCAAGAAATGTGGAAATCAAA
>TRINITY_DN15564_c0_g1_i1.subseq
GTTGGGGAGTCTGCCTTCCACACTGACCGCTGGGTCCCTCCGCTCATCAATGAGATGTACAATCTCCGCCCCCGGGAAGAGCTGTTGCATAAACGCTTTGGCTTCCAGCGCTACGTGTAAAGTTGAAGACTGGGGAAGTCGTGGCAGCGGCGTTCGCCAGATGTTGTATATGTGTAATATTATTAAAGATAAAATAGCTT
>TRINITY_DN1588_c0_g1_i1.subseq
GGGACATCAGGCCTACCTGAGGACCAGTCCTCACTATGGGTTTGTGCAGTACAGGCAGCTGGTCCATGAAATCACCCTGGCTTTTGGTGGCATTTCCAAGGAGATGATCCAGATTAAAGACCGCTTCCGAGAGGTGCACGGCCGCTCGGACCTGGCGCAGCACCTCGAGAGTATGCAAGAGCACGAGAAAGAGAAACTGGAACTG
>TRINITY_DN16178_c0_g1_i1.subseq
GAAGGACGTCATCAGTAACATTTGCCTGCTCCCCACACTCACAAAAACAGCAGATGCATTAGTCTAATCCTGGGGTTTCAAGAACATTTTCTTTGCTTTGTTGCCCTTGATATTCCGGTTCTCATCTTCTTCATTTACGACAGGTTGGGCTCGTTTTTTTCGTGAACTTTTTCTTGATTGTGCCTACTAAGGATTCATAC
>TRINITY_DN16370_c0_g1_i1.subseq
CACTTGCCAAGACACTGAAATTAGGAAGAGAACTGTTGGAGAACATCTCAATACTTCACCCCAAACAAATGAGATTGGGAAGTCTGAAATTTTAGATGAGGACGAAGAAGGTCCAAGATCGAATTGGAAGCCATTTATAGCGAATATCTGCTTGTTCACTGTATTCACCGCTGGAGCCTACCTCTGCTACAGGGTTTGTTTTCACTAATGGACTTGTCGGAGGAATTTGATTGTACAGTGAATCTTGCCGTTTGACCAGTTTGTAATAAAGTGCTTGATGGCTAAAAAGGAAAGAAGAACAGAATTGAAGACTTCGTGCATTGCCTCGGGAAGGCAGAACCAAGGTTGAAAAGCTGGAACTTTGATAGGATTAATAAGAAAAATCAATGCACTAGGGTTTAAATTATCCCTGTGGTCCCAAGAACATAAAATTCTTATCTCAGGGCCTTA
>TRINITY_DN1662_c0_g1_i1.subseq
AAATTGTCTCTTGAAAAATCATTCTTAGAACCATTAATTACAGAAACAGAGTGGTATGAGGTAATACATTTCAGAAGAATTGTACACCGGCTTTTATTAAAGCAACTTATTGTTGAACACTTCAGTTGTTAATCAAAGAAGGTTTTAATCGACTGCTTTCAATACTGAGAAACTGGAAGCATTGGTCTTGTCAATCTGGCCCTCCACGTTGGATATATTCCATCTCTTCTTGCGTTAGTAATTTCCGCCTGTATTTTGAAGGTAATGTTCTCACTAGATCTGGAGTGTCTGGTGTACCTTGGGCTTTACTGACTGGTGGTGTACTCTGAAGGCCTTGTGGTCTGACTCCCAAAGATGACTGTGCAGCAGTAGATGGTGCCGTAAATGGGTATACCATTGATTTTAAAGCTTCTCGGAC
>TRINITY_DN16799_c0_g1_i1.subseq
GAAATGGCAGACGTCAAGCAGTTTGTTGACAAACTACTACCTCCTATCAGTTGAGATCACTCAGAAACCCTTCGGTACAAGTACACCAGCATTGACGACTGGAGTTGACAGATCTTTTCCAATTTCTACTGCTGAAACATTCTTTTCGAACTTTTGTTACATCTGTGTCACTGATGAATATCAGTAAAAAAAAGGACTCAATTTTGCACTCTTGAAGGAAGTGATCTTTTCAAGTTTTTAATCAAATAATGTTCGAATATTGACCGCTGATTTGCATTCAATGAT
>TRINITY_DN1679_c0_g1_i1.subseq
AGCTGCCCTTTGACATCCCGGTCTTCGCCCGAATGCTCCTCTTCATAGTGGGACTGAAGCTGGTGGAATGACTGCAGGTCCTTCTTGCACAAGGGGCAGAGAAAGCCTTCCCTCATGTCCCCCTCATCAACAAATGGAGGTGGGTTATTCAAAGCCATTGTCGTGCTGATCCCTGGAGGTGAGTCGGTTTACTCTCAGGCCACACAGGAAAGGGACAAAGTCCAAACCGCAGCCGTGAAGAAATTCACTGTTTATTAACATTATCCTGACGCTACTGGATACAAGCGGTGATGCAGCATCTTCGTTTCTTGTCCA
>TRINITY_DN1695_c0_g1_i1.subseq
GCCTTGTCCTTCAAGAGGTTTTCTTTGCTAGGGTGGAGTAGCGGAGGCACGTCGGCCTTGATAGCAGCTGCGAAATACCCTGGACTTGTCCATAAAATGGTTGTCTGGGGGGCAATTTCCTATGTCACAGAAAAGGACATAAAACGTATTAAAACTGCTTTAGACATTTCTAATTGGAGCGAAAATGCAAGGAAACCTAT
>TRINITY_DN1786_c0_g1_i1.subseq
TGAAGCATATGATCCATCAGGCTGGGAAACAGCAGCCATAGAGCAACCACTCTGTCTGCTGCTACCTGCCACTGGACTCCAGTGCTCAAATACTACAATCCAAGCTTGGATGAAGCCTTGTGGAGTGCTCAGTTAAAAGTCCCAGGGTCGAGGTAGGGGTAGCAGAGGAAATCGCCGAGTTTGTTGCCCTCCTCGTCGTAATGGAGCATCCGGAAGCAAACATCACAGAACAGGCATGGGTCTTGCGGTGCAAGGCTGTCCTCGTTTGTTACCCAC
>TRINITY_DN17899_c0_g1_i1.subseq
ATATACCAGACTTCATTGTGCCTATTAAAGAGCATGAAGGGGGCATCGTAACCAGCTGTCATGAAGAAATCATTTTTGAAAGGCTTTCCTAAAGTGTTCAGATCTTGAGACAGTTTCTCCGCATTCTCAACGAAATCCGATTTAAATGCATATCCACCAAATGACTTGACGTAAACAGTTTGCGCTGGGGTTGAGGAAAGATACACTTCAGGGTTGGTTGGTGT
>TRINITY_DN18140_c0_g2_i1.subseq
CTGGATAAGATGTGCTGGTACAGTGATCACGCAGGTAGTAAGGGACATACGAAGAAGGCACCGAAGAGCGTAGAGAAACTTTGTAAGGCTGTGCTTGTGCCTTGGTGAGTCACTGCAACAAATATCATCTCCCCATAAAGGTGATCCAAGAGACTGAATTGCAATTCGAAGAACATTCTTGGTTCTTTTCTGGGGACAGGAG
>TRINITY_DN18365_c0_g1_i1.subseq
ATTTAAAATTTCAAACAATTTCTTCTTTTTGGAAGGTTCTTCGACCCACAGAATAATTTGCCGCACATTGGAACAAGGTAGATTCTTTTCCCCAACAGTTATTCTGAGAGGATTGTGCAAGAGCTGATTTGCAAACTGCTCTATGCTTGTCGGAATAGTAGCAGATACTAGCATGGTCTGATGATCTTTGGACGTGCTTTCCAAAACATCTAAGACTTGCTGCTGAAACCCCATCTTCAACATTGTGTCAGCTTCATCAATAACAACAATTTGTATGGCTCCAAGTTCAACTGACTCTTGCTTCAGAATTTCAAGCA
>TRINITY_DN18442_c0_g1_i1.subseq
TCCATGCTCATCTGCTGCTGCAGTCACCTTGAGAAGAATATCTTCTTCCACAAAAAGCCGCACAGCATCATGAATAATGACCACATCTGGCTGCCAGAGTCGAGAAACAGAAGATTCACTCTGCACCAGCATCTTCAGTCCACTAAGTATTGATCGGTGTCGTGCTGTGCCACCTTCTGCCAGTGTGACCCGCTTGTGTCCATACTTGTGAATGATAGACTGCATCAAGTCAATTTTCTCGGCAGCCACGACCACCACAATCTCCTTTATCCATCGGACT
>TRINITY_DN18638_c0_g2_i1.subseq
CGAGGTTTTCACAGTTGAAGAAATGATGCCTCATGTTCAGCACTTGAGTGGAGCTCACAGTAAAAATCTATTTCTAAAGGACAAGAAGAAGAAAAGCCTCTGGTTAGTTACAGTTCTTCATGACACACAGATCAACCTTAATGAGCTTGCCAAAAAATTGAACGTTGGGAGTGGAAATCTGCGGTTTGCCGATGAAGCTACAATGTTAGAAAAA
>TRINITY_DN1872_c0_g1_i1.subseq
CCGCTCCTCTTGCTCCGTCAGTGGCTCCTGGGCTAAAAGTTTGTTTTGTAACTTGTGGTGTTTGCCAATGCCCAGCTTGGGTAAGCCGCGATTCAATCCTTCTAAGAGGACGCATGCTTTGCAAAGTTTCTGGCTGGATATGTAGCCGCAGCGGGAACAGGTCCCCTGCACTGGCATCTTCACATCTTCCTTCACAGACAGGTTCTCCCCTGAGTGAATAATGTCTATGATGGCACTGGGGCGGATGGACTCCAGGTCCTTGAGAAACGCCCGTGCATACCCTCTGTAGGCGTTAGGCGAATAAATGCACTCGGTGGAGAAGTAGTCCAACTTTTTGAAGTAGGCGTATAGGACTATCTCCTTTTCATAGGCATACTTGAGAGGTTTGCATCGAGGAATGGCTCCCTCGCTACCAGTAGTAATGAATGTACAGCGCCGGAGGCGTGCAAT
>TRINITY_DN18759_c0_g1_i1.subseq
TTCACCACATTGATATCAACATCTGACAGGTGTTGGATGACATCCATAGCAATTCCACCACGTTGAACTCTATGTAGCCAATCACAAAGCCTCCAAAAACATCAGTGATATGGTGTCGTCCAACCATGATACGTGAGAATCCCACGCCGAATGCCCACAGAACAAGGAGAATCCGGAGGGGAACAGCTAACACCAGGTGGCTGAGTAAGAACTTAGAAACCAGCATGGCCCGGCTGGCATGACCTGCAGGGAAGGCATACAGGTCCATCATTATATAGTCCACCACGCCTAGGGTAAGCTCGTATGGGCTCCTCCGCTTGACAAGCTTCTGTACTGCAGCCACGATTAGGATGTCCAGCATCAGGG
>TRINITY_DN18936_c0_g1_i1.subseq
CACTAAAGCACTCGCCACAATCTGGACAGGAAAACTGCCTTTCCCCACCATGAGTCCTATGATGATTTAACAGATGGGCCTTCAAAGTGAAGCTTTTGCCACACAATGTACAAGGAAATGGTTTATCTTCAGCGTGGATTTCCTGTTGCAACATAGGAGTTTCCATTTGAGCAAAACTCTCCTCATCGTCTGTGCACAGTTCTTCGTCATTCTCATTCATATTTCAAGTGATTTGTGGGTCAACGGACTCC
>TRINITY_DN18999_c0_g1_i1.subseq
AAGACACGTGGAACGGTGCAAGGGAATGGTCTTATTCTTTTCATGGCATAAGTTTGTGTATGCATGTGATTATCATTGTTGTTTTGGCAGCTGGAGACTGAAAGATGTTTCTTGTACAGGAGAGGAGCTTGTGTTTGAAGGCCTAAGTGTGATATCAGTCGGTGGAGCACTGTGCTTGTGCCACGTCCTCAGCAGCTGCAGGGCTCAGCGGAGGCTTTTGCTCGGTCATTCTTGTCTAGTTTGATGGGTTCCGGGAATTCATTGTAAAGCTCCACCTCAGTTTC
>TRINITY_DN19015_c0_g2_i1.subseq
AGAAACACCCAAAAGTAATGCGGCACTCGTGGAAGTCCAGGGCATCTCTGACATCCTGGGTCTGCCGAAAGAGGCTTCCGATGAGGCCCAGTCTATACTCACGAAAGTAGATGCAAAGATAAAAGACATCCTTGCCAAAGTCAAAAAGAACCATATAGGAACGCCATTGTTTAAAGGAGAGTTAAATGAAGAACAGACGG
>TRINITY_DN19018_c0_g1_i1.subseq
CTGAATTTTCCGCCTCTTTTTCTTCATCTGGTAAAAAGTTTACTTTACTTGCACTCTGTGGTGCATCTTCACCATTGTCCTGGTATATGTTAGACCATTTTATAGCCATATCCAACTCGGGAGGTGGTGGCTTTTTTTCCTCAGTTCTGTAAACCTCTGGTGGTGGCACTGCATTTGTTTGCCAGATTTTGAACTCTTTAGGAGGCT
>TRINITY_DN19038_c0_g1_i1.subseq
CTTTCTCGTTCCCCAGTCTCTATAAGCTTCTGATTAATAGCTGCTCTCATTTGCGCATCTTTATTCATTTTGAAGACCAGGATCTATGAATGCTTGGAGACCGCAATCTCAGCAAGGTGCGAAAGAAACCGTCCAAGAAAGGATCCGTGCACAATAGAAGCTACTAGTGTTTGCGACTGTGCTGGATACAAACACAACGA
>TRINITY_DN19052_c0_g2_i1.subseq
TGGTATTCTTTAATTCAGTTTTCCATAAAAATGAAAAGTAATACAAAGATCTCGAAATAGTTGGTAGAGCGACTCCGAGAAAAAAAAGTAAAAAGTTACTGGGTTTTACAATCCACATCTCCATCGCTAGAAGCCTTCATCTTCTTCAACTCTTTCTGCAGTTCCTCTTCTACTGCCAAGACCTCTTTGGGTTTTTGATA
>TRINITY_DN19099_c0_g1_i1.subseq
AGTAAGGCATCTGCCACTGCTCAAGATAATAAGCCTCTAGAAACAACCACCACAGTTTCAAGTACCAACTTAATGGCACCCGCAGGAGGGGCAGTTTCTGCAGCTGCGCCACTTACCGACTGCAAGCTAGCCTCTGTCCCGTCTGCACCCATGCCTGACCAGAGCATTCCTTCTCAGAGTACAGTTCCAACTCTTCTCCCCCCTCATACTACTGCTGCTACTTCCCAACCAGAAGCCAGCAGTACAAGTGCCTCTGCAGCAAGCTCAACACTAGGCACTTCGCAAGCTCCTGCAGCTCCCTCAGCTACCACAGTCCCGGCACTTACATCAGATCCCACGGCACCCCCATTAGTCATCAAAGACACCACCTCAGCAGCAGCTCCTGTGTTTGGTCAGGTGGTAACTACCACAGCATCTTCTCTCTTCAGTCAGCCACCAAGCAGCAGTACT
>TRINITY_DN19223_c0_g1_i1.subseq
GGCTTATATCTGGTTTACAACCCTGTGCAGCTCTCCACTGCCGGCGCAGTTGGGATCTTACTTCTAGGCCTGGTGGGTTATTATATCTTCAGGATGACCAATCACCAAAAAGATCTGTTCCGCCGTACTGATGGAAACTGCAAAATTTGGGGTAAAAAACCTGAGTACATTGAGTGCTCCTATACATCTGTGGACGGAGCGAGGCACTACAGTAAACTGATGATCTCTGGATTCTGGGGGGTGGCAAGACATTTCAACTACACTGGCGACTTGATGGGCTCCCTGGCCTACTGCCTGACCTGTGGCTTTGATCACATCCTGCCCTATTTCTATATTATCTATATGACCATTCTGCTTGTCCATCGCTGCATCAGGGACGAACATCGCTGTTCCAGCAAGTACGGCAAGGACTGGAAGCGGTACACTGACGCCGTGCCTTATCGACTACTG
>TRINITY_DN19269_c0_g1_i1.subseq
CGCCAGCTGTCCACACGCCCATCTCGACTTTCCTCAAAATTTTTCTGCCACTCTCTATCACGTTTTGCTTTTTCTGCAGTCTCAATTTCTTCTTCCCGTTGTCTCTTCCTTTCGTGCATTTCCTTCGCTTCTCGCTCTTTCCGCTTGATTTCCAACTCTGCAAATAACTTCATTGTTTGTTTGTACACTGCTTGTTTGAA
>TRINITY_DN19282_c0_g1_i1.subseq
CACTTATAGGATATTATGGTGCCATAACGTTGCTGAAATGCCAATTCAATTGGATTGTCTGGATCATTTAGATTAAACAGAAACAGTGTTTTCTTGCCAACCACCACACTTATTGTACTTTCTCCCGCTGATCTCTCATCGGTTTTCATCACAGAAAATTGAATGTCGCTGGGCTCAGCTCTTACGATAGTCTGTCTGACAGTATCACCTTCCTGGTTGCTAACAGTTATAACTTTGTCTTCACTTCCCAGTGCAAGAAGATTTTGAGAGCTCCAACAACCACACGTTATCCGCTTAGTATGTTTACCAAGCACGGGAACTTTGCGAGATGT
>TRINITY_DN19467_c0_g1_i1.subseq
CCAAGCCATGTCTGTGGGTTGACATTGGTGGCATTATGGACCACACTTTAGTGATTGGATTGAAACATTCCACCGTATTAGAGGTTTTCAAACCGTCCCGTCCTCCTACGACATAGAGCTTATTGTCAATAACTGCCACTCCAAACTGTAGACGTCTGCCATTCATGGTACTTATTTGTATCCAGCTGTTTGTCCTGAGATCATATTTTTCAATTGTGGTAGCAC
>TRINITY_DN1951_c0_g1_i1.subseq
GCAATAATGTTCTAACGGTTCAATTCACATCCTTTCGGCACTGCTGCCAGAGAAGTCCGTCTGTAGGGGAGTGATATTTTGGTCGTAGGAGGCATACTCCGAAGTCCCAGTGCTGGTGATTTTCAGCTGTTGAGCAGCATGAGTGAGTTGGAATGCAGCATCGGGGTGGGCAGTTTCAGGCAGGAGCGTGCACTCTCTTTCCAGCATATCTGCCACACCTTTCAAAAGGTCCAGAAACCCAAACGCTAGGGCCGCCTTCCGCATGCGATTCAGTTC
>TRINITY_DN19559_c0_g1_i1.subseq
AAAAGAGCCTGGTAAGAGTAAAGTTGCAAACCATTAATGCAGTTTGTAATTTGAAGAATGGCCTGTATTAGAAGGGCTCCAGACATTCCACATCTTGGATGGATCCAACAGACAAACTACCTTTGCGTAGTTTCACGCTCCTCTTAGGACGCTGCCACCTGATTTAGTGGTTCTTCCAAATACTGGACCAGAGCTTGAGC
>TRINITY_DN19655_c0_g1_i1.subseq
GCGGAGGAAGTGTAGCGGGAGTTAACAGCATCACCATCAAATTTACAGACTCTTTTCCCACGATGTCATCAGGAGCATTGTTTCCAAGCCTGGTGCCAGGCTCACGTGGATCTTCCAGCAAGTACCTTGTAGAGTTCCGAGCTGGAAAGATGACCATGAAGGGTGCTACTGTCACCCCAGACAAACGGAAGGGAATGGTGTACATTCAGCAGACTGATGACTCCCTCATTCACTTTTGCTGGAAGGACCGGACTTCGGGCAACGTGGAGGAT
>TRINITY_DN19694_c0_g1_i1.subseq
AGTTGTGAAGCATGCTGTTATTCCATTACAACTTTGCACTGGAACAATGCAAAAAAGTATGTAGCTCATAAACATTTGCAAAGAAAGCTATCCAAACCATCTTGTGAAGAAAGTAGTTTGATCTTTTCCATTGCTGCCCTGCGAATAAGACTTTCTTTTTCAAATGGACGCCCTCAAGCCTTCCTGAGGAGATCAAGACATCCAAGA
>TRINITY_DN19705_c0_g2_i1.subseq
GAGTAGTCGAAGTCATTGGGAAGAAACCAGATTTTGATTTTAGAGTCAAAGGTCACTTGGAGATTGGAGAGGACCTAGACATCATAAGACAAAAGCGCCTCTCTCATATTTCTGGTCACCGGTCATACTACCTAAGGGGAGCTGGTGCAATGCTCCAACATGCCCTTGTGCAGTTTACGATGAACAAGCTGGTGAAAAAG
>TRINITY_DN19718_c0_g1_i1.subseq
TTACTTTGAACACAAGTCGAAAAATGTCCTTGCTGGCCATCAGCGCTGGATTAATTTTGGAAAATATTGTCGTAAATTCTTGCAAGATGATGGAATGGAGTTTGTGAACATGTCTTCAAAACTGCGAAAATCAAAAACATGTACTTTTTCTTGTTTCTACCGACAATATAGACTGCTTGGAAACCATCTGCTGTGAGAGCAGGCTGAATATAAACGCTATGCAGAGAAAACACGTACTTCCAAGATGAATTAA
>TRINITY_DN19743_c0_g1_i1.subseq
AGAAATTAACTCCGGAAATAAACCTTTTAAGTGCACTGATTTTTGGACAACTTTGGTTATCAATCCAGCATCACTCAAAAGGAGGAATGACACACTGAGGAAAACCGTATCAGTGTTCTGAAAGCCAGAAGAGCTTCAATCCTGAATACAGTATCATTCAACATGGGAGAATCCACGCTGGAGAAGAACCATTCCTGTGTTCTAAATGTAATAAATGCTTCAGCTATCGATTCATTCTCACTCGAAATGAGAGAACAGTCGCTGGGAAAAAAACCTTCTCAATGTTCTGATGGCCAGAAAAGCTTCAGTTACAAATCTGATCTTGTTTGCAATGAGGGAACGCACATTGGAGAAAACCTGTAT
>TRINITY_DN19758_c0_g1_i1.subseq
CACTTTCAATTCTATAAGCCCTGGTACACAGGGGAGTTTCTGTTTAGTATGACAGCAGGACTGGTTCTGTTACCTTCAGACAACATGCTCACGGCCTCATCAGTCTGCTGGCCGTTCCCCAGCTCTGCCGTCTTTCTCGGGTTCTGGATGTAGCCCGGGTAGTTGAGAGATGAACCCACAGGAGAAACGAAGCCATTTTCTTGAGCTGTAGAGGTGGACATTGATTCCCACTGGATTTCTTTCTTTCGAAAGTTTAGATCCACATCAACTCCAGTCCAGCCGTAGAAAGCTAGTGTGAAGAGAAAACCCTGCATTGGGTTTAATATTCC
>TRINITY_DN1995_c0_g1_i2.subseq
GTTTGACTGCAATGAATTCCTCCTCAACGATCAAGTGCACCTTGTGTGGATTTGTTGCCGATGGACTTGCCAGCCTCCAGCAGCACGCACTAGCTCACATGCAGCAATGTGCCCTGCCAAGCACACATCAAAGCCCTGGCAGAATCCCAACACCAGCGGTGTCCCCCGCCGGCTCAGATCTAGCCTTCAAGATACGACAGCAAGATCACATGGCAAATGGGGAAGCAGAGACACCCGCTGACACCCCCTGCTCATCCATTAATGAGACTGTGCTGCAAGTAAGAATCAAGGAAGAGCCAGATCAGAATCACTGCGGGGAGACTGATTCCACGTGTGCTCAGTTGGTGCAAGACGCCTCCAGGATGGATGTCAACCCTTCCTCCCAGGACCCATCCCATCCAAGTCGGGAGATGGCCACGGTCAAGGTCAAGACAGAAGTAGTGAGTCCAA
>TRINITY_DN19995_c0_g1_i1.subseq
AAAACCCAAAACAAAAACAACCAACCCCTTTGGAGTCATGAGTAACTATAAAAATAAAAACAGAATACTTGAACACAAGTGTAAACTGGAACATTCAGAGAAGACAGTAAATTATAGCATCAGCCGACCCTCAGAGGTGGTGCAACGAGTACAACACCATCACCTCGGACAAATAACATGGGTATGTTGCGTTTTGTAGA
>TRINITY_DN20474_c0_g1_i1.subseq
CCGTAGAGGGCTTGAATACCGCTGATGTCGTCGAAATGGAGCCGGAAGTTGGGTTTGTAGCCGCTGTAGACTGGTGCCATCAGGGCGGTGGCATACCGCGAGTGGCCAAGCCCCAGGGCATGACCTAGCTCATGGGCCGCAATGATGCGGAGGTTCACCCCGTGGTAGGTTCCTTCAGTCCAGTACTCGTCTTCATCAAAGTGCACTGTCCCTTCCTCTGGGATATCCGCGTGGGCCAGCACCTTAC
>TRINITY_DN20506_c0_g1_i1.subseq
GGCATCCTCATGGAGCATCGTGAATTGGAAGCCGGAGACAAAGTCAACGTCACCGCCGTCCTTGAAGCTGCTGGCAAGATACAACAACAGCCGGGAACTCCCAAATTGTAAATCCTTAAGTTTAACATTAGGGAACCCAGTCTGTGCAGTTCTGCTCTTCTAATCAAATTCTGCATTTAGTTTAGCAGTTAATGGCAATTCGCAGTAGGCT
>TRINITY_DN20667_c0_g1_i1.subseq
ATATTGTGATGGATTTGTACCCCAGGAAACCTCATGCTGTAGAGCAAAAAGTTTTAGTTGTTCTTTGGCATCTCTTAGGAAATCTTACAAACAGTGGCTCACTTCCTGGAGCTGGAGGAAATATGCGGACAGCCACAGCTAAATTGTCTAAAGCACTTTTTGCAGAAATGGGTGAAAGTCTTTTGAACCAGGCTGCCTCCCAACCACTGCACATCAAAAATACTTTAGAAGAATTTCTAGAGCGATCTACCTAAGTGTAATTTAAGAACGTGTAAAATTTCTGTATATATTTATATATAAATATATTTATATGAAGAAATATCTAACTAAAGCAGATGTGATTAACTAAAAACTGTTTACATGATGACAAATGGCGCACTTCCAAAAGTTGCTTTTTCACAGTGCCTGCACTTTCCTTGTACATAAAACTGATGAAAATGCCTGCTTTTT
>TRINITY_DN2066_c0_g1_i1.subseq
CAGGTTTTTATTAGAATGGTTGAACTGATTTAGATAATGAAGTATCTAAATCCAAGCGGCACAATCACCACCCCAGCTTGTCTCGCTGCAATATTAGTTTGTCCAGCAAACTAACTGAAGGACTCAGAATGACTTTGGGCTTCAGTCCCAAAACAAGAACCCATCATCATACCAGGTATCGCTTGCAATTCTGAATCAAAAGTTTTTGGTTGAGTTCAATGACGTCAGTGACGAAACAATCCATCTCTACAAAATCTCCAGCAATAATGTTGATGGCGTCTTTCTGTCCCCCTGGGCACTGATCCTGTACCCAGTCGCTGAGGCGTGGTAATTTGGATCTTGTCAACTTCTTCAGGGATCCAAATGGGTGCTTCAGTATGTACCACAGATTTTCAGTGAGGTTGATACCGGCAACAAAAAACCCAC
>TRINITY_DN20903_c0_g1_i1.subseq
AGCTCTGTAACGGAAATGCATGGAGGGACAGTGAAGCAGCAGCAATTTCACATCAAAAGTCAATACTGCTCTGAGGCAAGCTGTGGGTCACTGGGTTATGCAGTTGTCCCCCATATCCTGAGCGTAACAGTCTGATATTATAGTTCTTAATTCATCGATGTCCTGCCGTAACTGATGCACATCGCTGAGTTTCGTTTGAAGAGATTCTGAGCTGTGACATTCATCACTTTCTTCAGATGAGGCATTCAAGGG
>TRINITY_DN21157_c0_g2_i1.subseq
CAAGGGTGCCAGTTCGTTTTTCTTTATCAAACTGCTTGATAGTGGTCTCATCTTCCATCTCAGAATCTCCACATGTACTCTTTGATCTTTTTCTTGGTCGCAGCAGCGTTTCTAGTCTTGGCAGGACTACAGACAATATTGTTTTGGTCCCAGCCTGTGGGGTAGTTGACTGGGTTTCAAAGTTTTTTTGCAGATGTTTGTGGGCAAACAGTTTTTGATTTGCGGAAGAGAATGGACGAACGTCGGTTTATTTCACTTGAAGACTCAATTGCTTCAGAAACAGTCGAATCATCAAGATCGCTGGTCTTTAGGAAATGTTCAGAAGCATGTCCATTAACCATTTCATTTCGAGCAGACGTGCTATTCAATTTGTTATCAAAGGTGACTCTCTTGTAAAGCTTGCACTGCTCTGGGTTGAGTTCTATAGGTTTGAGAGTTGGCGGCTCTGAA
>TRINITY_DN2119_c0_g1_i1.subseq
GAGAGCTGGAAAGACACGAGGCGATGGCAGTTGACTGTTGCAATCGATTTACCAGAATTAGAAGAACGGGAAAGAAGTTTCTCCGATTTCAGAGGTCGAAGGCAAGGCGGTGGCTTTCACAGGAATAACACATTCAGAAATCAAAACAGGGGCCACAAAAGAAGCTTTGATAGTGCATTTCATTAGCAGTCTGTTCCTTTGAATGAACACGACTATTCATTTTTATGGACAGAAAATCTGTTACATTTCTATGGTTTTACCACTTGCTGCATCCCGTGATTATCACCATTTTCTGGTGTTGGCAACATTGGCATGGATATTTGCAAAGCCAGTTTATTAAATGAAAGACAATATT
>TRINITY_DN2138_c0_g2_i1.subseq
AGTACACCTGGGGATTGGTTTGTTGCAATAACCTATCAGCGAAAACGTGTTCAAACTGAAACTTTATGAAATTCTGGGTAGAAAGTGCTCAAACAAACTTTACTTGATTCTGCAAAGCAAAACTTGATCACCATGCACCAAGATTCCTTTAGCTGCACAATCACTTTGTGTGCGTTTTTCAATTGCCCAGAGAAATAAAGTTTCATTCACTTG
>TRINITY_DN21393_c0_g1_i1.subseq
TGAAGGCTGGGGAGAAAAATATTTGAATTTTTTTCTCTGTTCTCGGATTTCTTCCTTTGTTTTGTTGATGCCGTTGAAAATTTGTTGAAAGAGAGCTTTGTATTCGGGTTGCGTGCTGAAGGGTGACACAACTAGCACTGCTTTTGACTCGTGGCTGCTCGTTGCAAGGTCATCGGGCTGGGAGGCGCCCGCAAGGCTGTCTTTGGAAGTCCACCTTGAAGTCTGCACAGCCTTGTGGCTCAAGGAATCTTCACCGATTTGACGCCTTTGAAGGAGCTCCTCATATTTAACCTTGAGTGCACTATACTGAGCATCCACTTCATTGAGCAGCGATATTCCCCTCTGCTTCACAGCCTCCGCCCTCCTAGCACAGGTCTCTTCATGATCATTTACAATTTCTTCTGCTGTGATGCTGCCAAGAAACTGCTCACTTCTTTCTATGATCTCTTT
>TRINITY_DN21532_c0_g1_i1.subseq
AGCAGGTCACTTTGATATCAGAAACTCGGCCTGCAAACAGCAAGCCACGTCCTCAGTTAAAGATCTTCCACGCTTGTTCCACAATACAGAAGACCAATTCCTCAGTTTGTAGTATATTGCCTCAGTACAAGAACCACCCCAAGTTCACATTGTCGTAAGACTGAAGAGTATACAATTAATGACTACTACAGTGACAGCAAATGAATGCCACCAACAGCAAAGCAGATTTCTGTGGCCTACTTGGGACATAGTAGGGACACCACACAGGTATTCTTGCCAGTCGTTTTGGTTTATTATGGAA
>TRINITY_DN21546_c0_g1_i1.subseq
CTGTGATCCTGTTGGAAATGCTGAACATCCTGGACGTCCTATGACGTTGAACAAAAGACTCTCTGTAGTATCGGTCTCCAAAGCACATTCCTAATAGCTCCTTTCGAACGGTTTTGTTCCACAGTCCATAAATAAGTGGATGGCAGATTGCACTTGTGAAAGAGAGCCAAGTAGCTAAAGTCTCAAGAGCAGGTGAAATACTGTCTTTCCCCCAAAGGGCTTCGGTGCTTATCACAACCATGTAAGGTCCCCAGGTGAGAACAAAAGCACCAATCACAACTAAGATAGTAATAAGTGCTTTGCATTGATTGGCAGAATAGACAATATGCGGAAAGGCACTCCTTTTGCTTCCAGATGAAGAGGTAGAAGTGTTTGAGTTTTTTCTTCCATTCTTTTGGGAATCTTCTTGAACGATGACCACAGTACCACAGTGAACCTTCCGTGCTTTAA
>TRINITY_DN21607_c0_g2_i1.subseq
GTTTAATGAAAAGCTCCGGATTAACAGCTCGGAATAGGCTAGTTGTTTGAACTCCTCTGAAACCTGGATTCCTGTAGCCACTCTCTTTTTGGGGTTCATTTTTCAGACCTGGTGGTTCTGAAGAGGACATCCTCACAAGCAGCAGCTACTTCCAGGGGTCGTCCTTGAATTCAGCTTAATGTCCACTCGGGCACGATTTC
>TRINITY_DN21680_c0_g1_i1.subseq
GATCTCTGTAGCCTGTCGGGGATGGCGGAACTGGACATTGGGCAGCACTGCGAAGCTGATCACTGCAGCCAGCTAGATTTCCTGCCCTTTGTTTGTGATGGCTGTTCTAGAGTGTTTTGCCTAGAGCACCGCAGCAGAAATTCTCACGACTGCAGCAAGGGCAGCAGCATAAGCACCACCATTGTGAAGTCTGGAGAAAA
>TRINITY_DN21694_c0_g1_i1.subseq
GCACCTCCTAAAGCTTTGGGAAGCCGATTTCAACAAGAGAAGTATTTGTTGACCTCCAGCACACTCTACATCGGAAACCTGTCATTTTACACCACCGAAGAGCAGATCCATGAGCTTTTCTCCAAGTGTGGCGACGTGAAGAAAATCGTTATGGGTCTTGATAAGGTCAAGAAGACTCCATGTGGCTTCTGCTTTGTAGA
>TRINITY_DN21721_c0_g1_i1.subseq
AGGGCATTGAAAATGGGTGACTGTGAGGAGGAAGAGATGGGGAAAAATGTCCATTTCCCAGCTGAAGATTATGCAGCTGAGTCCTTGGCTGCTGACATGGATCCCTGGCTAATTTTTGATGCCAGGAAAACCCCTAGAGCAGAATTTGAGGACTGGCTTGAAACAAACCGCCCGTCACGGGTACTGCGATATGGTGACCCTGAGCGTAGTATGGAGGCTGTGGGTTGGATCGCAGTCTATGGGCCAAATTACTGGCATGAAGCCGGACATGTGTCGGAGCTGCAGGAAGACTGGGAGCGTTTGCAGACCAGTGGTCGCCACATCACCTTTGACACTATTAAGGAACTGGCACTGAACCACAAGGTAGTGACTGGCAAGTGGCTTATGCACCTGGACACCGGCTTCAAGATTGATCATGCCTGGCGTGGCATTGCCACCTTAGTTGTTGAT
>TRINITY_DN21848_c0_g1_i1.subseq
CTTTTCTCTCAGGTCAGGTCTGTCTAGAGCAATCATGCTGACATACACAGTGTAGGTCACAAATGTTTTATAATCCATTAGTTCATAGGAGGTAAACGTTGAAACTGTATCAAGAAAGAGCTCTGCTGCTTGCTTGAAATCTCGAATGGCTACACAATAAAGACCTTGGTATACTTTTAACCGGTTTCTCCTGTCCCAGTCTCCACCTTCTTCTATAAGA
>TRINITY_DN21852_c0_g1_i1.subseq
ATGAGCAGCGACTCTCTGATTACTCCATCGGCCCAGACTCCAAGTTGAACCTGGTGGTGAAGCTGACCGAGAGACCGTCCCCTGAGGAGCCACCTAAGGGGATGTCCCCCCAGCCGCGTGGCGTCTGGCTACTTTTGTCTCAGGTGCTGGCCAGACACTTCAGTACGTCTGACGCAGAGAAGATTCTGGAATATCTGCAGAAG
>TRINITY_DN21862_c0_g2_i1.subseq
GTGAAGTGGTTAACATGGGACACAGAGTGCCTTATGGAGACTGGTTTGACAGAGTGTCTTGCCCGCATTACTTTGCTGAACTTTTGATCTACATCGCTATGCTTGTCACCTTTGGAATCTGGAACTTTACCTGGTGGATGGTAGTAATGTACGTCCTCTGTAACCAGTCACTGGCAGCGGTTTTGTGCCATGAATTCTACTTGAGGACCTTTGACAAGTATCCAAAGCAGAGGAAAGCATTCATTCCATTTGTTTTTTAAAATCCACCTTTAT
>TRINITY_DN21867_c0_g1_i1.subseq
ACATCTTACACACTGTCCTTTTAATCGAAGGGTCTTGTCGTAGCACCAGTCGTTTGCTGATGGTCCTTTCCGTAAAGCAGTAGAACCGAGACAGTTCTATATTTTCAGGGTTTTGTGCCAGAACACAGTGGGCTGCTTGGTAGAGGAAATTCAGCCTCTGAAAGGCTTCTTTGTCTTTTACTTGGCCAGACATGGCAAGA
>TRINITY_DN21898_c0_g1_i1.subseq
GTTATGGACACACTGTGCCACTCTCAAATGGTGGCAAGATATTCTGCATCGTATACGCCTTCCTTGGAATACCAGTCACACTTTTCCTCCTCACCTGTGCTGTCCATGGTCTCATGAAGCTAACAAACACTCGCCCAATCAACTACATCCATGCTCGCTGGGGCTACCCACTTGGTATTGTGGCTATGGCCCATGCTGTGATCCTTGGCCTTCTGGTGTTCTTCTGCTTCATCGTGCTCCCTGCTTTCATCTTCTGGGCCATGGAAGATGGCTGGAACTTCCTGGAGTCGCTCTACTTCTGCTTCATCTCACTGAGCACCATTGGCCTGGGCGACTATGTTCCTGGGAGGGCCACCACCCCAAAACTCAGAGAGCTCTACAAGTTCACCATAACATGTTATCTCATC
>TRINITY_DN21950_c0_g1_i1.subseq
GGTCACGATGTGCACGCACGTGGACCAGGCAGCCGGCGGGATTCTGTTCCTTTCCATTGAGTGTGTCACTCCTGTTAAGTTTTCAGGCACAGTCATAACCCAGCAGTGTGGAGTCATGCTGAAGGATAAGCAATGGAACATCCCGCCTAACGCGCCGGCGTGCATGGAGATGCATCTAGGGGCTGCACATTACCGGCCCG
>TRINITY_DN21983_c0_g1_i1.subseq
GAGCAAATTCAGGTTACATGACAAAGTACAGCCTGCAGCGAAGGTAGGTCGAGCCTTAAAGAACAACCGAATTAGTTTTCAATACAAATCCCCCAATCAAAAACAATCCTCCACCATTTAGCCCCATAAAAAAAAAAATACTAGACAACAAAAACACTGATTAAGGCATTAAAACGGAAAAGCTTTTAAACAGCTGACAT
>TRINITY_DN22045_c0_g1_i1.subseq
GTATGATTCTCATGGGAGTGGACGAGGAGCACGGGTCCCAGGTGTACAAGTGTGACCCCGCTGGCTACTACTGTGGTTTCAAAGCCACCGCCGCCGGCGTAAAACAAACCGAGGCCACCAGCTTCTTGGAGAAGAAAGTGAAGAAGAAATACGACTGGAGCTTCGAGCAGACCGTGGAGACTGCAATCACCTGCTTGTCCACAGTGCTGTCCAT
>TRINITY_DN22185_c0_g1_i1.subseq
CGTCTGACCCACCCTTCTCCGGCAGTGTGAAGGAGCAACTCCTGGTACAACTACGCGCGGGGAGTTTGCGATACAGTGGCAAGATGGTGGTTCTCTCAAAGGAATATGGTTATGTGGCCCTGACTGGTGTGGCCAGTTTTGTCATGGTGACCTACCTCGCCATCAATGTGGGAAAGGCACGCAAGAAGTACAAGGTGGAG
>TRINITY_DN22343_c0_g1_i1.subseq
CTCCAGGAAGATTCTGAACGGAGTGCACAATGGCTTCTGGAATTCCCATTTCTGGAATGCCTATGTCGGACGGGTGGAAGAGTATTTCTGGAACTGAAAATCTTTCATTTGTCAAGCGAAGAATCTGTTCCCCAGTTTTATATTTTCCACTGTACACCATCTCCTCTAGTGGCTTACAGAAACCTTTTTTGATAGTGCTGAAGTCAGGTAGCACATAGTCCCGCATAACAGTATTCTCTTCACCCTTAAACCTAGCAATTTCCATATCTTTGTAAAAATCCTGAGATACGTAACATACATCTTCTTTCACTTGATTTATGACATGCGTTTCATCCATCACATGCAACTGCCTGTAAGATATAATTTCCTTCAAATGATTTGTTAGCAGTTTTCCACCCACGTTGATC
>TRINITY_DN22382_c0_g1_i1.subseq
CCAAAGAGCTCGGCTCTCAGATCACCGAAGAAGCCCGGGACCAACTGCTGGAAGCATCTTCAGCGACTAGAAAGGCATACAGCACGTTCAGACGGGAGGCAGATCCAGATGACCATTTTGCATCGATGGACGGCATCTCGTCTGCAGCCGAGAAGCCCAAAGATGAGTTGGAAATGAGCGCAGTCATCACCATCATGCAGCCCATCCTACGATTTTTGCAATTACTGTGTGAGAACCATAACCGGGATCTTCAG
>TRINITY_DN22383_c0_g2_i1.subseq
GGTCCAGCTAAAGTGCAGGCTGAGAGGGGTCTGTCCAGTCCCCATGGCTAGTGGGCCGCCTTGTAGTAGCCCTTGTCACCCTCAATGTCCAGCTCCTGGTCCGAATCATCGGAAATGTCAGAGTCCAGCTCCTCTGGGGAGCCCGGGGAGGGAGAGCGGCGGACACCGCCCAGGGCGAGGTCTTTCGTTTTCATGTCGGGGGGCAGGCACCGCTCCTGCCTCTGCTCGCAGGGACTGTCCGCAATGTCAGACTCGTCTTTTTTACTTCCCTGGGGGGTTTC
>TRINITY_DN22440_c0_g2_i1.subseq
ACACATCCGTAAACTTGCGCAAGACAAAGGAAAAAGGGCAGCTTCATTAGGACTGACAGCAGATGACTTGCAGCTGGTTGATAACTTTGGTGATGAAAGGACAATAAAAAGATCACCAGGCTTCGGACTCCCAAAAAGTATTGAGAGTAACAAAGACAAGAATGAGTATGTTTCAAAAGAGCTTAACGAAAAGGAGAGAG
>TRINITY_DN22449_c0_g1_i1.subseq
CATTGACAAGATTTCAAAGGTGACTTCTCCTGTTCTTGTGATCCACGGCACAGAGGACGAGGTTATCGATTTCTCACATGGCTTGGCCATGTATGAGCGTTGCCCCAGGGCAGTGGAGCCCTTGTGGGTGGAAGGAGCCGGCCATAACGATATAGAGTTGTATGCGCAGTATCTGGACAGACTAAAGAAGTTCATATCCCATGAGTTGCCCAATTCATGAGTGCTCCATGTGGGCTCTTGCCTCTCTTCCTGGTCGTGGGCTTGGCCTGCTGAGTCAGCTATACCTCCAAAGGAGCTGTGCACTCTGAAGAAAAACCCTGCTT
>TRINITY_DN22571_c0_g1_i1.subseq
CAGGCTCTTCAGTCTGTCTTGCACTCGTCACGTCGCCACTGGTCCCTGCCCCAGATGCAGGGCGCACACGCACACAGACAAACCCTGCCATCTCCTGGCGTGCCTTCATAGTCCCACAGCCACAAAACTCCCATCTTTCAAACAAATGGGATCCTGCATACAGCTCTGGGGACCTCGCAAACCCCGCCTTTCACCCTTTCGTTCCATCGCCGCATCCAAGAAGCCTTTATTGGGTCCATTCGGTAGGCCCTTAGGGAGGCGCACTCAGCCTGGAGGGCGGGTGGTCAGCTGCTCCTGCATCTTCTCCCGGCATCGGGCATACTTCTGAAGGATCTGCTTGACATGCTCCTCTTCCTCCCTTTGGAGGATGCGCAGGAAGTTCTGGAGCTCTGGCATACTGAAGGCGTCCCA
>TRINITY_DN22575_c0_g2_i1.subseq
GATTTGAACCAGGCTTGCCGTTTTCCCTCAAAAATGGAGACTACTGCAGAGTTGAAGCTTGGTAAGAAACTGAATGAAGGAAAGACTAAGGAGGTGTATGAACTGCCCGAGCTGCCAGGCTATGTGTTGATGCAGTCCAAGGACCAGATCACGGCGGGTAATGCGGCTAAAAAAGACCAACTGGAAGGAAAAGCCCTCATCTCCAATAAGACTACGAGCTGCATATTCAAGCTGCTCCAGGAGGCTG
>TRINITY_DN22594_c1_g1_i1.subseq
TATGAAACAGCTTTGGATAATGAGAACCTTGGCACTCTGCAGCCAATGGCGTACCACACAGTGAATCGACGATACCGTGAGTTTCTAAACTTGCAGACTCGGCTAGAGGAAAAGCCAGACCTGCGCAAGTTTCTGAAAAACATAAAAGGACCAAAAAAGCTGTTCCCAGATCTTCCATTTGGGAATATGGACAGTGATAAAGTGGAAGCTCGGAAGAGTCTTCTGGAGTCCTTCTTAAAG
>TRINITY_DN22630_c0_g1_i1.subseq
AATCAGTTCACCAGTGCTGGTTTCAATAACAGAGAACCTGGGGGGATGACAACCCAACCAGGGGGCATGGCATCCGGGCTGGGCAAGGTACCCATGCCAGTGGAGAGGTCCAGGACTGTGCCAGGTAGCATGGAAAGGCTTTCAGAGTTGGGTCTCAACCTGGAAATCTCAGTTCTTTCGCAGGGGTCTTCTTGTCTGCTACTTTTGCCACCTCTGGCCTTTGTCTCCACTGCTGGGCTTTTCTCTGGTTCGGACTTCCCTCCACCACTGACGCCGGCAATCAGAGAGACGAGGGGCAGGCCCAGACTGCTTGCTGCAAACGCTGAAGACAGCAACGAGTTCTTAGCGAGGTTTAGTGGGGTCCCGTTGAGAGCCAGCAGAGAGCTTGAGAGGCCTGCTAAGGCTAGAGAGCTGGCACTGCCACATGCTAAGGAGCTGAGGTCGAGAGGG
>TRINITY_DN22687_c0_g2_i1.subseq
AAAATAGAAATGTTTTCAATGACAAGTATTCCTACTTCTTCAATTTGTCTTTTGAACCACTACATTCATTGTCTCTTTGCTTAGGTAACGATCCACTTTTTTTCTGTCGAATTAGCCATTCTTTTTCAAGCTGTTCTAAGAGTTCCGGTGTCAATAGACCTTCTTTCACTAATTTGGCAGAAAGAGGACCACTCCTAGGGCCATGCTTATCTGACTTCAACTCAGCAGTTCCAGAACCCAGTGTTTTGGATCCTCTCATTCTTCTCTGACCAGGACTTCGTAGGACATTAGCCGGTATACTGTTATGAGCACTCGTTTCTTCAAGATTTTGAATTCCGTCCTTCACATTTGCCGTTGCTAGTGGAGATGCTTGCATCATAGGCATGGTAATATTTGTTTCCGAAACTCGAATAAGTTTTGTAATGTTGCACACCCCAATTTGTATAATAC
>TRINITY_DN23078_c0_g1_i1.subseq
CATGACCTGGCCCATGAAGAGGATAGTACCTGAAGGGTTGTGCCGCACGATGAACAAGAAGGGTCGGTCCATCACCACCTCCAAGGGTGCCATTCGCCCGTAATAAACAGCAGCTGTGGCCGCAGACGCCTTTGTACCACTCTCGTTCACTTCAATCTTCACTTTTTGCAGGGCCTTTGAGACGTGGAGTGACTCTGCAT
>TRINITY_DN23272_c0_g1_i1.subseq
AGCGCAGCAAAAACATGAGCACCACAACGTCTAGGAGTTCCTACCGCAGGATGTTCGGCGGCGGCAGCAGCGGCGGCGGTAGCAGGCCGCTCTCCTCCTCTTCTGGCGGCCGCTATGTCACCTCGACCAGCCGCTATACCCTGGGCAGCGCCATCCGCCCCAGCAGCAGCCGCACCGTCTTCTCCAGCGCCTCCTCTCCAGGAATCTACACCAAGTCATCTTCGGTGCGGCTCCGCAGCAGCCTGCCCCCGGCCCACATGGGCGACAACGTGGACTTCTCCCTGGCCGACGCCATCAACCTGGAGTTCAAGGCCAACCGCACCAACGAGAAGGCCGAGATGCAGGAGCTCAACGACCGCTTCGCCAACTTCATCGACAAGGTGCGCTTCCTGGAGCAGCAGAACAAGATCCTGGTGGCCGAGCTGGAGCAGCTGAAGGGCCAGGGCAAGT
>TRINITY_DN23477_c0_g1_i1.subseq
GATTTATCTAACACCAAGCCAGGCACTTCATCGGCTCCGTTCACTATAAATGCCCACCAGACAGAGATTGCCTGCATTGCCCTCAATCAGCAGGGCACCGTCGTGGCATCTGCGTCGAGGAAAGGCACCCTCATACGACTCTTCGATACCCAGACCAAGGACAAGCTGGTGGAGCTGAGGCGAGGCACGGACCCTGCCACACTCTACTGCATTAATTTCAGCCACGACTCCTCGTTCCTCTGTGCCTCCAGTGACAAGGGGACCATTCACATCTTCGCACTG
>TRINITY_DN23907_c0_g1_i1.subseq
GTGTCCTGTGGTGGCTGTCATATGCTAGTCTTTGGCATTCCAAGGCCAAAGGGGTCTGAAGAAAGTATACTTGATGGCTTGAAAGAAAATTGCTTGGCAGTTCCACACTCTGACTTGGGTGGTGATGCCTCACCAACATCCCCATTACGGAGAACATTATCAGCCAGGCACAGACGTAGAGAAAGGGAAATGCCAACTGAACAGGACTCTCTATTGACA
>TRINITY_DN2454_c0_g1_i1.subseq
GAGCAGCAACCTGTCTTTGTGTCGGATCTCTTCGCGGAGACGCACTTCGCTGCCTCGAAGGTGGCGGATACTGGCCTTCATCTCCTTCATTTTGACTTGCATCAAGGCGATGATATCGCGCTGTTCGTTAAGCTTTCGCAGCAGCTCCTCGGCCGTGGTACCCGAGGACAAGGAGTACGAGTGGTCAGCGGAGGCGGCACGGGCACAGGCCGGGGCCCCCTGGC
>TRINITY_DN24909_c0_g1_i1.subseq
ATCTCTGCCACTGCTCAAAAAGAGTGCACGATGGACCAGACAGAAGTGTTAAAGCCACAAACTCTACAAGATCTAATTCAGATTCTGCACACGATTTTTTCCAGCGACAAGATCAACGTTGAAGAGGTGCAGACAATAATGGAATCTTACGAGAGCAACCCGCTGGACTGGAGGAAGTTTGCAAAGTCTGACCAATACAG
>TRINITY_DN25246_c0_g1_i1.subseq
ATGTACCGTGGCACCCCCGCCGGCCGCCACCAGGGCCGATACGATTACAGTTCTGGGGGACCCCGTGGGAAGCGTGGGCCCGAGGCGGCCATGCTGCGGCGACCTGAAGAGGAGGAGGTGGTAGAAGACCGGCGGCCTGAAGATGAGGCCGAGCCGCTCGAAGAAGCTGAGCCTGAGGAGCCGCGGGTGCCCATTAACTTGGACATCAAGAACCTCCTCAAACCTGGAGAAAAGCCTTTCACCCAGCGGTGTCGCCTCTTCGTAGGCAACCTGCCACCCGACCTGAACGAGGACGAGTTTAGGAAGCTCTTCAGCAAGTACGGCCAGCCCAGCGAGGTGTTCATCAATCGTGACCGCGGTTTTGGCTTCATCCGCCTG
>TRINITY_DN25350_c0_g1_i1.subseq
GACCGCGGCTACCAGCTATCGCGGCCACGGCAGCTCAGGCCTGCGCCAATTCATAGGGGGTCGAGGAAGATGCCACGGGATAACATGGTCTCCCTCATCCAGAAGATTGCACGTCAGGCCCGGCTCACCTTCTCTGGCGCCACAGCCACGGCCCCCACTGGGAGTAGCAAGACTTTCTCCGACAACTTAAACCAGCTCAAGAACCTGGTGAACCAGTTGCGGGTCGAGGACCTGCAGATCACGCCGCGGAGCTTCAACGGAAGTGCACAGCCGGCCCCTCCGCACAGCCCGCCCGTCACCTACATGCACATCTGCGAGACAGAGAACTTCAGCATGGGTGTCTTCCTACTGCAGAGCGGTCAGGCGTGCATCCCGCTGCACGACCACCCGGGCATGCACGGCATGATCAAGGTGCTCTACGGCACGCTTAGTATCCGTGGCTTCGATCGG
>TRINITY_DN25410_c0_g1_i1.subseq
TCAAAGCCATACAGCCCCTGCTGAAAATCAGTATGTCGATGAGGGACTCTCTGATCCTAGTTCTTAGGAAAGCTATGTTTTCCAGCCAGATTGATGCTCGGAAGTCTGCAGTTGCTGGATTTTTGCTTTTATTGAAGAATTTTAAAGTTCTGGGAAGTCTGTCTTCTTCACAGTGCAGCCAAACCATTGGTGCTAGTCAG
>TRINITY_DN25501_c0_g2_i1.subseq
CTTCGGTGAGGCTGCCAGTGCTCTACTCTGCCACTCCTAGACGTACCTATCGAGGTGATGCTCCCGAGGATTCTGAAAAGGATATGATTGAGATTCCCTTGCCCCCGTGGGAGGAGCGTTTGAATGAGCCTATAGACATAAAACGTGCCCGTCTAGTATATGAGAGCAGGAAGCGTGGAATGTTGGAGAATGGACTCCTGCTTAG
>TRINITY_DN2582_c0_g1_i1.subseq
CAAAGCATTTGCTGCCTTTGAACCACGTCTGGATGCTTCTTTACAAAGTCCTCATCATAAGGAAGCAGGAATTCCCAGCCTTGGTTGATTCTCACAACAGCCATATGATCTAAAAACTCTTTCACGTCTTCTTGGCAAAGTTTGGTGACAGCAGCAACTTCTTTTCTCACCACCCAGCGGCCCTTTGTGAATTTCCACAT
>TRINITY_DN26036_c0_g1_i1.subseq
ATTATGGCTGCTTCCATGTTACGATACACAGGATGCCTTATGAGAGTACAAAGGGCGGTGCCAACAATACGGACCTTCGCTTCATCTCCTCTCTTGGGTCAGAACCTTCCTGCCTCCTTGTGGAAGCTGGGTCGACTCAACCATGTTGCCATCGCAGTACCTGACCTGGAGAAGGCTAGGACTCTGTACCAGGACATCCTGGGAGCCCAGGTGAGCGAGACTGTGCCGCTCCCAGAACATGGCGTCTACACTGTTTTTGTGGAGCTGGGAAATACAAAGCTGGAACTGCTCCATCCCCTAGGGACCGACAGCCCTATTGCGGGTTTCCTGCGAAAAAACAAGACTGGAGGAATGCATCACATCTGTATTGAG
>TRINITY_DN26061_c0_g1_i1.subseq
CTATGAGGTGACGTCGACCAAGTACACGCGGGACATCTACAAAGAGCTGCTCATCTCACTAGTGGCCTCCCTCTTCATGGGCTTTGGGGTCTTGTTCCTGTTGCTCTGGGTGGGGATCTATGTGTGAACAGAGTGTACATGGAGGTCCTTTTTACTTCTGTCTGTTTGAAGTTCCAGACATTACAGGAGGATGATAGGAT
>TRINITY_DN26100_c0_g2_i1.subseq
TTGATTTCACAGGCGAGAAGAATGTCTGAGAAGGTGCTGAAGGAAGCCTTTGTGAGTAATTTAAATGGAACAAGTCTAACAGAAATCTCATTGGGCTTAAGTGTGCCTCCATTTTGTGTGGTTGGCAGAGGGCTCCTGCTGATCCTCTATCATCTACATTGTGGAGAACTTAAGTGTTCATGGCAAGGACGTCTCTTACTAGATTTCCTTCTGCTCATGGTCCCGATCGTTCTATCCTGCACTCTTCTAAGTGATCTCCTTCTTTTTGTGCCTCTCTGCTTTTTAGCACTATGTGCATTTACACTCTGTATATTATACACACAAAGGAATAATTATGTTCAGCTGAACTTTCAAGAAATCATCAAAGTTCTTCTCAAAGCAAAATTAAAATCGAATAGTGTCCCATCAGTGACTGTTTTGCGGGTCTCTATTAACATACTGACTGCTGTC
>TRINITY_DN26151_c0_g1_i2.subseq
CTGTGTATATGTCTTGTTTGTCCGGTCCATCTTCTGCATGCCGTTTTTTTGATGAAGCCCTTCTATCCCGAAATCGGACAGTTATTGCTACATTCTGCTGTCCAGTAATGTTGGGATTGGAAAAAGACTTGCTTTCTACAAGTTTCCCAAATTGTTTGCTCAGAAAATGATGAACCTCTGTTCGGTGTGGTTTACTACCGTCCGGTTTAAAGACATACTTAGAATTTTCTAGCTTTGCATCTAAAAATCTGAAAAATGAATCTGCTTCTTCTTGAGATACCAAATGGCAGAGGTCTCTGTAATCCAGGTTCGGCTTGACAAGGACTTCGGCACCTTTCGTTGCAGTCACTAGAAAGGGATATATCTGACGGACGGCACTGTGAAGGTCGGCTCTGCGTTTTTTGTCCAGAAATGTTCCCAAGGAAAGTTCAATAGGCTGCGATGATGCAC
>TRINITY_DN26256_c1_g1_i1.subseq
CTTCTTCCATCAGCCGTTGATCTTTAGATAAGTTTCGTTTTTCTTCCGCCAGAAGCTCGAAACATTGTTCCTTTTCTTGCCTCATGACATCTAGTAAACTACAATCCATTTGACCTGCTCCAATATTTGAATTGACGAGGACCAGGAAAGCCAGCAGCAGGTTGCACGCAATGGAAGCGCGTGGAGCTCGCATCCCTCTG
>TRINITY_DN26425_c0_g1_i1.subseq
GGGCACGTGCACTCCCGGCACTTGCACTTCCCACAGTCCTCGCAGCGGTACGAGTGCGCACCCAGCTCTGGCCTACTGAGGGGCTTTAGAACGTCCGTCTTGAGGTCGCCCTTGGGCTGCACCCGGATAACCTGCTCGGGGGCAAGTCCGGAAGAGGAAAACGAGGAGCTCAAGAGTCTGTGCTCTGAAGAGGCGCTGCTCGTGCTCGTCCGTGTGCTGCCTCGGGAGCCACTGCTGCCCGTGCTGGTGGACCGGGACAGAGGGGCTCGGGGGCAAGGGGGGGCTGGCTGCTGCTGGACCCTGCTGTGCTGTCGCTGCTCGCTAAATCCAGGGGTCCTTTCGCTTTTGGGTTGGCCCACTGTCCGGGGGCCAGGCTTTGTCCCAGGCCGCGGGGCCACGGTGGGCCCCTCAGTGTACTCATTAGTGTTTCGTATGGTGCGGATTTGATCC
>TRINITY_DN26523_c0_g1_i1.subseq
CCTATCAAGCTAGAATTTGAAAAGGTGTACTTTCCTTACCTGCTCATCAACAAGAAGCGTTACGCTGGCTTGTACTTCTCCTCCAGCTCCGATACCCATGACAAGATGGACTGCAAGGGCATTGAAACCGTGAGGAGGGACAATTGCCCTCTGGTGGCCAATCTCATCAACACCAGCCTACAGAAACTACTGATTGACAG
>TRINITY_DN26563_c0_g1_i1.subseq
CTTATGTAGACATGTCATTCCATCATCATCCGCTGTCTCCGGCTTAGCTTTATAGGACAGAAGGAGCCGGGCCACCTCACTGTGCCCACAGTAGCTGGCACGATGAAGGGGCGTGGCACCCCCATGAGTCTGTGCGTTGCACTGTGCGCCACTGGTCAACAGAAGCTCGCAGACGGAAAGATGCCCCTGCCGGCTGGCGTAATGCAATG
>TRINITY_DN265_c0_g1_i1.subseq
TGCAGCGGCCATGAGAAGGGCAGGACGGGTCTGCTGCACACCGTGACTTGGATTCACCACCAAACCATGCTGTGTATGAAGGAGTCAGGTGACACGCTGAGAGACCAGATGCAGTGTATGATGAGGACCCTCCATGACCTGAAGCGGGTGCAGGGACGTCACACGCGCCTAGATCCCCAGGAGGAGGTGTGTGCCCAGGCGCTCTCCCGGGAGCAGCGGACCCACAACCGGGTGTCTGACGTGTCCGAAGCTGACTCGGCCTGCTGCTTGGAGATGGCTGTGGACGAAGAAGAGGAGACCAGCCAGTCCACAATGACGTCTCCCAGCAGCGAGCGCAGCCTGGAGTGTGATTCGGGCTACTCTGAAGTGTCTAGCAGTATCCTAAGGGAAGAGGATTCCGTCCCAGTGCTGCGCAGGTACCCTCTGGCCAACCAAAAAGCACACAGACTG
>TRINITY_DN26712_c0_g1_i1.subseq
GAGGCACACTGGCAGAGTACATTCAGAAACGTTGTAACTCACTGCTGGATGAGGATACCATTATGCACTTCTTTGCACAAATCTTATTGGCTCTGCACCACGTGCACACCAAACTTATCCTGCACCGGGACCTTAAGACGCAGAACATCCTCTTGGACAAGCACCACATGATCGTGAAGATCGGTGACTTTGGCATCTCTAAGATCCTCAGTAGCAAGAGCAAAGCGTACACG
>TRINITY_DN27141_c0_g1_i1.subseq
GTTTTTCGTCTCTCTCCCTCTCGGATCAGATGAGCATTCTGCAGAGTGTGTGGATGGAGATTCTCGTGCTGGGGGTGGCACACCGGTCACTGCCGTACGAGGACGAGATTGTGTACGCTGAGGACTATGTGATGGACGAGGACTTTTCTCGCACAGCAGGCATGCTGGATCTGAATGGGGCTGTGCTGCAACTCATCCGCAAGTTCAAGAGCATGAAGCTGGAAAAGGAGGAGTTTGTTATGCTCAAGGCACTAGCGCTGGCCAACTCGG
>TRINITY_DN27342_c0_g1_i1.subseq
TTAATTGTGAATACCCTCTTCATAAAACTACAATTACTCATATTGAGATGAAACACTTCTATTAAACGTAATCTCTAAATTAACAATGAACCTCTGAATCATGTTGAGCGAAGCAGGAGGTGGAGTTTATAAGGTCGGGGGAGATTTGAAAATCCACTGAACTCTGGAGTGAGGTCAATTATATCAGGATTTCCAGATGC
>TRINITY_DN27448_c0_g2_i1.subseq
GGGTCCCAGTTGAGGCAAAGACAAAAGTGGGTAAACACTGGGCTACCACAATGAACCACACCACCGCACATACAATCCACGTGAACCTCTTGCCCCTCTTCTTGTGCCACGATGACAAAGGGTGACAGATGCCCAGGTAACGCTGGAAGCTCATGCAGGTAAGGAACATGATGCTCCCATGCAAGTTACTGTAGAACTGGAAACGGACAAACTTGCAGGTGAAGTCCCCGAAGGGCCAATAGTCGTGGTTGGAGTAGTTGTAGATGAGCAGGGGAAGGGAGCAGACATAGAGTAGATCCGCCGTGGCGAGGTTCAGCATGTATATCGTGGTGCGGGTCAGCACTTTCCGAGCTAGCCAGATCTGGAGTATAACAGTCAAGTTCAAGGAGAGGCCAACAATGAAAACAACAGAGTAGACAACAGGTAGCAGGATCTTCTTGAAATCTTCAT
>TRINITY_DN27482_c0_g1_i1.subseq
CGTGTTTGTGTTCACATTGTGGAAATGTTTACAGTGCAAACTCAAGTGAGCTTGATCGCATGAAAACCCGCTCAGGGGAAAAAATGTATACATGTAATGAATGTGAGAAAAAATTGTCATCTATTTCCTCGCCTGAGCAAATCTTGCAAAACGAAACTAAAAAGGGCAACAACGTCTTTGTATGCGGTGAATGTGGGAAGGGCTTTAATCGGCGATTACACCTGTCAATTCATCACCGAAAACACACTGGAGAGAAACCATTCACCTGTGTTGAATGTGGAAAAACGTTCAACCAAGC
>TRINITY_DN27548_c0_g1_i1.subseq
GCAGAACTGAAAAGGGGATAACTAAGGCACTCCCATATAGCTTCCATTAAGTCCTTGTCATCCATGGGTCAACGATCTCATGACTTCAGCCCCATCTTGAACATCATCTGCTCATACACAGTCCATGCCATAGCTGCCATCAGAGTCCGGCGCAGTGCACGGGGAACACCACCCCGGAAGAAGCCAAGTATCCCAGAATC
>TRINITY_DN27623_c0_g1_i1.subseq
GTGCCAAGATTGATGCAGAAAAAGCAATGAACACGACTCTTTACAACCTTTCAAATGAGACATCATCTTTTGCAACCAGCTGCAAAAGGGACACGACAATCAGCCATATTGTGTTTCCTATTCTGTACACTGTGCTGTTCTTCAGTGGGCTTATTTTGAATGCTTTATCCATTTGGGTCTTCTTCCAGGTTCCCAGCACATCAATTTTCATTGTCTACCTGAAGAACACTTTAGTTGCTGACCTTGTGATGACCCTAATGCTACCCTTCAAAATAGTCACTGACTCAGGGATAGCCACATGGCAACTCAAGGCATTTGTTTGTCGCTTCTCAGCTGTGATCTTCTATGAGATGATGTATATCAGCATTATCCTGCTTGGACTTATAGCACTTGATCGATTTCTGAAGATCGCGCAGCCATTTGGAAAGATCCAGCTGCAAAACGTGACCC
>TRINITY_DN27663_c0_g1_i1.subseq
GGAAGCTGTGCTTACAGCACGAGGATCTTGCAAAAAAGTGTGTTCCTGCCCTGGCAAGGGAGCTGGAGATATGCCATGATGTAGCTGTCCGCAATAACGTGATTATCGTGATGTGTGATCTGTGCGTTCGATACACCACCATGGTGGACCGATACATCCCTAACTTGTCTGTGTGTCTCAAGGACAATAATCCATTCATCCGAAAGCAGACACTTATCATGCTGACCAACCTCTTACAG
>TRINITY_DN27_c0_g1_i1.subseq
CTGGCCAATCTTCTGTTGGAGAAAGAGGTTATCAATTACAATGACATTGAAGAACTGATTGGGCCACATCCATATGGGCCCAAAAAAATGATTGCTCCACAGAGCTGGATCGATGCGGAAAAGGACAAACAAGACACAGGAGATGAGGAGCCGCCCAGGAAGCGGAAATCTCGAGAAGAGGATGAAGAGGAACCCATCCTAAGACTTTTATGAAGTTGTCTGGCACTTGATGGAGATGTCTTCATTCTTTATCCTCATTGCTCTCTACATTTCTTTCCCTTCACTGTGCTGTTACAGATGCAC
>TRINITY_DN28491_c0_g1_i1.subseq
GAAGCTGAACTGTGGGAGGCACGGATGTACAGAGGTATGCCACCCACAGCCATGCCAGCCTTGCCCACGGCTACCCCAGGTGGTGCGCTTTTGTCCCTGCGGGCAGACTCCTCTCAGCAAATTACTGGAACTGGGATGCGTTGATCGAAAAATCTGCACGGACCCCATACCATCATGTGGAAAAACATGTGGTAAACCTCTACCATGTGGTTCCCAAG
>TRINITY_DN28876_c0_g2_i1.subseq
TTATTCGTACTTTTGTTATTGTCTAGCCCCTTTGATTGAGTACTTGATTCACTGGAAGACTCAGTGCTTTTGTTGTCCGCACTCTGGGCCCTTGGATCATACAAACTAATGCCACTTAACACACTGCTCTGGCTGTTTCCTTTAGTGAGTCCACCAGCGGTCAGTATCCTTGGATCATAAGGAGCAATAGTAGGTACAATGTCACTCGGCGGAACAAGTAAAAGGGCTGGCGTTGGGATAGGAGGTGGGGTGGGTTCAGCAGGCTTTACAACCCTGGGTGTTGGAATTTCAGCAGCTTTTTGTAACCTGGGATCAGTAAGTCCCTTTCGCATCCGAGGATCACTTGGTTTCTCACTCGGAGGTGGTGGTGGTGGTGTACTTGAAGCTGCATTTACAGTCTTTAATATTCTTGTCAACAATTCAAAGTCTGGGATGCTGCTGTTTGTAGCA
>TRINITY_DN29073_c0_g1_i1.subseq
ATGGGATTGACCGGGAAAGAGCTCACATCTTTTCTGAGAATGGTGAACTAAAGTACCCGGATAAAACAGGATTGCCTGCAGCAGCTTTGCTCAACAAGACAGATCCCAGCAAGCCCAGGGCAATAAGGAAGAGGAGGTGGTCTGCTCCCGAAACACGTAAACTAGAGAAATCTGAAGAGGAACCACCTTTGACTCTTCCCAAGCCTTCTTTTATCCCTCAGGAGGTCAAGATTTGTATTGAAGGTCGATCGAATGTAGGCAAGTGAAGGCTGTTTGAAGAGAAGAATTTAGGCTTATCCCTTGTCATTTTTATCCCGATTACTGTACTGTAGGCTAAATAACCCCAGTATTTACACGTTATCATCTTATTTTAGGTTTTTGTTATAACCTTGTTATAGTTGCAGCTGTTATTGCGCAGGAGACAGGTGCACATGTTATTTCCATGTTTGT
>TRINITY_DN29540_c0_g1_i1.subseq
CAATCTTGTCAATCCTTCCTGAAACATGATCATAAGTCAGTGTATAATGTTCATTTACAAACGAAAGCTAAACTAAGTTCAGTTAAATAGGTTTATGGTCAGGTCCAGTCTTAACGGGGCAGTGTTGAGGTCTCTGCGATAGTAAACATTTTTTATTTCTTAAAAAAAAATGCCACAATATTTGCAGCACAGTGCAGCATAAATCTTAAATACAAAAATATGTTTTTCTTCTGATGGGATAGTAGACCTTGCATCCTGGAAAGAAGAAACAACGCCGCTGCAGAGAGCAGATCCAGTTCATATCTTTCAAGTCATGTAAGGCAATTACTTGGTTGGTTTACTGAATATGGCTAAATAAAGGTCCAGATAAAATGTCAGTCTTCGTTATGTTTTGCGGCTACTCCATATATGTTCTGGTGTACCTTTATGATCAGATGAGTATTCAAATGG
>TRINITY_DN29764_c0_g1_i1.subseq
ATGCTTCTTTTTATTAATTGCCTTCCATTAAGAACACTCCTATGGTTTCTCAATAGCATACTATTGTTTCAACTGTGGTCCCGAGGTGAAAACCTGATGGGTTTTCCGATGGTTTGACAGAGCAGACCTTTGTCTGTAAGCTTTTCCACATTCAGAACATTTATATGGCTTCTCGCCAGTATGTATTCGCTGATGCTCTG
>TRINITY_DN29864_c0_g1_i1.subseq
TCAAGTGGCTGTTGCGTGAAGAGGTGCATGTTGTCTTGAAGCAGTTACAGGAGATTCTGAAGGAAGCATCTCGGCGTTTTACGTTGCCATCAGGAGCATCTGAAGGACCAAGCAAGCAGGAAAACTTTATATTGGGTAGCTCCACGGCTGATCTGGTTAAAGGAGTGTTGACCCTGCAGGGAGATGCGTTGTGTCAGGCT
>TRINITY_DN30039_c0_g2_i1.subseq
ACTGTCAAGACGTCTGTTGCCAACCCTGCTAGTCCAATATATAGGCGCTCTCCCATTGGAAAGATCTTCTGAAAATCGGTGGTCACCATTTGGGCCTGGACTCCGAACCGTCTGTCTGCTGCGATGGCAACACAGTTCTTTCCTCTCATGGCCATGACGGCCCCTCCGTTATATGACATAATAGACATGGTTATAGATGT
>TRINITY_DN30117_c0_g1_i1.subseq
AATCACGAGCAAATACAACACAAGATCCAATACATCCAGTTATTTATTAGAGATGGTTTGAAACTACTCTGACTGCAAAACCTCCCAGAGTAATTGATCAGTGCATCTGTAATCTGACTTCCGGTCGCTCAGCGGAAGAACGACAGCTTCTCCTTCAGCCACGACTCCGTCAGGTCATCGGTATTCCGGATTTCAAACAC
>TRINITY_DN30503_c0_g1_i1.subseq
CCAAAACAATGACTTTACACAATAACGGAGGGAGAAAAGGGAAAGGACAACACGGTCTGTTTTATACACATTTGTGCTATAGGACTTGAGAACAGTTCCGTGCAGTTTGTATGTTACATTTGCGGCAACTTCCCGGAGAGCAGCAGTATACACTGCATTATTATTGCTGACACCTTCAGTGCTTAGGAGAATTTTTATGTTGGCCTTAATGTATTGATGGATCTGAAAACAAATGGAAGATCAAATCATAGCATCTTTTGGGGACTGGGTGACCCGGCAGAATATCTCAAGGTTGTTTTCCGCATAATGAAGAATTTTGAAATAAAGGACAAGTAATCTGGTCAGGAGCGCTGGTTAACCTCTTTTGGGAGAGAGGTATAGAAATATAGCACCGGCGTATGTATGTGCAGCTGGTCATCGTACAAAGAAGGTCTGCTACATTTATTCAGG
>TRINITY_DN30777_c0_g1_i1.subseq
TTTACCAGATTGACATTGGATATAGTGAGTACAAGATTGTAAGTTCTCTTGATTTGTACAAGTTTTCACGCCCTGATGAAAGCACCCAAAGCAAAGACAGTGCACCTTCTACTCCAACAAGCCCTACAGACTATCCAATTCCAGGTCCCAGAACTGTTCCTCCTTCTTTTCCTGGCAAAGAAAGCCAAAAGACTACATCTGCAAAACGCAACTCACCTAAGAAAATTAAGAAGAGTTCATTGCCAGAAATACTAAGGGAAGTAACATCGGTAATGGAGCAGGCATGGCGGCTTCCTGAATCCGAGAGGAAAAAGATTATACGACGGTTGTACCTAAAGTGGCATCCGGACAAAAATGCTGATAACTTGGAAATTGCAAATGAAGTTTTTAAGCATCTTCAAAATGAAATTAACAGACTAGAAAAACAGGCCTTTTTAGATCAAAATGTAG
>TRINITY_DN30839_c0_g2_i1.subseq
CCACTCAACAGTGGCTGGCAATCACATTGAAGAAATGATAGACCTCTTCCTTATCATAGACTGCAACTTCGGTGGAGCACTCGGAACATTTTACAGGGTGATACAGCTCCTGCACTGCTGGCTTCTCAGCGGTTTCAGCCATGCTCTTCTTTTTCGGCCTGCGACGCTTTCGTCGGTCCAAGGCGTCTTGGTATTTTAGGACTTCCTCTTTGTTGATGGTGCAATTCATCACAAACATGGCTCGGTACTGAGTTCTATATGATTCATGC
>TRINITY_DN30841_c0_g2_i1.subseq
CATAAGCAAGTCCACATCGAAGGTCCTCTGAAGACTTGGGGGAACCAAGAATCATGTCCTTCAGGATCAAGGAGTCTCTCATGGTGGTGGCAAGGGGTGCCCCGCAAGTCTTATCTAAAGTAGCACTTGTCTCGGCATCTTGAGCTACTGTGTACCTCACAAGGCCCGTTCTTTTACTTCACTAATCTTGCACTCCAGAGACTCTCCAGCCTGCTTCAGTTGCTCGCATTTTGCCGTCAGGATACCCTGAATCTCTTGCAACCTCTGGTTCATCAGCACAAAGGAGCGGCTTTGCTGGTACTTCTGCTCCCGGTCCTTCTCTGCTCCGCTCTCCTCCTCTCGCCCATGGGCTTG
>TRINITY_DN30926_c0_g2_i1.subseq
ACCGGGCGCTGCAGCACTTCCCCCTCCATCTTCTGTTCTACTCCGACCCTGAATCTCGCGGCTGGGGAAAGAAGCCCTTAGACTGTCTCTTGAAAAAAGAACGAGTAAGGACTTCCCCCGTTCAATTTCCTGTCATGAGAAAGTTCGAAAATTGATAGGCTATAGTATCAACCAGAACGCCCTGACAACAATAAAACAAA
>TRINITY_DN30931_c0_g1_i1.subseq
TCTTTGCCTTGCTGAGGTGCAGGGAATGATCTGAAACTGGAACTCGGGTGGCCTCTCCTGGGTACACCTGACCCCCGGCATAGAAGTGGCACTCCTCGTCCACCCGGTTCGTCCTGCTTTGCGGCGGTTTCTCCTCTTCAGCAACGACACCGTAGACCAACAGCAGTAGGCAGAGGGTGATGGCAGAACCAGCCACCGGG
>TRINITY_DN30938_c0_g1_i1.subseq
AGAGGGTTGCCCTGTCCTCCACGGAGTGCTACATTGTCCATGAGATCTACAATGGGGACAATGCACAGGACCAGTTTGAATACGAGTTGGAACAGGCCCTCGAAGCCCAGTACAAATATATAGTGATAGAGCCCACACGTATTGGCGATGAGACGGCCCGCTGGATCACTGTGGGAAACTGCTTGCACAAGACCGCTGTTCTGTCAGCTGCTGCCTGCCTCTTCATTCCACTGGCACTTCCATCTGATTACTCTCATTATGCCTCGCTGCCCGCTGGCATGCTGAGCGTTGCTTGCTCTGCTCTCTATGGCATCTCATGGCAGTTTGACCCGTGCTGCAAGTACCAAGTAGAGTATGACGCCTACAAACTTTCTCGGTTGCCCTTGCACACACTCACCTCCTCCACTCCTGTTGTGCTGGTGAGGAAGGATGACGTGCACAGAAAGAGAC
>TRINITY_DN30956_c0_g1_i1.subseq
GTCTTATTTGGTCACGATACTCCCTTGTCATTATTCCAAAAAGTTGGTTTCTGTTTTCAGTAAACTTCTTTGTCGGGTGTGCAGGTGGTTCACAGCTGTTTAGGATATGGAGGTATCACCAGGGGCTAAAAACAAACGCTATTGAGCAGCCACCGAAAGAAGAACCATGAACGATAGAATACTTGAAGCAATTAATGCAA
>TRINITY_DN30967_c0_g1_i1.subseq
TTGTGCGACTTTCTGGAGACCCATTATCTGGAGGAGCAAGTGAAGTCCATTAAGGAGTTGGGTGACCACGTGACAAACCTGCGCAGAATGGGTGCTCCTAGCAATGGAATGGCAGAGTACCTGTTCGATAAGCACACCCTTGGTGAAGAGTCCACCTAGACTCAGTTTGGTGCCCATTCCTGACTCTAAGTTTCTTTCCTAGCTTTCCCTGTGTTGAGGTTTTTTTTTTGTCGTCTCAATTGAGAGAAATTGTGATAAATATTCACCTTGTTGCTGTAATGCTTTTGCATCCAATAAAAAGTGACTCGGTTAAA
>TRINITY_DN30978_c0_g1_i1.subseq
GTGGGCTGGTTTCCATCCACGTATGTTGAAGAGGATGAATGAATAAATGTCCACTTTGCACTACCGAGAAGAACATTTTGGGAACTATGAAAGAGAGAGAGAAATCTGCAAATCATGAGTCTTTGAGATTGTTTGGAAAGCAGCATTTCTGTCTGAGTGGAAGTGAAACCTCATTCTTATTGTTAGGAATTTAACTGGAGTTTATGTTGACAGATTAATGGCTTGCCCAGAGCTTTGCAAGAAACAAGCTGCCAATCTACCCTCATCTGGGACCAGTACTAAGCCAAAAGCTCGCTTTCCCAGAAGAACTCTGTAAATCCGACATATTTATGCTTCATTTCATCTTCTTTTGTGCTATGCAGTGGAACTCAGATGTTAGTAAATGTGTATTAAATCCTGTCGGGAAACTAACATCTTTAATGGCGCATGCAATCAAGGGATTAATGTTTG
>TRINITY_DN31094_c0_g1_i1.subseq
GTGATGATTGGAACAGCACTGAACGCCTATGAGATGAAGAACTTGGTTACTCATATGGGGGAGATTGAACATCCGTGGAACTGCCCCCATGGTCGACCGACGATGAGACATATTGCTAATTTAGACATGATAGCTCAGGAATAACTAGCTCTTGTGTATTTTATGGTAATCATTTCAATATTAAGAAAAGGTTACGGTTC
>TRINITY_DN31119_c0_g2_i1.subseq
GTTTTCACTGGTGGTGTGTAGACTGAGGATGTGGAACACGTGGAAGACCTGTCACAGCTTTCCATTACACTTTTATCTATGCAAGGCTTGACCCCAACCATTATAGATTCACCAAACACCCTTCCATCTTTGCTCAAGGCTTTCCTGGCCTGCAATTTGGACTGGTACTGAATGTGCATCCAATTTCCTGTGTTAGACAT
>TRINITY_DN31182_c0_g1_i1.subseq
GCACTTCTATCACTTCTTCTTTTGAACATGAGCACAGTCATATTTCCCTCTCACGACTTTCAGCTTGACCCCAGGCAGATCCTGAGTCCGACCTCCCTCAACTAGAACAATGTTGTGTTCCTGCAGGTTGTGGCCCTCGCCAGGAATGAAAACAATCACTTCTTTCCCATTGCTGAGCCGTACCCGGGCACACTTGCGGTTAGCAGAATTGGGTTTCTTCGGTTTGCGGATCATGGTTTTCAGAACAACTCCTTTCAGCTGGGGGCAGCCAAATGTCGGGCCAAGCTTTGGCTGTGCAACTTTTGGCCTGCCCTTACGGTGCATCTGGTTCAGTGTAGCCATGGACCGGGCCTCTTGGTAGGTCACTGCCTGGTGCAATAAACCCGTTCTTGCCATGAAGGCCTGAGACACAATGGATGC
>TRINITY_DN31196_c0_g1_i1.subseq
TTGCTGAATACTCTGAACTGCTGAACTGGTCTCTTCTCCAGCATTGCCCGTGAACTCCTCTTTTGCAGTGAAGTCATTAAAGTCAGAGTCTTCAGGCTCTTGAGCACTTTCATCCTCTTCCTCGTCATCCTCCTCTACATCATCCTCATCATCGTCATCCTCCTCCGTCTCCTCTCGGCGCTTCTGCCGTCGCTTACGCAGCTTGTTCAATTTCATTGGCCTTTCTTCAGGTATTTCCCCTTCTTCTAAAGCAAGATCAGA
>TRINITY_DN31228_c0_g1_i1.subseq
TGGATTCAATTCAAAAAACCTTGCAATTAAATGATAAAGAGGACGAGGAATTGGATAAGCGATGAAAGGCCTGTGGGCAACAGCAAATATATATTGGACCAGGTCGTGAAGAAGATATCGGTTAGGCCCAACCAGTGCATAAGTTTTCCCTTTTGAATCTGGGTCATTGATAGCACTTATAATTGCTTTTGCCACATCCA
>TRINITY_DN3129_c0_g1_i1.subseq
CTTCCAGACTCGGAATCCCATGAAGCCAGCGAAGAGAAAAAGCAACAAGGAGGTGCCAATCTTGAGGTCCGTCAAAACCACCATGCCCACGTTGACAAAGAGCACCATTCCGCTGACAAGCAGCATGGTGTTTAGCAGGGTGCGGTCAAAGCTGGAGGTGCGGACCTTCACCACTGGCAGTAACTGCTCCAGGCCCTCAAGCGGGATGTCCTTGAATGATTTCAGCACCAAATGTGCGTTCTTTGGCCTTGCAGCTACTAATACCCTTTTGAAGTAGCGCCTCTGGACTGGCGG
>TRINITY_DN31346_c0_g1_i1.subseq
CTGATAGGTGACATCTTGTGCTGCTGGTTCAGAGCGACCGCCACCGAAGCCTCCTGTCATTGCATGACCTAAGGTGTGTCCAACAGCGGAACCTACTGCTACACCGGCTGCTGTTGTCGCCATCTGTGCCATGAGACCTGGCTGCCTTGGTGCAGCAGATGCAGGAGCCATTGCAGAAGGTGCAGGCGCTGCTGGTACTGGAGCACGAGCTACAGGTGGTGGTG
>TRINITY_DN31561_c0_g2_i1.subseq
TAAGAAAGACCCTGTGGTCCGCCGTCGTGAACTTCTAGAAGCTGTGTCCCCTCCCCTGTTGAAATACCTGGAAGACCATGCAAGAGAGCTTGTTATGGACAAAGCATCCTGTGTTCTTGTTCCCAGTATATTAGAGTCTGCTCTTGGAGACACCCAGCCTGCTATGGATGCCATTGCCACCATGGCGGCAGAAGAATTTGTTGCAGGTGGAATCGATGGCGAG
>TRINITY_DN31595_c0_g1_i1.subseq
CAACAGGTGCAATTACATTACAAAAGTCCTCAATGGAGAAGCAGCTTTGATTTTTGAAGCAGAATTAAACATATCTAGAAGCTGTTGTACTCTGGTAGATCGCGTTGGAGTCGCATTGCCCTCAGCATTTCCACCTTGATCTTTGCTTTTAACAGCTCTTCCTCCAGATGCTGCCGTCTTTTTAATCCCTCACGCTTTTCCTGGATATAAAGCCCCATTTTTCGCTGATTTTTTAGTGTAGTATGATGCTCTTCTCTAAGCATTTGCAAAGCTTGTGGGTCACACCCACAAACCTGCCTGAACCGTTCACCTGGTTGGTGTCTAAAAAAATTTGCCCTCATTGGGATTGGAGATGGAGTCAATGAAATTCTCATATCAACAGAGGACGGCGATGGAGAAGGAGACCGCCCTAGTTCACGCATCAAGTCCTGGTCCTCGGTCTCTTGCAGC
>TRINITY_DN31743_c0_g2_i1.subseq
CTCCGATTTGGACGACATGTTATCTTCCATATCGGAGTCATTGGGGTCCACCATATCCTCAAATGGCGGCAAACAAGGCTTTTGCTTTTCCAACGGCTCATTTTCAATTTTCACTTTCCCAGCCTTAAAGAGAGATTTATCTTTCGGATGCTTCTTGTCTGAAGAAGAAAGTATCAAAACTGGAGCATTCGAAAAACTGGACGAAGTCTCTGAGATTTTTTTCTTTTTCTTGGCTGCAAGTTCATCAGAGTCCATGTTGGGCCTCTTGCCTATGGCCTTCTTATCTTGTAGCTGTACACTTGTTACAGTTAGAATGTTGTTATTATCGGATCGGGGTTGTTTTGACATTGGTTTGGGTTCCTTAAATGCCATTTTAGGAATGATTTTGTCATCTCTGAGTGGTTTATTTTCTTTGGGTTTCTTGGAGAATTCTTTGGAAGATTTGTTGTG
>TRINITY_DN31849_c0_g1_i1.subseq
CACCCGAACATGATGCTGGACCTGCCAAGGTAAATGGGGAAGCGTTATCATGGTTGACAGCAGACGCATTAAAACTCCAATCTATGACGAATGTGTCTTTCCTTCCACCACCATCCACTGTATCTCCCCATTCCAGCCGAACCACACCACCCGAATCTACACAAAATACCCAGTCGCCGATGGCTTCCCTCATACTGGTTGCAGATAATGCTGGTGGGAACCCGGCTTCCAAAGATCTAAACCAGATATGCTCCACCGCCAGGAGAAGTAGCAATAGTCCACCGTCTCCATCTATGAACCAAAGAAGGATGGTCCCCAGGGATATTCAAAGTGTGGGCCCATCTACGCATTCTGCAATGGAGCAAATCCACCCTACAAGCAATCCAGACTCTTCTATTCCAAACAGTTTACCATTGTGCTGCACTCTGTGTCGTGAGCGATTAGAGGACA
>TRINITY_DN31871_c0_g2_i1.subseq
GGAGAACACACCAACTCCGGGTTCACTGTAGTGCCATCGGGCACCCCATTGTGGGAGACTTCACATACAGCTTGAAGAAAGACAGTGGTCCCTACAGGATGATGCTCCATTCCTACTACCTTAGAATACCTGTCGATGGAGAGCTAGTTGAAGTTACAGCCCCTGACCCTTTCATCACTACAATCGACAGCAGCTGGGTATCTGTTAGCACCATATGCTCACTTGAGGAGACCTTGCGAGATCGGAAG
>TRINITY_DN31893_c0_g1_i1.subseq
CATGGACTTCTTTGACAAAGATGGAGTAATTAAGGACATTCGGGCAATCTTTCAGGTTTACAATGCTCTACAAGAAAAGGTCCAGGGGGTCTGTGCCGATGTGGAGAAAAGTGAGAGGGTTGTGGAATCATTCCTGACTGAAGTTAATAAACTGAGAAGACTAATCGGCGAACGGAAAGAGGAGCGAGAACGAGAAAGAC
>TRINITY_DN31910_c0_g1_i1.subseq
GCTCCAGGACGTGCTCTTTACCTCCTCTGGGTGAACGTGCTAGGACCCTGGTTCACCTCTGGCCCCCCTGAAGCTAACCAGGAGCCCAATGAAAAGAAGCAGCGGCGACAGGAACGACGACAAATGAAGCGATTCTAGCTCTCCCCTCTGCAGCTTTACCCGCATTTCCTACTCCTGTTCCTTTCATGGAGGGACAGCTG
>TRINITY_DN31963_c0_g1_i1.subseq
TCTCTTGTTGTGAAAGCAACAAAAAAGCTGTAGATAATTCAGTCCGGGGGAGTGATGTGTTATACACGTCACTCTATTGGGAAACCCATGTGGGCCTAGATTATGACTGACAACCAAAATGTAATATCAAGTGTTAGACATTTATGAAATATCATGCACACTATGGCACAAAGAAGCTTGCATATGAGCTACCCAATCCAGCCTGCAGCAAGGAAGGCTTCAGCAGCAAGAC
>TRINITY_DN31964_c0_g1_i1.subseq
TCCTATCCACCTTTGGGATGCTTTTACTGGAAATCTTCAATCGTCATTCCGGCCATATAATCATCTGGATGAGTTGACCTCTGCTCATTCCCTCTGCTTCACCCCAGACGGATCACACCTCTACTGTGGCTTCGATAAGATGGTGAGGGTGTTTGACACTTCCCGGCCGGGTCGAGATTGTGAGAAGAGGCCAACGTTTG
>TRINITY_DN32006_c0_g1_i1.subseq
ATCAGCGTACGTTTCCTACGGTGGGCTGCTGATGAGGCTGCAAGGTGATGCCAACAATCTTCATGGTTTTGAGGTGGATTCCCGTGTTTATCTACTGATGAAGAAGCTTGCTTTTTAATTCCAGCTGACTAGTGTCTGAGGATGATGGTGTTGATTTTAGACATTTCTAAGAGACTATTAACCCCTTCCGTCATGACCAC
>TRINITY_DN32067_c0_g1_i1.subseq
ACAGATTAGGCTGGCTGCATTTGTGAACTGGGCACCTGATATAACAATTGCTGCAATACTGATCTATTCACATAAGGCACCTGGATACATGTCTTCGTGGCCATGACATGAAGTCTAGCAGCCGCCCCATGTAAGCCGTGCAACGTGGTCTGTCTTCTGCTTGGTAGCCTTCACAAACCCTAAAAGCTCCAGCTCCGATACAGCCCTAATAAAGCGTGCATGGATAACTTCATCCACTTGGTCAAGGGGTTCAGATTCCTGGTCTTGTCCATCAGCTGCAGTTACCACGGTTGCAA
>TRINITY_DN32178_c0_g1_i1.subseq
CATTTTGTGGACACAGGGATGACAGCCATGTGGAGCAGAGGCCAAGACGTGCCTTACTCAGGCGAGTCTTGTACTTGACTACTGCCAGGAGGATCTGGAGCCTGTCTGGATGAACCAGTAAAGAGGAAGCAATAGAAAATGAGCGTGGCCGGATCCGTGGAATCAGGTCCAATAGGTAATCTGGAGGAATGCAGCACGTCGTGTGAGGAAAATCGAGAAGGACCTCTAGTGTGGTCCTGCGAGGTCGGTTACAGTAGCTGTAGAGTTCTTCCTGGCCTTGAGCTGAACTGAATTCCATCAACTTTTCCCGTTCCAACTCATTGGTGGAGAAGTAAGATAAAAG
>TRINITY_DN32264_c0_g1_i1.subseq
ACTGAACAAGAACCCTGTGCAGGGGTTTTCTGCTGGCCTCATCGACGACCATGACATTTACAAATGGGAGGTTGTTGTAATTGGACCACAGGATACGTTATTCGAGGGTGGATTCTTTAAAGTGCATCTGACATTTCCTCATGATTATCCTTTGAGACCGCCAAAGATGAAGTTCATTACCGAAATCTGGCATCCCAATG
>TRINITY_DN32272_c1_g1_i1.subseq
CGGGATCCGCTGCTCAACACGTCCTTCCTATCCACATACTGGCACGGACTGGGGTCCAAGGAGGCCCATGAAGAGTGCGTCCAGTCATCGCTCCGACCTCACAGCTGCACCATAAGTGACTTCCAGGTCTTCTCCCTAACGCCGTATGTGCTGAACGTGACCGCCGTGAACCCACTTGGAGCTGCTAGCATCCTGCACCCCTTCATCGTGGAGGAGATTATAAAGCCGGATCCTCCCGCGAACGTGAG
>TRINITY_DN32431_c0_g1_i1.subseq
GAGTGGTTCACCTTTTATTTCGTGAATCAGGGGGTCTGCATTCCCAGCAACTGCCGGAAATGCCCACGGACGTACCGTTTACTCGGCAGCCTTCGCACCTTTATTGGGAACAATGTCTTTGGAAATGCCTGCATATCTGTGCTGAGCCCCGGAGCAGTAATAACAGAGCACTATGGCCCCACAAACATCAGAATTCGATGCCACTTAG
>TRINITY_DN32662_c0_g1_i1.subseq
TTTCATGGCGACTGCCACAGAGTTCATAGATGGAAGGTTACTAGGCGGCTGTTTCTTTGTGTCTTTGATGATGTTCTGTACACTGCCTTTCCGCGATCGCCTGCGGTCATGCTTGGTGCCTGCAGTCTTCTGCAGTTTACTCCGGTCGGGGTGAAAGAGACCAACTCTCTTTGTGCACCCTACATTGTACCTCTTTGCACAAGCCATGGAGCAGAAACGTTTGGATCGCTTGAACTTGTACTCAAAATCCACACGACCACACAGTTCACATTTCAGTTTAGGGGTGTCTGCATCATCTTTGGATTCT
>TRINITY_DN32693_c0_g1_i1.subseq
CTTAGAACTATATCCGTAGAGTACAAATCTTGTTCTTGGTAATACATTTCATTTTTGTGCTTCGCACGTTGCAGCATTATGTCGTCCTTCAGAAAAGCGCTCAAATCCAAACAGAAGAACCACCGGGAGCGGTCTCAGCCTGCTTTTCGGAAAAATGTTGGTCTTTTGGAGAAAAAGAAGGATTACAAACTTCGTGCAGA
>TRINITY_DN32735_c0_g1_i1.subseq
TCAACCAGGGATGCAAACCCAAACAAAAGGCAAGCAATCAACCAAACGTCCAAGGCTTTCACATACGATACTTTCGGAAGTTCTGCAGCAAGAGTAGTACATTCAGAAGCCAAACTCAGAACCGAGAAGATACCTTATTTTCAGATGTCATATTAGACTTGCTCACTCCAGCAGCAGGTATGACAAACAACGTGAAGATGAAGGAATGGTAATGAAAACAGGAGGGAGTTGGGTCAGATAGGTCTTCC
>TRINITY_DN32767_c0_g2_i1.subseq
TTGAGATATGGCTCAACAAACACAGATCATTTGACATCTGTACTAAACTTGCAGATTTCTATTTATCGTAGTATGAAGAATGTACAAAGGGTCAGCTCTTGCCTACAGCAGCTAATAACTTTGCACCCTTTTAATCCGTGGTATTGGAAGATGCTCGCCGAGGCGTATATGGACATTCTGCAAGCTGCACAGGCATCTTTTATTGCAAAGAGTAACTTTGAGGATAAAGTAGGCCAGACTGAAAGCAGCCAAGGTGAGGACATTATGTCAGTTGGATTATGTTATGGCGAAAGGACTGATTCCCAATCTCATAAAGAACAGCTCAGTAAGGAGTCCCCTGGCTCAAACACATG
>TRINITY_DN33014_c0_g1_i1.subseq
GTGGTTGCAAATGGATCCGTATCCCAGCCATTATTTACTCCGTCCACGTTGCGACGACTGTCTTGCCTATCATTGCACATATTTTGTTCGCTGATTTACCTCTGTCCTCGCAGAAGCCTGTGACCCAAAATGAGCGCTTGACTCTTGTGTCATTTTACGCTCCATACTTGCTGATTCCACTGCTGCTGCTGAATACCATGCTTTACAACCCGAAATATGTGCAGGAGGAAAAAAAGAAAAGGAAGTAAAGATG
>TRINITY_DN33114_c0_g1_i1.subseq
AAGAAGAACACGCACTGGAAGAACTTGGTCATCAACCGTGCCGCACTTGAGGAGGAGGAGAGGTCGTCATCCACAAAACGGATTTCAGAATCCGAATGCAGAAAATGCGAGAGATCGGAATGGGAAGCAAGATTCTCAAATTGATGAGTTTGATGCAAATGCTCTTGTGAACCTGGACCAGGAAGCGCACATGCATCATCTGAAGCATTCCATTACTAATTATTTTGGTGCCGCAGGAAGAATTGCTTGTGGTGAAAAATACCGTGTCCTGGCTCGTCGGCTTACCGTTGATGGGAAAGTGCAGTACCTAGTGGAATGGGAGGGAGCCACTGCTTCCTGACAGCAGCTTTGAGTGATAAGTCCTCTTGTGTTTTCCTGTCTATTTTGACAGTTCACCGGCTTTACCTATGAAAACACTGTATAGTGTATTGCTGTAATTGTAAAAAAAAA
>TRINITY_DN33150_c0_g1_i1.subseq
GAATCTATGTGATCGGATTCAGTTACCCTGTTGTGCCTAAGGGAAAGGCCCGCATCCGCGTGCAGATCTCAGCTGCTCACAGCGAGGAGGACATCGACCATTGTGTGTCGGCCTTTGTGGAGGTGGGGCGCAAACATGGAGTGGTGTCCTGAGAGAACCATCCAGGGTAGAAGATGGAGGAGAACCATGGATAAGGCGAG
>TRINITY_DN33159_c0_g1_i1.subseq
TAGCTCCCACTGTTTAGTTTCTTCAAGGTCGGATTGGGATACTGTGGGTTTTCAATTACTCCTTCCCCAAACTTCAGTTCGAGGAAGCTCCGGTGATTGTTGGGTGCCAGAGCAGTGAAGCCAGCAAAAGATATAGGAACCAAGGGTTTGAGGAAATGTTCTGGGAACTCAACATCCTGCTTGTGGTCCATCCATGTGTCCTTAGTCATTATCCCGTTCCGGGGGTAGAAAGGCCAGAGGTCGACATGCAAGTGGTTGGTCTCACTGTACTGCACCCTGAAGAAGTCACCTTCTATGGCCTTTTCCCACACATAACCCTTTTCATCCACAATGGATCCAGATTCAATGTTCCGCAGGAACTCACAATTAGAGATATCTTCAAGATAAATGCCAAGATCAACATCATAATCCCAGGGGATTATGTCCTGATGCCGGACAGCTCCAAGCAAA
>TRINITY_DN33229_c0_g1_i1.subseq
GTGTCCACAGTGTGAGAAGGAGTTTTCCACCCATATCCGCATGGTACGTCATAAAAGGGTTGTACATATTCTTGAGAGGACACACAAGTGCCAGCTCTGTGGGAAAAAGTTCAAAAAGCTGGTGCATGTAAAAAACCACATGCGCATCCACACAGGGGAGAGGCCCTTTCAGTGTACAGAGTGTGGCAAGACTTTTACCTCGCTGGCCAATCTGATGCGACACAACCTGATCCATACAGGTGAGCGGCCGTACAAATGTGATATCTGCAATAAGACCTTCACTCAGTCCTCGAACTTGCAGCAACACCGGATTATACATGATGGAAGCAGCCCCTACACCTGCAAGGAGTGTGGGGTGTCTTTCTCCCGCGCATCCAAGCTGGCCCTTCACCTGTACAGTCATACAGGTGAGCTCCCCTTCAAGTGCAAAGAGTGTGGTAAGTCTTTTCT
>TRINITY_DN33322_c0_g1_i1.subseq
CTCAGTCTCTGGTCGTTTTTCTCCATCCAAAAGTTTAAAAATTTCAGCACACTCCATAGATATCTTTACGTAGCCCTCGACAACATCATAGAGTCCTTCGCATGGTAATTTTCTAGCCACCGATATAAATGTTTCTAAACCTTTCATCGCCTCCTGCGTGTTCTTAAGCTGTGTTTTAAAGGTAGTGCCGGTAAATTCTT
>TRINITY_DN33326_c0_g1_i1.subseq
GAGGCAGTGGGGGGCCCCATCCCAGGGAATACACAGTTTTACGGTGGTACGTGCTGGAAATCTGTGGTGGCTTGTTGGAGTAGGTGTCATAAATGCCAACCTTGCCGTCCTCAGTCCCAAATGCCAAGCAGCCTTCTCTTGAAGGGTGCCAGGAGAGCGCTGTGACCTTATTCTTGATCCCCTGCCACAAGGTTTTGACGTCGTAAGAATTCTGGATAGACAATGTGTTCCACACCCGAATCATGCTGTCCCCACCACCAATGGCGAGGCAACCCACATCCACAGGGGAGAAGGCCAGGCTATACACAAATCCTCCAAGTGAGGGAAGCGTCCAGCAGCATTCCAAGGAAGACAGATCCCAGCACTTCACTT
>TRINITY_DN33360_c0_g1_i1.subseq
GTGTGAAGTTTTTTTCTTATTCCACCAGCATGTTCAGCCTGTGTGTGATGCCCTACGTTATGTTTCAATCTGGAGTTGGGGCTGACAGCGTTGCTCTGCAGATGGTGTTTTACAGCATTATGGGATTCTTCACTTTTGTAACTCCAGTTACATTGCACCTCCTTACCAAGGGCTACGTAGTACGCCTGTACCACAAGCCAGAGACTGATACCTACACAGCAGTTACCTACAATGCATTTCTTTCTGAAAAGAGGACGGTTTTCCATCAACAAGATGTTAAGGTTCCAGGTGTCAGCAAGATGTTCACAACTTTTTATGCTCGTCGTAAATCGATGCTTGTCAATCCAATGCTGTTCAACAGTCCTCAAGACTATAGCCACCTGATGGGCTATGATAAACCTTTCACCTTTGACTTTGAAGAATTAAAAGAGTCCGAGGACCATAAATAAG
>TRINITY_DN33414_c0_g2_i1.subseq
GCTGGGTTAAGACCCATTTGCGAGTTCATGACGTTCAACTTCTCAATGCAAGCCATCGATCAAGTGATCAACTCTGCTGCAAAGACGTACTATATGTCTGCAGGGAGAGTACCAGTCCCCATAGTTTTCAGAGGGCCTAATGGTGCATCGGCAGGTGTAGCAGCCCAGCACTCACAATGCTTTGCAGCCTGGTATGGACATTGTCCAGGATTAAAGGTAGTCAGCCCATGGAATACAGAGGATGCACGAGGTTTACTTAAAGCTGCAATTCGAGATGATAATCCAG
>TRINITY_DN33484_c0_g1_i1.subseq
CTATCTACAGCAATGGCAGCTTTGGCGATGAAGCGTGAAGGCCCTCAGTTCATCAGTGAAGCTGCAGTGCGAGGCAATGCTGCGGTTTTGGACTATTGCAGGACATCTGTATCTGCCTTGTCGGGGGCTACAGCAGGAATTCTGGGCCTGACTGGCCTGTACGGCTTTGTCTTTTATTTCCTAGCCTCATTTCTCTTATCTTTACTCTTGGTGCTAAAATCTGGCCGGCGGTGGAACAAATATTTCAAATCCCGGAGACCACTCTTCACCGGAGGGCTTGTTGGAGGCCTATTCACTTATGTCCTTTTCTGGACTTTCCTGTATGGCATGGTGCATGTCTATTAAAGCAATAAATCCTCAGATGTTTTTAATGAAATTTGAGGACTATTACTCCATTCATTTAATCGACAGACCAAGACTCCTTATTAATTTCTAATTGTTTGTCTTTTT
>TRINITY_DN33521_c0_g1_i1.subseq
TGTGAGCGCATTGCGGAAGAGTATGAGGATGAGCTGATAGAATTCTTCTCACACAAGTCTGACAATGTGAAGGACCGGTTGTGCAGCAAACGTACAGATCTTTGTGACCATGCGATCCACCTCTCTCACGATGAACTGTGATGAAGCAGTCCTCTGCTCTGGATGGTTTATATTTTTAAACATCTCGAATTCCTTCTGGG
>TRINITY_DN33545_c0_g1_i1.subseq
GTGTGGAGGGGGAACACCACCGCCTGGACAGCAGGAATACCGACCTGTAAACCTATGTCCAAATATGAGACTTTCGGATTTAAGGTGGCTGTGATCGCTTCCATCATCAGCAGTGCCATCATTCTATTGATGTCGATGGCTTTTTTAACCTGTTGCCTTATGAAAATTGTTAAAAAGAATGGCAGACGGCGTCCCGAAAG
>TRINITY_DN33589_c0_g1_i1.subseq
GGAAGATCTAGACAAGCAGATCGTTGAAATGCTGTTCGCTTGGGCTAGGCAGAATACTGAGAACCAGAACTGTGTCAAGAGGCTCATCCAAGCCATGGAAGAAAGCGGACGACAGGACATTGCCGATGAGATTGAAAGCATCATTGAGCTTGGGAAGAAAAAGTACACAGAGTCCATTCGAAGGGTAGGGCTAGACCAAGAAAGTAGCAATGAGGACTCTGCCATTGCAATGGTGTAG
>TRINITY_DN33616_c0_g1_i1.subseq
CTGGAAAAGGAGTACGTGTGCCGTGTATGTGGGGAATTTCCAGACGGAGAGATAGTTTGTGAGGAGCCCATTCTGGTTGTGTCCTACAAGGTGGGGGTATGCAGAGTAGACCCTAAAGGAAAGTCTTGTAAAACAGTATTCCAAAAGCTCAGCTACAACGGAAAATCCAGTGTTGTGAAGTGCTTTCCGCATACTGGCCGCACTCATCAGATACGGGTTCATTTGCAGTTCTTGGGTCATGCAATCGTAAATGATCCGATTTACAACACTGATGCTTGGGGGCCCAACAAAGGTAAAGGCGGTAAAATTAATAAAACAAATGATGAGCTCCTTAAGGCCTTAATTGAGGAGCATAGATCCAAACAGAGTCTGGACATCTTGGATCTGCCAGAGGACGAGCTGAAGATTATACTTGATGACAAGCAATCTGAAAACCCTGCAGATAACCTC
>TRINITY_DN33628_c0_g1_i1.subseq
ATCCATCCCAAAGTGAAATCATGGGGGAGCCACATGTGATGATGGAATACAACCTTGGTTTACTGTAGCACACATTTGTACTATGAAATTTGTAATTTTTAAAGAAGATAATGTATGCTGTTTAATGCAATGCTATGACTATAATACAGAGGCATGTGACAAACAGTATTTGTTTACTATATATCGGCGTGGCTGTTTTT
>TRINITY_DN33662_c1_g1_i1.subseq
GTGCTGATGGAACTGCTGCTGATAGAACTGTGCCCGGAGCTGCGAGGTCACTTAGACCAGTTTAAGGCTGGCCAGCTTTTAGAACGCACAACATGATCCACTACCTTTATGTCTATGTGTACAACTAGACATGGAACCTTATTTCCTCTTTTCCATAGAGGCCTGATTGAAGACTACTGATTTGTAATTTTTTGGTACATTTTCCTTCGTTTTATGTGAAGTATTCAAACTTGAAAAGACTCGCTGTCGTACCTGCGTGTAGAGATGAAGAAACTATGCTGCATTCTCGGTAGTTTATTTTTAAATGTTATTTGAACACACTTTTTTGTTCATAACGTTGGTTGAAATTCAGATGTTAATATGAGTTGTCAAGAGTGTACAAAATATTTTAAACGTCTATGAAATCGAGGTTTTTGTTGGACATTGATAAAACATATGAATGTTGTACAG
>TRINITY_DN33672_c0_g1_i1.subseq
ACTGAATAGTTCTAGCAACATCCGAGCTGCAGAACTTTCATAAATGCTGTCGATACCACTGGCCAGAAGTCAGTGAACAGATCGGACTGCTGGTGCATTGAGGTGGTTCTGTCGCAGAGGCGTAACATGTTTGTTTCGGACACCCAAAAAAGCCTATTTCCATTTCTGGAAGGGCTGCTGCTGAATGAACAGTCTGCTACATGTCCACAGTAACCAGTCTCATTCCCGGCGTTGTGCGTACCAGGCAGTG
>TRINITY_DN33673_c0_g1_i2.subseq
TAGAAAAAAAAAAAAACGCTAAGAGGCTTTCTGGACAGACTGGGAGTCAGTTTGGCGTGTGGCTTTTTCTGCTCCCATCCACGCTCAGGCAGCCTTGATCTACCATTAGCCAGGCTTGATGGTCACAAATTAACACTTGTTTAATGACTGGCTTTGTAGTTTGACCAGCAACTGTATAACTTCTCTTGCCTGGAAAACCAAGGGTTACTTTGGCGTTTGACTGCGAAAAAAGGATGACCAG
>TRINITY_DN33697_c0_g2_i1.subseq
CTCTGGGAGCGTGCAACCTGATCGGCGAATGACCACATTTGCAGCATAATGTGCGGCTCGAATGCACTCCTCAAGGGGGCGGTTGTACACCAACTGTGATAAGAAGCCTCCAACAAAGGCATCTCCAGCACCATTTGTGTCCACAATCAATGCTTGATCGATTTCCAGGACTGGGAAGGCAACCACTTTGTCAGCTGTAG
>TRINITY_DN33713_c0_g2_i1.subseq
TGAACTTTGCCCCAGTTTTTCTCCGCTTCCGTTCTTCCGCTTCCTGCATCCCCCGCCACCTTCCATCACCGAAACGGGACCATGGCGTCCTCATGCAGTTATCTGTTCCGAGCTTCTTATCTACGAGCCGCCAGATGCGCTTCGTTGGGGCCCGGGGGTCTTGCCTTTTCCCGAACACGATCCAGATGCCAGCACACCCA
>TRINITY_DN33716_c0_g1_i1.subseq
GAGCCGTGCCAGTGAGGTACGTTATCGTCTCCCATCATGGGGGAACCGCAGCAGGTAAGCGCCCTGCCACTGCCCCCTATGCAGTACATAAAGGAATACACTGATGAGAATGTGCGCAGAGGCCTTGCCCCGAAGCCTCCTCTGCCAGTCAAGGACAGCTATATGATGTTTGGCAACCAGTTCCAATGTGATGACTTGATCATTCGTCCTTTGGAGAGTCAAGGCATTGAACGGCTTTGCCCCCTGCAGTTTGACCACAAGAAGGAGCTGAGGAAACTCAATATGTCCATCTTGGTCAACTTCCTAGACTTGCTGGACATTTTGATCAGAAGTCCTGGGACTATCCGGCGCGAGGAGAAGCTCGAGGACCTAAAGCTGCTCTTTGTGCACATGCATCATCTCATCAATGAATACCGGCCCCATCAGGCCAGAGAGACCCTCCGTGTAATG
>TRINITY_DN33738_c0_g2_i1.subseq
CAGATGCCAAAAATGCCGAGTGCCACCAGGTTCTCATGCAGCCATGTTTTTATTGTCTCGTAGCAAGGGGCTTTCCACCAGGTCCCTGGGGAGTGTAGGCCGCAGTTGTCACTGAACTCCAGGCAGCAGAAGTCTGGCACACGGGTGGCATTGTACACCTCGAACCAGTCCGTATAATTGGATACCCCGCAGCACCTGAA
>TRINITY_DN33795_c0_g1_i1.subseq
GTGATAGAGCGTTTGCTTTCATTGCCTGTGGAGTACTGGAGCCAGTTCATGATGGTGGAACAGGATAACATGGACCCAAGTCACATCATAGAAAACACAAATGCTTACAACACACCAGGCACACCGGACATAAAAGGGACCCTGTTTGGACCAATCACTACCCCGGAGCAGCAACTCTCCAAGACCCCCTCGTCCAGCTCATTGTCCCAGA
>TRINITY_DN33858_c0_g1_i1.subseq
ATGTATCAGGTCATCATTATCAAGACGGGAAGCTTTGATGAAAGCAAATCTATTATTGAGCGCCGATACTCGGACTTTGAGAAGCTGCACAGAACGCTTTTGCGGGACTTCAAGGAAGAAATGGAAGAGATTTTGTTTCCCAGGAAGAGGGTGACAGGGAACTTCACTGAGGAAATGATAAACGAAAGAAAATTAGCTTTACAGGATTATCTGGGGGCGCTGTATTCAGTGAGATGCATCCGGAGGTCGGCGGATTTCATCGATTTCTTCACAAAGCCGCACCTGGAGGAGGCCTACAGCTGTCTGCGGGGGGGCCAGTACACGGATGCCTTGGACATTTTTCTGCACATGCTTAATCTGCAGGAAAAACTGAGCCTCCACTGCCCTGATCTGACCGTCCCTACGCTCGGCGCCATCTTGGTGTGTCACCGGGATCTGCAGAGCCTCGCC
>TRINITY_DN33865_c0_g1_i1.subseq
CTGAAACATTGCCTCATCTCTATAAGAAGGAAAGTTTTCGACCACAATTTGTATTAGTTTCTGTGCACTGTTTTCACTTGCTTTAACACAGTTCAGGAATGAACCTCCAAAGTTCTTCAGCAGAATCGCTCCAGTTTCATTGAGGACCTGATGTCTCTCTTCAATCATAGGCATGGGCTCATCACTATCAGAACGAAGTATGTGCTTCAGCTCATCAAGGGTCATGGTAGCGAAATATGATGCTTTGGTGAAAGGTATACCTTCA
>TRINITY_DN33875_c0_g1_i1.subseq
CGAATCCTAGAGACCGAAGAAGAGAACCCTTTGCCAGCGGCTCGAGTCCGGCCAGAGCACGGGAAGCTGTTCTGGTTCCTGGACGAGGCTGCTGCCAAGGAGCTGACTGGGCCGGTGGAGAAGCACTCAGTCCTGTAGAACCAGTGATTGCGTCCAGCAGGGGACTGGCAAACCAGAAGCACTTCCTGCCGAACCGGCGCACCACTTGCTGCGGAACGTATCGGACCCAGGGGACCAGAGCAGCAGGCCCACGAGCGGCACTAACCTAGCACTTGTCATTCCGATGTTTGTATGTGTGTATTTTTTACGGATCAGAGGGTAGCACTTTGTGGGGTCACTTTCTGTGTGTGATGCGTAGGACTAGGTGGAGGGAGGGTGGTCGTGTGATTAGGCGCATAGTCCTTCTCCAGCTCAGTAGTAACGAGGGAGGCTGCTGGGAAGGCCTGCAGC
>TRINITY_DN33876_c0_g1_i1.subseq
GGCCCAGACTCACACTATGGAACAAAAGGCCTGCGCAAAGTCATCCACGAATCTCCTACTACGGGTGCCAAAACCTGCTTTACATTCTGCTATGCGGCTGGGAACAACAATGGCACTTCCGTGGAGGATGGACAGATCCCAGAGATGATCTTCTACACATAATGGGTGATGGTTCACCTGCAGAACCTCAACTGACTGTTTGTCAGGATGCCCCTCTCCATTCTGAACAATGGGTGTTGGCTAAGGTGTACTGTGCTCACGGTGCTATCCAAGCCAAAGATCTCCTTACAGATGAGAAGCCCTGTGCTGCTGAGTTTATGGCCACATTCTAGCAGCTTCC
>TRINITY_DN33945_c0_g1_i1.subseq
TAATGAAGGCAGCAAAGTGATTGCCGTGGGCTAGTCGCACGGTAGGGCTGTCAACTACATGCAATGTGTAACGAGTTTTGCCTGTGTCTTTGTCACACAGATCAAGAGAGACATCCCCAGCACCACTACTGCAACTCAACTGGTGTCTTAGCAGTGCATAACGCTGTCTCTCCCTCACTGCCTCAGTCAAATGTTCTTCACTCTCCATCCGCACCGGTTTGTCCTGTTCATTGGCACACATCTCCAAAATCCTTAATGTTGAACCTGGCAGTTTCTTGAACTTGGTCATGACGAAGACAAAAACGGGCATAACAAACTG
>TRINITY_DN33951_c0_g1_i1.subseq
TCCCTTCGTGCCCATTGGTTGTTTGGCCACAGCAGGCGCCCTGACATATGGACTCATCGCTTTCCGACAGGGAAAGACCCGGCAATCCCAACTTTCAATGCGGGCCCGCATCCTGGCCCAGGGCTTCACAGTGGCGGCCATTATGGTGGGAGTGGTCACTGCGGCAATGAAACCTCGCCAATGATGTCACTTGTACGGCAGTCCCAGCTGCAGCCTTCAGGAAAGGAC
>TRINITY_DN34012_c0_g2_i1.subseq
ACAAGAAATAAACAGTTTTATGGTACAATATTAGAAATATCCACAGGGATTTTGCAGTGTAAAAACAGACCTCTGAAAAGACCATTTGCGTATAAAAGCTACTGATGGTAACAGTGCTCGTTTGCACAGTGATTAAAAAATAACACAAACAAAATATATAATTTATGAGAGCTATTCACAACTAATCTGGTGAACATGATGAACACTGTAGCAAATGTTTTTTCCACTTTGCCTGAAATCAGACACAATATGTTTACTTGTGTGCTTTGATATGGCTTTTATGATATTTGTACATAAAAGCACAGGTCTTCCAGCCCTACAGGGTTCACATATCTTCACCCCCAAATAATGCACTTTGATACAACAGAAGTTGCGTAAGCAGAATATGAGTTTCATAAGGGCCATGGCAAGTCACTAAAATCTACAGGGCCACCTAATCCCGCATCTGCC
>TRINITY_DN34016_c0_g3_i1.subseq
CTCATATGCTGCTCCTAGATCCTGAAACTTTTCCTGGGCTTGTGGGTCATCGGGATTCCGGTCGGGGTGGAGCTGCAATGCCAGTTTACGATAAGCCTTTTTAATTTCCTTCACATTGGCACTTCGGGTGACACCCAGAATCTGATAAAAATCCCGGCCCGCAAGCACCGCGAAAATGAGGTAGATGAGTAAAAGGCAGAGTGTGCACATAGAA
>TRINITY_DN34057_c0_g1_i1.subseq
GAATATCCCAGAAAACTACAAGGTCCTTTTCCTGCAGGGGGGTGGATCGGGCCAGTTTTGTTCAGTTCCCCTGAACCTAATCGGCTTGAAGGGAAGCAGATGTGCAGACTATGTCGTCACTGGAGCCTGGTCTGCTAAAGCTGCGCTTGAGGCAGAGAAATATGGAAAAGTGAATATTGTTCACCCTAAACTTGGAAGTTACACAG
>TRINITY_DN34123_c0_g1_i1.subseq
ACCATCTGTGTGCCGGAGGCAGAACTGCTGGTCAGGGCATCCTGCAGGGTGAAATCATCACCACCATCCAACAACCGCCTGTAGGTCTCGATTTCTGCCTCCAGCTTCATCTTAATGTTGAGTAGGGACTGGTACTCATGGGCTTGTCGCTGGAGGTCATTGCGCACCTGCGTGAGTTCTTCCTCCAGCCGCAAGAGGATACTGTTGAGCTGATCCACCTGCATTGCATAGCGCCCCTCTGTTTCTCTAAGGCTGTCTTCTAGGTTAGCATT
>TRINITY_DN34170_c0_g1_i1.subseq
AGGAGGCCCACCAATACCATGAGATGGAGCCATCCTGTCTTCCTCCTTCACCATGCTCTTTCCCCATTCCTTCTGAGGAAGAGGAGGAAGCAACTGTCGATGAAAATGACAATTTATCTTCACGACTTCACCCAGAAGTAGCTAACAAAATCCGCGAGCTTGTGAGTCAAGGAATAGATGAAGTTTACGCAGTAAGAAAACAGCTGAG
>TRINITY_DN34179_c0_g1_i1.subseq
AAAGTTGACCAGGCGATAGTGCAGATCGTCCAGCAGCGGATGCAAGCCTGCTATCAGCGGGAAGGGAACAGCCACATCCAGAACTGTGCCAAGGAAGTGCAACAGTTTGACGAGGCTGCGAAGGGCTTTCGGTCAAGATATGCGGACCTGGGTGCGCATGGGAATGCCCGGAAGTGCCTCATGAAACAGAAACATAGAAT
>TRINITY_DN34192_c0_g1_i1.subseq
CTCTCCTGCCTCTCCTTCGCGGTCAGCAAGCATGGGCTGGTGGTGTCAGGCTCCACCTTGTACCTTGCCGGAGGAGAGTTTCCTGATGGATCGGCCAGCCGAGAGATGTGGCGCTACGACCCCTGCTTTGACATCTGGCAGGAAATGGCACCCATGAATGTGGCACGCTCAGAACTAGGACTGGCCATGTTAGATGGTCT
>TRINITY_DN34208_c0_g1_i1.subseq
CAGCAGCAACTGCACCCGGTGTACTGATCGGACCAGTGGTGCGGGTACACCCAGTGGTGTTAGCTTCAATCGTTGACAGCTACGAGAGACGGAATGAGGGAGCCGCCCGCGTGATCGGGACTTTGTTAGGTACAGTTGATAAACACTCAATTGAAGTTACCAACTGTTTCTCAGTTCCGCACAACGAATCGGAAGATGAG
>TRINITY_DN34222_c0_g1_i1.subseq
GCTCCAGCGCCATGCCGTACAAGCGGAACCCCATGCGCTCGGAGCGCTGCTGTAGCCTCTCGCGCCACCTCATGACGCTGCTGATGGACCCACTGCAGACAGCGGCTGTGCAGTGGCTTGAGCGTACCCTGGACGACAGCGCCAACAGGCGCATCTGTCTGGCGGAGGGGTTCTTGACGGCCGATATCATCCTGAGCACCCTGCAGAACATCAGCGAGGGGCTGGTGGTGTACCCTAAGGTGATTGAACGAAGAATCCGCCAAGAACTGCCATTCATGGCCACTGAGAATGTAATCATGGCCATGGTGAAATCTGGAGGCAACCGACAG
>TRINITY_DN34223_c0_g1_i1.subseq
CTTATAAAATATTGGGAAGCATTCCTACCCGAAGCCAAAGCCATTGCATAGAAAGATGTATTTTTGCTTGAAGAACAGTCGATGTTCACTCTGGTCCAGCTAAAATCCACGTTTAAAACACAAGAGAAATCATCAAATAAACCACTATATATTTTATTAATTACCATGTGGCTTCTTTTTTATATACAATGGCATTTTATTGACAAAGCTGCATGTCCTGACCTTTCTGGAATAGTATGGACTGTGGCATGATGTTCTGCAATATGTTGCTGAATTGAACACTACTGTGTCTTATTACTTGCATTGAACGGTGCAGTGCAAGCCAAGAAACATTTAAATTGTTTCTTTACATTTTGTTCTGTAAAATGTTATTTTCATTATGAAACAATTTAAAGTTGCATTTATTAATGTTCACTTAAACATTCCTGTACAGAAATCATGATTTTGTGA
>TRINITY_DN34225_c0_g1_i1.subseq
ATACAGTACGACGAACTGGCGGGAAGGTCCTGGTACATTGCGAGGCTGGCATCTCACGTTCTCCCACCATCTGCATGGCCTACCTCATGAAAACCAAAGCCATCCGCCTCGAGGAGGCCTTCGACTACATCAAGCAGCGGCGGAGTATGATCTCACCGAACTTTGGCTTCATGGGCCAGTTATTGCACTATGAATCGGAGGTCCTCTCTGCTGCGGTCAGCCTACCCGTTGCGGCCTGTAAACGGGATACGGTCTCCTTTTTTTGCCGAGGAGCTGGCTCTTGGCAAGACCTTCGATAGTTCCCACTATCCATTCCCTACAACGGTGTTGACCACCGTGCCCCTTTGTTCACCTGTGCATCAGCTTACAATAAGCCCAATCACTGCCTCTTCCTCGTGTTAAAACAGACCAAGGAGAAAGACTTGTTTCAAA
>TRINITY_DN34262_c0_g1_i1.subseq
GGAATAGCTCCCCCTGGTGGTCCAAAAGAAACTTGGTGAAAGAGTTGATGGGATTGATGACCTTCAGGTTGGTGGCAGCATCTTTCACCCACAAGAGGTTTGGGCCAAAACAAACAGCCAGGTTGACGTTGGTCATTTTATTTTGCTCTTGGTTTTCTGACACCTGTACGAGGAAGGCACTGAGGAAGCGCAGCACTTCATAGTTCTCCTCTGGCAGCGTCTGCAGGGTCTTCCGCAGGGAATCCAGGCGGCTGTTC
>TRINITY_DN34299_c0_g2_i1.subseq
GCATTTTCTCCTAGTTGATGGTGGGAGCTTATTTTTATATTCCTATGAAGGAAGGCTCATTTCTTCTCCAAAGTTTCCTGGGATGAGAGCAGATATCCTAAATTCTCAAACTGTCTCTCTCAGTAGTGATGCCATTGCGATAAAGGACAAATCAGATGAAAAACTTATCTATGTCTTTGACGCATTGTCTGGAAAGCCACATGGTGATGGGAAACCCCTTACCC
>TRINITY_DN34303_c0_g1_i1.subseq
AGCGCATCCTTCACCTGCTCCTCCAATCTCCCACGGTCACAGATAGCCAGAAAATTTTGACGCCGGAAGTTGCTCCTTTTTCGTGCTTGCCCAGCCAATCCCTGTCCGTTGTAGTACTCTTTCAACAGGACGCTCAGCTTGACTGATGTGGCCTTCTCTTGAGCTAAGTAATTCCCTAGAATGACTCCATCGAGTGCACCATTGATGAAGGCATTGGTGAGCTGCGAAGGAGGCCCAGTCAGGGTGAATACTTGTGGCACGGACACGCTGTCCCAGCAT
>TRINITY_DN34348_c0_g1_i2.subseq
GATGTAAAGCAGGAATTGGTGAGACTAGTGAGAACTGCAGGGTTTGTTTCCTGTAAAACATCACATGAAAGCTCAAATGGAATCCATGAAAACGGGGTCAGAAAGCCCCTGTCTCCCCAAGAGATATCTGTACTCAAAGCTGTGTTGACAGCGGGCCTGTATGATAGCGTTGGGAAAATTCAGTGCACCAAATCTGTTGACATTACAGAGAAGATCCCATGCATTGCAGAAACTGCTCAGGGCAAAGCCAACGTCCACCCCTCTTCGGTCAACAGAGATCTACAGACCTATGGATGGCTGCTGTACCAAGAGAAG
>TRINITY_DN34362_c0_g1_i1.subseq
GCGCCTGACGCTCTGCACTTCCGGCTGCGTGCACCTTTCCTCGCCGGTGGTTGTGTTGTTCTGCCAGTCTTCTTACCCGTCGCTTTGTGCGTTTCGCGCAGCCTACCTTCTACAGCAGTCATGGCAATGAGGCAGACTCCGCTCACCTGCTCCGGACACACGCGGCCCGTGGTGGACTTGGCATTCAGCAGGATCACCCCTTACGGATACTTCCTGATCAGCGCATGCAAGG
>TRINITY_DN34369_c0_g1_i1.subseq
CAATTACATAGGAAAGAATTAGGTTCCAGCCAGTGATGAATGCCAGCAGTTCTCCAACAGTGACATAGCTGTAGAGGTACGCAGACCCAGTCTTTGGAACCCTTGCACCAAACTCTCCATAGCAGAGCCCCGCCAATACTGAGGCTAGTGCAGCAATGAGGAAGCAGAGAACGATGGCAGGACCCGCATTCTCACGAGCAACCGCTCCAGCCAGAACATAGACTCCAGCACCAAGAGTGCTCCCAACACCAAGTGCTATTAAGTCAAAAGTGTTCAGGCATCTTGACAGTCGACTGGATTCATCGCGACAGTCCACAATCTTTCGACGAAACAGCTGCTGGCCAAAATTCATAAGCACTTGGAACCCCATTCTTTTCTTCAATCGGTGAG
>TRINITY_DN34374_c0_g1_i1.subseq
ATGTTTCATGATCGGTTTTCTGCATTTGTGGGCTGCCCTGCCACCAATAGGCTGCTGTTTCCAGTTAAACCCTGCAGTTATGCCATATTTCCTATCTTATTGCACCCCTGTATATGCAGGAAATTTCAAGCTTCTGTCAGTGGCAACTACTCTTAATGCAGCAACTGGTTTTGGAGTGCCCAGATATTCGTGCCACCTGGATGTGAACTCTTGCTACCTCTAGTGGTAGCCTCATTTGCTCTATCATTGAAATGTGGTTTCTTATGCTAATATGTTTAAAGAAAAGGATTAAATGCTGGTATTCTAGAACATGTCATTTGGTTATGTAAATAAAAATGGAATGACTCTACTTTCCTGACTGAGGTTAGTGTGGTATTCGTACCAGTGCACTACGACAAAGTTGTGACCACAGCCCTGAAGATGGAATGTAATCCCAGGACAATTTTAAGA
>TRINITY_DN34376_c0_g1_i1.subseq
CTCAATTGAGAGGAGAAGGCAGGAAGGTGGAGGCCAGCATCGCAGAGGACTTGTTTGGTTCGACATCGGAAAGTGACACGTCGACGTTTCAAGGCTTTGACGATGATGAGCTGGAAGAGCCCCTATCGAGCCCCGGCAGCTGCTCTCCCATTGCAGACAAAACGGACAGCTGCTAAAAAACAAACTTTTGGGGGCTACTGCCTTTGTAATTATTAGCAGTTCTATTTTTTAGATCATTTTTTTGAGGCTGTGTGTGTTTCTCAAAAGCACAAATCTATACTGCTACTTTGAA
>TRINITY_DN34385_c0_g2_i1.subseq
GAGAAGAAGCGAGACACAGCAATCTGAAACACTTTGCAGTCCTTTAATGATGCCCCTCATCCTTCTTTGGAGGAAACAGGGCGTACTCGACCGCCAGAGCAACTACGAATGCTGCAAACCCCCACTTGAATCCTCGGAAAATCACGTCTGTGAAGGTGACCGGCTTTGCAAAGCCTCCCATGTACCTCCAGGCTTCATTG
>TRINITY_DN34390_c0_g3_i1.subseq
GCGTCTTGAAGTTTGCTCGTTTGATCAAGTCCTATGAGTCTCAGGACCCCGAGATCGCCGCTATGTCTGGCAAACTAAAGTCTATGTTCCTGCCACCTATGACGGTGCCCCCCCAAGCAGGCACTGCCATTTCTACATCATGAAACAATGGACAGCTAACACTTGTGTCCTCGTACTGAAAAGTGGGCATGATACGTACTGAGAACTGTCACATGAACTCTAACTGTGCACCTATCGAACTACTGTGCGATGTCTGAGCTGGAATTGGAC
>TRINITY_DN34406_c0_g2_i1.subseq
GAGTTAAACCTTTTGAATGCCTGACCTGTGGAGTGGCATGGGCAGATGCACGTTCACTGAAACGCCACGTGAGGACACATACTGGCGAACGACCATATGTCTGTCCGGTGTGCAATGATGCTTACATTGATGCTAGAACATTACGGAAACATATGACAAAGTGCCACAATGATTATGTACCTTGTAAAATTGTGCTTGAGAAAGACACACTTCAATTCCATAACCAAGGAACCCAAGTAGAGCATGCTATCCGCATGTTATCTGCGGATGTGCAACAACATGAATCCGAAATGGTATCTGAAGAAATTGAGAGTGTATTGGTTTCAGAAGGGGGAACTCTTGAAGCGATTGAAGCCGTCACTGGCACAGAGGAATGCACAGCAGTATCCACTCTCTCTGACCAAAGCATTATGCAAGTAGTGAATTATGTATTGGCACAGAAACAAGGGA
>TRINITY_DN34419_c0_g1_i1.subseq
CTTAATGATGAAATCTTGTTCTGCATCTCTGGGCTGATCCTTAATTCATCACCAGGTCCAGCTTCTTTGTGGATGGGCTCAGTTGTCAATCCCATCACCCAACCTGAATAAGTGGCTGTTAAAATCTCATCAAATCCATCCTTCCCAACACAGCCTCCTTGTATTGATGTGACACTTTCCGATAATGCCTGCTCATACCGAAGAACA
>TRINITY_DN34546_c0_g2_i1.subseq
CTGAGGGACGGTGGAGAACGTGTTGTACTGTAGGGAGAGTATGAATTGTGTCGCTCGGCTTCTGAGAAGTGCCAGGAATAACATTTGGTATGATGCCATGAGAACGCTAATTCCTAAACCAGATGGAGAAGCCCGAATAACCCACATTCTTAAAGAAAGGTTTCCTAAAGCTACCTCTGTAAAAGTAGTGGATATTTCAG
>TRINITY_DN34564_c0_g1_i1.subseq
CTAAAGTTATATTTTCCAAGACCGTTTCGTCTGATACAACAAAACCTCCTGAGTGGAAAAGCTTTTGATAAGTGCCATCTGTTATATCTTCAGGACTATCTACTCCAGCAAATGTTACACTGGGAAGCATCTTTAGCTGGAGCAAATCAGGAATCTCATGGATATGCAACGCTATGTCTTCGTTCCTCATGACGATAGTCAGTACACTGTCTT
>TRINITY_DN34631_c0_g1_i1.subseq
CTTGCCCAGAACTCTTCACACGAACTCTGCAGGCCTTCTATACAGACAACACCAGGTTTGCCAGGCATGCTAAATCCAGAAAGGTGGAGTTCCTTTGACCAATCCAAGATATTCTTTCTTTTGTGTTTATTATAGATGTGATGGCTGTAGATCCACAGTCTTGTAAAAATTGCATCATTTGATGTTTTCCTCTGTGTGTCTTGTCCAGTGGTGGAGATGAGCTCCTTGCAAAGATAATCAACTGCGTGATCTTTAATCCACTCTGTAGCACTTAGGACACAAACCTCACCGTTGCAACAAGTTCTCAGGTATGTTTCAAGGTCAGTGTTCAGCAGGGCCTGCTGAGCCCGGGTAAGCAAAGGAGCTCTGACAACAATTTCTGGCAGTATCGTTGG
>TRINITY_DN34639_c0_g1_i1.subseq
GCTTCTCCTGGAAACTTGTCTCAGTTTGAGGAGATTCTCTTTGGCAACAGTGATATGTCGTCGGCAGCTGGAGTAGTGGGTGTGAAGCTGTCTGCTGCCGATGGGCAACGAGTCGTTGGAGTTGGTTACATTGATTCTATTTTGAGGAAGCTGGGGGTGTGCGAGTTCTCTGATAATGACCAGTTCTCGAACCTGGAAGCATTGCTGATTCAGATTGGCCCGAAGGAGTGCGTACTACCTGGAGGGGAGACTGCTGGAGACATGGGGAAGTTGAGACAG
>TRINITY_DN34648_c0_g2_i1.subseq
CTCTTTGTGCATAATATCCTTGCCCTGCGTAGCAATGGAGGAGCCGTAGGTCATTGCAACATTGGCCATGGGATCATTGAAGATGTTGTTGACGTTGAATCCCATGTCAATACCTTGGTTGCCGTAGGCTGCGTGAGGGGGTGGGATTGCACCACTGGTGTCATCAAAGAGCTGGTTAGGGTCAGCCATCTGTGGGGGTGGGCCTCTCCCCCGGTGCTTGGATC
>TRINITY_DN34669_c0_g1_i1.subseq
TCCAAAGGCTTATCCTCTTGAGACTGGTGTATGATTGGTGCTTCCGGTCCAACAACATCTTCTACTTCCGTATTTATTCTTGATTTCTCAACCCAGAGGTCTCCAACATGTAGTTCATCATCCTCATCAGACTCTTCACTGCTGGAGTCACTGGACTCTTTCTTAGTCTTCTTGTTTTTCCTTTTCTTTGACTTCTTTTTTCTGTGTTTTTTCTTCTTCTT
>TRINITY_DN34722_c0_g1_i1.subseq
CTGAAGCACTTTCTCCTGTTGCTTGAGGGCCTCCTGGTCACGCTGATCTATCAACCGGGCGATTGTGCGCAGGGCAGCAGCCCGCACAGGGATTTCGGGGTCATATGCAGATTCCAGGAGCTCCTGGAACTGTTGATGGGTGTGTGCTTCAGTTGCTCTTTTCAAGGCATCTGTCCTGACTCTAGGGGTCTCAGCGGCACCCACTGCTGCTGCAGCACTGGGCGGTGTCTCCTGCACAGGGGTGAGTCTAGGTGATGGAACTCCATCTTGCGCAGTCCGCTCTTCACTGCCAAGTGTTGGGCCCTTAAGGACAATCTTTTCTGTGCCAAGACCCTCTCGATGCTTGGTTCGTCCTTCCCCACCCTGGCTAGTGCCCGCAGGGCCCCTGCTCGTTTTGTCAGTGTACTCTGTGGGGTAGGCACCGTGGGTGGCAATCGTGATGCGCAGGTC
>TRINITY_DN34768_c0_g1_i1.subseq
CTGTCCGAGCTGCCTCCGCTTTCTCCTTGGAGGAGAGGGGGTCCCACCGTTGCCAAACAGGATGATCCCAGACTCGTTCTTTGTGCTGAATGATAGGTTAATTTCAGAGCCAGTATCAAACGAGGCAGGAGGAAGTTCCACAAATCCAGGTTTAGGAAAGCTAACCGTGTACAGTTTCTCTAATGCACATCCTTTGGTGATTCCCACATAATCAGGGCTGCTCAGTAAATTGTAGGGTGTTCGGGAAACTTCGATATCCTTCATGCATCCTGAATACTTCTTTAAATTCACTTCAGGC
>TRINITY_DN34781_c0_g1_i4.subseq
ATCAAAAAATATTTCGAACTGGAACCGCTAGCAAGAGGGAAGCGGTGGATTTTGCAGCCCAGCTCCCTGGATGACATGGAATCCATGAAGGAGAGTTTTATGATGTTTATACAATTGCTAGAAGAGAAAGACCTCGAACCTATACAAATGTGACAAGTCCAGAGAAAAAGACTGACTGTCGAACCATGCACCTGGTGCACCGCCTGCCTGATCAGTCCAATGGTGTTTCAACAAAAAAAGCGTTTCAAGTTATAGTATTGGGACGGAGTGTAAAAGGAATGATCTCTCAATCGGATATGTGATGCCGTAATTTGCATTGGAGGCAGCTCTTCTCTGCTCAGAAATTTGTCCCACTTTTTTTTTCTTATGTGGGTGTCATTCTCGTCTGTTTTGATTGGTTGGGATACACAAGGTTAACTGTGTGCTG
>TRINITY_DN34806_c0_g2_i1.subseq
GCCAGCAGAAGTATGTGTGCACTATGGATCCACATGATTCTCGTGTGATGGTTCCCATAAACCAATCTGTAACCAAAATATTTTCCCCAGGATTCAAGGATAAACCAAACGTCATCCCTATCCGCTCCATCAAAAAGCAGAAGATCCACACCCTACGAACAGAGAAGCTCACCGAGGAGATCAAAAGGACCCGACTCTTTGTTGTTCAGATTATCTGTTGGCGAGAAGGCTTTTACTATCCATTGGGAATTGTGCTGAATATTTTACCTTTGGCTGTGACAGCAGAGCAGGGCTTGAAAATCCTTGATATAGAAAATGAACTGGATAGAAGCTCTAAATATCCAGTTTCTGTAACAAAGGAAATTGCCCAATTGAAAACTGGCAGGTCCAGCCCTTTATTGGGAGACCTCAAGGACTGCCGCAACTATCTGACTTTCACCATAGACCCAG
>TRINITY_DN34829_c0_g1_i1.subseq
GGCAATTTGCTGAAAATGAAACCAATGAAGTTAATTTTAGAGAGATTCCTTCCCATGTGCTATCTAAAGTGTGTATGTATTTTACCTATAAGGTGCGCTACACTAACAGTTCAACAGAAATACCAGAATTCCCAATTGCACCTGAAATTGCACTGGAGCTGCTGATGGCCGCAAACTTTCTAGACTGTTAAAATAAAGATTTTTAAAACACATTTTTCTGTATATAATACGACTGCTTTGGTTAACACTTTTATTTCTTACCTCGTGGCATGTGGTGCATATGTATTTGCCAAGTGGAATATACATCACAGAACAGGGTATTTCTTTGTCCATTTGCAATAGTAATTTGTTGTGCGTCTTAAAGACAAATATTTAAATGGTTGATATTAACAAACTGAGAACATTTAGATGGGTATGATTTGCTGTATCTATTAGAAGTCACTTTTTGCA
>TRINITY_DN34861_c0_g1_i2.subseq
GGACGATGAAGGTGTCCAGGGACTAAGGCTACTCTCTGGGGTTCACAGTGGGGTTTTGGAGTTGAATGGCAGCCTGACGCAGAAGCTCTCTGCTGGTGAGAGCAAGGACTGTGTAAGCACAGAGACTAGTCAGGACGGAGATGCCAGCTCCAGCGAGGGTGAGATGCGGGTCATGGACGAGGATATCATGGTGGAGTCTG
>TRINITY_DN34883_c0_g2_i1.subseq
CGTCAGTCGTCGTGCGGTGGATGATTGGAATGACCGAAATAAACAAGGGCTCTACCTATGGCAACAACGACTGCAAGTAACAGCAGTACAAATTACCTTAGAGACTCATCAGAACCCACGGGGGAATCCATGCATGTCCTGAAAACTCTGCCGCGGCACATCACTCTCCTCCTATGTTGACGGAAAGGCAGGGGCGGGTTCGGCAACCTCTGTTCGAGTTTGTTTTTATAAGAAAGAGCCGAGCCTGCTTTTATCCTTG
>TRINITY_DN34930_c0_g1_i1.subseq
CCCCGGACTGCGTGCTCTATTTATTGTTAGCTTCAAGCAGGAAATGCTCTGAGAATGGGGCTCCGCCGGGAGGCTCCCCTGGACAGACACCGCACTCAGCAGAAGGCCGGACAGGCGGATATCGCCATCCAGGGGCCTGGACAGACCGGCATCGCCCCATAGGGGCCTGGACAGAAATGCCCCCAAGGGTCTGGACATTC
>TRINITY_DN34978_c0_g1_i1.subseq
TCTATAGCCTGCAGTTACTGTGGCAAATGTTACACTTACACCCCGAGTCTAGTTACATATGAGGGACTGCCTGAGGGAGAGAGGCGAAACAAGTGTGTGGACTGTGTGAAAAACTTCACTCTTAGTACAGATCTGTATGGTCTTCAGGGTAGCCGCAGCACGAAGAAGGTTTATGATTGTACAGAATGCGGCAAGCATTTTAAACATCCTTCATACCTGATATATCATCAGAGATCTCACACGGGTGAGAGACCGTTTCAGTGTACACAGTGCGAGAAATCCTACTCTCGAAAGTGGTATCTGGACAAACATCAGATGACGCATACTGGAGAGAGGCCGTACAAGTGCCCCAA
>TRINITY_DN34995_c0_g3_i1.subseq
CATGCCTTAAGGATGGTGGCTTTCAGGCAAATCTATAAAGTGCTGGGTATCGACCCATTCCCACCCTCAAAATACAAGCCAAACTTTTACAACCGGAAACGACGACGAGAGACTACCGAAGTAGACGGCTTGAGCGATGGAAAAAAAGACAAAAAGGACAATGCAGAACAAATGTAACCATTGGTAGCATTTGCTAAGAGACCAGACTTTAATTTTTTATATATATAAATATATATATAAATATTATATATATATATGAGTTGCTGTTTAGTCTGAGAAATTTGCAATTTTA
>TRINITY_DN35005_c0_g1_i1.subseq
GACGACACTGAGGAAAGTGAAGAGAAGATGGGCCCCAAGCGAAGGAAGCATGCAGTTGTAAAAGTTCCTGCTAAACTGACAAGTACGCCCTCTCCGACTGAGGCACAGGAAAAAAGTGCTGGAGCTTTGGTAGATGGAATTGCCGTTTTTGACCATCCCGGTGGTGAAGACGTGGCAAAACCAGCTGAAATTCCGGTGGT
>TRINITY_DN35009_c0_g1_i1.subseq
TCTTGTACAATCCACATCTCAGGGGAGAAAGGTGCTTGGCCGCGCATCCACCTTCAATAGAAGCGCTTGTTCCTCTCCTGGCGTTTCTGAAACACCACAGCGCCCACCACAGCACAGACGATGATGCCGAGCAGGGCGCACAGCAACAGCATGAACACTTTCCACCCGGTCAGGGGCCCGCTGCGGTAGTTACCAGTCGGGTCATCAACGTTAT
>TRINITY_DN35022_c0_g2_i1.subseq
GCTGCTGCTTACGCCTCCGAAGATGGCGTCCTGACGGAGGCTATGATTGATGCCCGCGTTGCCGATGCGGTGCGACAGCACCAGCAGAAGATGGTGTGGCTGAAGGCTGAGGGCAAGGATGCCAGCACGGAACTTGGCAAAAATCCACTACAGCCACTCCTGGAAGGAACGCCTGTCTGAGGTGGACTTGTAGAAAAGAAGCACGGGGTTTGAAGCAAGCTCCTGGTGGATGAGGGTG
>TRINITY_DN35097_c0_g1_i1.subseq
ATAACTATGTTTGTTATTAGGAACGCTGTTACACAGGTGGAGATAAATGCAGTTTTCGTCTTTTTTACAGGAAGATGTTGTGTCCAGCGGCCCCTCCCGCAGAGCTCCGTTTAGCAGGTCATTTCGTCTTGATGGCTGTGGCAAGCGTGACCAAGTTCTGGGCTTGTTTCAGCAACGGCAGGTCGACCATACTCCCCCTGAACGTGAAGGCGCC
>TRINITY_DN35119_c0_g1_i1.subseq
GGGTGTACCCATCCGTGGCTGAGGAGCTGCTGGTGACCCGTCAGTGACCGCCCGCAGGTGGCACAGATGAAGACGGTGGTCTCCAGATGCTGCAGCTGGTGCCGCAAGAAGTGCAGCCGCCCCCGGAACACCTTCCTGCAATCACAGCGGTGAATCCGGTATTGCCTCTTTTTCCTTCTGCGGTGCCTCTTCAGCTGAGA
>TRINITY_DN35157_c0_g1_i1.subseq
CTCCCCAGAGTAGCTGTACTTCCCTTTCAGGATTTGCCGGTATAGCCTGGTCCGGTTATCATCCTCAAATGGCATAGTTCCACTGAGGAGAATGTAAGAGATAACTCCCAGAGCCCACATGTCCACAGAGTTGGTGTAAGGTTTTCGGACTAAGATCTCAGGGGCAATGTACTCTGGGGTCCCACAGGTGGTTTTCATCAAACAGTCATCGCCCTTTTTCCGAGCGCTCGCCAGACCAAAATCTGTGATCATGATTTTGGAATCCGTCCCAGGATGATAATACAAGAGGTTCTCAGGTTTTAAGTCCCTGTGCGTGATTCCCAGTGTGTGCAAGTACTTCACACCCTCCAAGACCATCTGGAGCACCCGTGTAGCATCTCTCTCTGTGAATGATCCTTTGGCAATAATCCGGTCAAACAACTCTCCACCAGTGGCCAGTTCCATCACCAT
>TRINITY_DN35229_c0_g1_i1.subseq
GGTTGGTCCAAGTTGAGCTGACAACAAGAAAAACGTGTTTTTGGAGGCACCAAAAAGGGAAACCGGACACCTATCTTTCTACAATTGAAGCCATTTACTATTTTCTAAAGGACTATCATATGCACATTTTGAAAAAAGATTATAAAGGAGAGTATGACAATCTTCTCTTTTTTTTCTCATTCATGTGCAAATTAGTAAAAAATGCAAAACATACAGCTGGTAAATTATAAACCACACCGCCCTTTCATCTGACCTCAACACCAACTTGTTGGTAAATGTATCATTGTGGTTTTATTTTATTAAAATA
>TRINITY_DN35244_c0_g1_i1.subseq
CCCAGGGATTTCCAGAAGTCCGGAGATCACAAGAGGTAATTTCAGGGAAGCCACACTTCCAGTGACGCCTAATAAAACATGAAACCTTGTGGGTAAAGCAGGTGGTATGCCAGGGTGGGATATGGGTAGAGGGAGAACGCTGAGTTCTTCTGCTGCTGATGCTGCTGCTACTTCTGTGGACTCCATTTTGCACTGCCGTA
>TRINITY_DN35345_c1_g1_i1.subseq
ATAGGGCTGAGCAATCCCTTTCGTGGACTTCTGATGCTTGGACGCTTGGAGCGGCGAGGAGCTATGGGGATATGGAGGGAGTTCTTCTGCGAGTTGTCTCCATTTGAGTTACGCCTTTTGATTAGTGAAGAAGACCGGACCTGCTTTGACAACTGCTCTCTTCTGCGATGCGAGTCTGTGGGAATGGTTCACAGTGAAGGGCGGTTTGAGCTGCTCTTCTCTGATAAGAAACTATACTTCCGTGCTGCTGGTCCCAATGAAGCCCACGATTGGGTGGATCGTTTGCGAGAAGCTCTGCACAAGTGTCGTCCGCAGCACGAAGAGCCATGGGAAATTTTACATTGTCCCGACCCTTCAGAGATCATGGAGCATAATGAATCAACTTCCATCATGGACCTGAAAATGCCACTGGAGGTAGTTTATGATTGGACCTCACCTCTGGCTGCAGAG
>TRINITY_DN35382_c0_g1_i2.subseq
TTGGAAATGGAGGATGAAGATACAATTGATGTATTCCAGCAGCAGACGGGGGGTGCCGATTAAAGAACCAACTTCATTTACACCTTGGAACTGTGCTGTCTCAACTCCGGCGGCCCATGCAGGATGCAGCGATCTTCGTGACCTTTCCCATGGCCGCAGTATAGTTTCTCCCATTCTTTCCATTTCTCTGTTGTATATAAATTGCCTGGCGTCGGTGCACAGACATAATGCTTGTCTTTATATTTTTTTCCTCCAACAAAATTGCTAATTGTATAATTTTGACCAGCGTCATCTATAGAGAGATGGGCCAGTAAATTGAGCCCCTGGGAACAGTTCCCTTTCCTCTGTCAGTGGTGTGTTCATTCCAGTAAGTTATTTTGTTTTCACTGTTTAAATGGTAAAGAATCCCAAGACAAGTAAGCCCACTTACCCTGTTCAATTTGAGACTCT
>TRINITY_DN35428_c0_g1_i1.subseq
AAAAAATATTAAAGGTATTCACATTGAATACGATAGTCATCATTTGATCAAGTTATCAGCTGATACAGCCACTACTTAGAATGCACGTTTTTAACATTTTAAAACATTCTGTTAGTCATCATCTTTTATCTTAGAAACTACATTATTTTCAACTTCAAGCTGAACCCCTTCAGGTTTATTCTCTACTTGAAGGTCACCCTCCTCTGAGTTCGGGCACGGTTTTGTCTCCATTTCCACTTCACTTGTTTCAGTTTTACACTCTGAATCCACTTCTTGCTCTTCTACGTTTTCTGTGGAGCTTTTACTGTCCCCAGCGCTTTTTCTACCGTCCTCTCTCTTCTCTCGAAATACATCCACTCCCATCATACGCAGATAGTGGAGTCTCTCATTCTTTGGCACAAACGAGCGGATTGAGGTCTTGCCCCTCCAACCACATAGAACAATGGCACA
>TRINITY_DN35434_c0_g1_i1.subseq
AACACCACGAGAAGCAGTCTACTGGCCTTCAGGTTTACTTTGAAGTCCGTGTTGGACCTCCATTTGTTTCCTCTTGTCTTTAGCCCTGGTTACAGTCATTTTAAAGAGTCTGCAGTACAGTTCCATGGAAGACAGAGTATCATCATTACCAGGGACAGGATAAGTGATGAGGCTGGGGTTACAGTTTGTGTCCACTATCCCAACAGTGGGGATATTCATCTTGGCAGCATCCCTGGTGGCTATGTGCTGCTCAAAAACATTGTTCATGGTGCTGAAGAAGACAATCAGGTCAGGCAATCTGACCCCACTGCCATATTGGACATGTGAATTGGTTAGGAGGCCGCCCTGCCAATACCGGGTGTGGGCATACTCCCCGCAGTCACGTGCCGTGTTCTCGATTAGGTGAGCGAACTGACGATTGCGGCTAATGAAAAGAATGATTCCCTTTCG
>TRINITY_DN35483_c0_g1_i1.subseq
GGGAGAAACCATATGTGTGTACAGTACCTGGATGTGATAAACGGTTTACTGAATATTCCAGTTTGTACAAACATCATGTTGTGCACACGCATTCCAAGCCTTACAACTGCAATCACTGTGGCAAAACGTACAAACAAATTTCCACACTAGCCATGCACAAGAGGACAGCGCACAATGATACAGAGCCCATCGAAGAAGACCCGGAAGCATTCTTTGATC
>TRINITY_DN35769_c0_g1_i1.subseq
TTGGAAAGTCAACTTACCTTAAAAACACTCCAGGAATGGACTTTACCTGAAAATATGGATGCTATCGATGTTCACGTTCATCTGCCCAAATTCAAGCTAGAAGACTCCTATGAGCTTAAATCAGCTTTGGCCGGGCTGGGTCTTGTAGACTTATTTCAGAATGGCGTGGCAGACTTGTCAGGAATGTCAGGAACACGTGACCTTTTTCTATCTAAAGTTGTGCACAAATCGTTTGTGGAGGTAAATGAAGAAGGCACTGAAGCAGCAGCTGCAACGGCAGGCATTGCAATGTTTTGCATGCTCCGGGAAGAGGAATTCAAGGCTGACCATCCTTTCTTGTTTTTCATCCGGCATAACCCATCAAAAAACATCCTTTTCTTTGGAAGATATTGCTCTCCTTAAAGATTTAGAGCGTCAAAG
>TRINITY_DN35833_c1_g1_i1.subseq
TAGATCCACCTCCTGACCTCCCGTACATGGTGAGACGGTCTCGAATGCATAATGTCCCAGTCTACAACGACATAGCAGTCGGAAACCGTAAAACTACAGTGATCAGGAAAATCGAAGGTGACATTTGGGCTCTAGAGAAAGATGTGAAGGAATACCTGACGCAGAAATCTGGAAAAACTCCGCTCACCCAGGTGCATGAGGTCACCAGGACCATTCGAATCAAGGGTCACTTTGATGTGGAACTGAAGTGCTGGCTCATGGACAAGGG
>TRINITY_DN35940_c0_g1_i1.subseq
CTGTAAATCATTCCTGGGGAGCCAGTCTGCCGTAACGAAAGTCGAGCCGGGGAATCCGTGGTTGATTCCGGATACATTGAGCCAGTGTCAGAGTTAAAAATCGACCTTCTGTTCACCCTCTAAAAATTCCTCTGGATTCTGGTGAGGAGTGTGGAAGCGGCAGTCAAAGTTGGCAAGGGTGTGCCCAGCATGGATACCTA
>TRINITY_DN36025_c0_g2_i1.subseq
GGCCAGATGAAGATCTACCCAGAAAAATTGAATACCTGGAATTTGTTTGCCATGCACCATCAGAATATTTCAAATCTAAATCGTCCCCCTTTCCTACCATTCCTACCCGGCCTGAGAAAGGTTACATTTGGACTCGAATTGGACCTACTCCTGCAATGTCAATAAAGGAAAATGTTACTAACAGCCTTTAGCCATTCCATGA
>TRINITY_DN36046_c0_g1_i1.subseq
GGCGGCCGAAGAAGCTTTTGTGAGCGAAGTTGAAGAAACCACTCCAGGTACTGAGTGGGAACGCGTTGCTCGGCTCTGTGACTTTAACCCCAAATCTAGTAAGCAGTCCAAGGATGTATCCCGAATGCGCTCGGTCCTCATCTCGCTCAAGCAGGCACCCCTCGTCCACTGAAATAAATGCACATCAAATCACTAAACTTGCAATATTTTAAACTTACTATGAGAAGCCATGTTGTCTGTAAAGGAATTATGTTCAAATGTTCCGTTTTTTTGGAGGGTGGACCAAAGCTCATGGTGAACGTGGAGTAGATCATTGTTTATGATTGGATGTTCTTTCCCGGCATACTCCTTCCTGCACACGTATTGGGCTGGGGAAGGAAGCATTCCACAGATTTGTATCCTCATTGTTTGTGCTTCTGTGCATTATGTGATGTCATT
>TRINITY_DN36068_c0_g1_i1.subseq
ATGCTGCTCTTTTTAATTTGACAACTGAAGCTGCTCCAAAAGAAATCAAGTTATTGCCATGAGTCACTGCTGTCGGGCTTTGTTGAATCTCACCACTTTTGCTTTCCATCCTGATAGTCTTTGGTGGGCTAGAGACAGGAGGCGGTGATGAAGAATTGGAGGAGGACAGGGAAATCCTCCGAATGGTGTTTGTGGTGTTTCCTGATGGGGGAGGCTTAAGGCGGTCAGTAACCATTTCATTCTCTTTTTTCACTTTTATACTTGTTGTGGTTGAACTGCCATCAAATACAATAAGAGGTCGTTTTCTAAAGCCTTGCGAAGATGTGGTA
>TRINITY_DN36109_c0_g2_i1.subseq
GTGACCAAGGCAGTGCGTGCCGGAGATCTGGAAGCTCAAACTCGGAAGAAGATCTTTGAAGCTGTTGGTTTCACATTCCCAAACCGACTTCTTGCTTCCAAACATACTCCTGAAGGCTGTCCTGATCACATGTTCCGGGCTCTGGGGATTGCCTTGCTGGCCTCGTTCTGTACTGACCCAGAGCTAGCGGCACAACCTGCTGTTCTCAACAAAATCAGTGTGTTCAATGAGGTTCTTGTAGCCCAACGTGATACCAATGATCGATCCTTCCTGTCCATGATAGATGATACTTACCAGTGCCTGGTTGGTATTGCAGCTGTGCCTGGTGGAGCCAGAGAGTTGGTGTCAAATGGCACAGTGTCATGCCTCTGCCAGGCCTACTTAAAGAACCGTTATGGCCGGGACCACGCCTTACATTTACTTACTGGACTATTGACCTCAATGGAAGCA
>TRINITY_DN36111_c0_g2_i1.subseq
ATAATCATCGAAGTGACAGAAATGCTCCACAATGCCAGTTTGTTGATAGATGACATTGAAGACAACTCGAAGTTACGACGGGGCTTTCCTGTGGCCCACAGCATCTATGGCATTCCATCTGTAATAAATTCAGCAAATTATGTTTATTTCCTTGGTCTTCAAAAAGTTTTGACTCTCGGTCACCCAGACGCTGTGAAAATATTCACCGAGCAGTTGCTTGAACTGCACCAAGGACAAGGTTTGGATATTTACTGGAGAGATACCTACACATGCCCAACCGAAGCTCAGTATAAGACTATGGTCTTGAAGAAGACGGGAGGACTTTTTGGTTTGGCTGTCGGCCTAATGCAATTATTCTCAAGCTATAAAAGGGATTTGAAGCCCGTTCTTAACGCTCTTGGCCTTTTTTTCCAAATAAGGGATGATTATGCCAATTTAAACTCTAAAGAA
>TRINITY_DN36183_c0_g1_i1.subseq
ACCGACTCGGACTGGAACTCCCAAGGAATGGCCTGGTAGACCATGTAACTGATCCCCGCCTCCAGGCAGCGCTGGGCCAGCACTCGGCCGATGTTCTCGCATGCGGAAACGTCTCGGCAGCTGTAGAGGTGCCGCTTGATGGCCCACTCCCGGGTGGAGGCGGACACCACCACACTGCCGTTGCCGTGCTCCACGTAGGCCGTCACATGGTTCTGCGACCGCTGCAAGCATAAC
>TRINITY_DN36357_c0_g1_i1.subseq
GGATGGAGAGGCTTTGCTAAATTATCAAATATTGGATGCTCCAGACAAAGCCTCTATTGTACAAGTTGACAAAAAAGGTGTACTTAGCTCTGGGTCTCTAACTGGATTTTCAACAATGGAAGTAAATTCTCGGGAACCTTTTGGGATCAATCAGACCGTGATAGTGGGTGTTAAGGTGTCTCCTGTTTCATACCTGAGAATATCAACAAGTCCTATTCTGCGTTCCCGAAATAAAGATGCTTTACAAGCTATTCCGCTGGGTATGACTTTGACCTTCACAGTTCATTTCCATGACAACGCCGGTGATTCATTCCATTCACAAAATTCAATGCTCAGCTTTGCAACTAACAGGGATGACTATGTGCAGATTGGGAAGGGAGCCACAAACAATACCTTTGTAATTAGGACTGTGAATGTAGGCTTGACGCTGCTTGGAGTTTGGGATACAGA
>TRINITY_DN36362_c0_g1_i1.subseq
CCGAAGGCCAAGAAGGAAGCTGTCCCTGTTAAAACCGAAGCGAAGTCCAAGGCTTTAAAAGCTAAAAAGGCTGTTCTTAAGGGGGTACACAGTCACAAAAAGAAGAAAATTAGGACAGCCCCCACTTTCAGGAGGCCGAGGACCTTGAGGTTACGGAGGCAACCGAAGTATCCCAGGAAGAGTGCTCCTCGTAGGAACAA
>TRINITY_DN3636_c0_g1_i1.subseq
TCTAATATACACCACAGATCCAGATTCCCTTGAAGTTAATACAAAAGACATGGAAAGCACTTTGAGTAAGGCATCTAGAGCTATTAAAAAGACGTCCAAAAAGGTCACGAGGGCCTTTTCTTTTTCCAAAACACCAAAAAGAGCTCTACAGAGAGTTTTGATGGTGCACAGTACACCTGATGGAAGGAGTTCTCCAAGCC
>TRINITY_DN36390_c0_g1_i1.subseq
CTGCAATGGCGTCTTCTCTTCCTAGAACCTTAGGCGAGTTGCAGCTCTACCGAATACTGCAGCGAGCCAATCTCCTGTCCTACTTTGAAGCCTTCATTCAGCAAGGAGGTGATGATGTCCAACAGCTCTGTGAAGCAGGAGAAGAGGAATTCTTGGAGATAATGGCACTTGTGGGCATGGCCAGCAAGCCTCTGCACGTCCGCAGATTGCAAAAGGCTTTGAGGGACTGGGTTACGAATCCCGGCCTCTTCAACCAGCCTCTCACCTCTCTACCTGTCAGCAGCATCCCAATATATAAACTGCCAGAGACCTCCCCTTCTTTGTTGGGAATACCATGTAGTAGCTATGAGAGGAACAGCAGTTCCAGGGAACCTCATTTAAAGATGCCGAAGTGTGCCGCCACAACTTGTGTGCAAAGTGTGGGTTCAGGAAAATCTGATGGGGTGGGTA
>TRINITY_DN36396_c0_g1_i1.subseq
CTAATGCTGATACACTGATGAATGCGACAAAAGGTTTCAAAAATAAAGAGACGTGCATTTTCAATGAAGTCTTCTAGGCAGGCCACCAAGAAAAAGTCATTCACAAGCACTGATTCACATTCCCGTAGTTTTTTCTGGGCACCATCAAAATCAAAGTTAACATACAGGCATTCCACAAACTCTGTAATGGGGTCCTTGTATGTGTAGGACTCCTGTTGAATGACTTTAACCAGATCTTTAAGGACTTGCCTTCGTTTTCTGCCATCTTTGTTGGTGATGACAGCTGTTGTTAAATACCGGAGAATATGGGGGCACATTGTCTGAATCGCATTAAGATAATGTGGCTGGTACAAGAAGAGATCGATGATGTTGTCTCTGCCTTTAGGATGGTTAAAGAAGACAAACAATGACCAGTGAATGAGCCATGTCCTCTGCTGGAGAGATTGTAGA
>TRINITY_DN36441_c0_g1_i1.subseq
CTGAAGGACAGGCACTTTTTGAGGCGTGTTCTGAGGTGACAAGTGAAGCTGTGTCCATGACTGATGATGTTGATGTGGAGGAGGTGAAGACTGATGATGCATTGCTGAATGGGCTTGCATTGAAGGACAGTTTGTCATTTGCTGCTGAAAAGACTGCTGTTGACTTGGATGTTGTCCAGCCATCAATCGTTCTTGTATTGCCTGTGGAGTTGCCTGGCTAACACCAGGACAACCATTTGGTCTCATGTGCCCACCCATCTCCCTTTGTGTTGGAGACATGCCCACAAAAGGCTGACTCTGTTGCATGTTTCTAGGAGCCATATTCCTCTGTCCCATTCCCATTCCACCTGGGGGTTGGTGCTGTGGTGGAGGATGGGAAATATTTGGATAAGTTCCAACTTCTATGGGTATTCCAGCACTACCAGGCCGAACTTGTGGAGGTGGGGTTCC
>TRINITY_DN36462_c1_g1_i1.subseq
CGGCCTTTTCAACCGCGTGTCGCGCTTGTCGCTGCTCCCATTTGTGTGACCCGCCCTCGTATTTTTAACCATTTTTCATACTTCTGCTTCGCCTGCGGCTTACGCCCCCATCCGGCCGCCACCCTGGACGACATGGCAGGAGGCGTTATCCGCGGCCCAGCCGGGAACAATGACTGCCGCATATATGTTGGGAACTTGCCGCCCGACATTCGCACCAAGGACATAGAGGACGTATTCTACAAATATGGCGCTATTCGGGACATCGACCTCAAGAATCGGCGCGGTGGGCCCCCTTTTGCTTTCGTCGAGTTCGAAGACCCCCG
>TRINITY_DN36465_c0_g1_i1.subseq
CTGTCACTTGCAGACAGATCTTCCACATTTCCGAAGCCTGGCACTGGCATAGGGCATCCCATATGACTGTATTCGGCTATGCGGGGTGCCGGTGTAGCCAATTTGCCACCAGACTTCCGATGTTTCCTCTCTTTTGCAATACGTGTGTTTTCTTGATCACAGACAAAACACTCAAATCCACTGAGGTAGTTGGGTGCAGTCATATCATTCACTCCCCACTCACGACGCTCCAGGCTCTCCAGCAAAAATGTGTTGGTTACTCCACCAGGTTTCTTAAATTCAAGGTACTGCAGGTATTTCTCGTTATCTCCGTCAAGGGACTTTATGAACTCCGCCAGCTCTTGAGGGTCACGGAAGTTGTCCACCAGAATAACTGAATGGTTGTTGGGCATCCAATCCTGCACCGATGCGGACCCCCGATAGATTGGAATGGCACCCAGATGCATGGTA
>TRINITY_DN36471_c0_g1_i1.subseq
GAATTTGACAAGAAATACAACCCGACCTGGCACTGCATAGTTGGAAGAAATTTTGGGAGCTATGTAACACATGAGACCAAGCACTTCATCTACTTCTATTTGGGTCAAGTTGCAATTCTTCTCTTCAAGTCTGGATAGGCAAAAAGGACTGAGTGAAACCTGGACTGAGATGCACTGATGGCTGAAGCCAGACACCCCTGTAATGGCTGTGCAGCTGCATGGACTGTAAACTATTTAATGTGTATGTAAAGTCAACTGACCGTCCTGTTGCCTGAGAAGAAGGCAGCTTTGTTTTCTTTTCCTTTTGGTTGTTGCTTTTTTGGGTTGTATTGCACTAGGAAACAATGTAAATGCTCAACAATTGCCTTTTCAGTGGTAGAAATAAAATGTTTCACTCCATTTACTTTTGTTAACATTCTCTATTTGGACATAC
>TRINITY_DN36473_c0_g2_i1.subseq
TGCATTAATGCAGGTGGACTACTTTAATACAGTTAAGGCAACTGGACCGCATTGTTTCTTTGAGACCCAGGTTAAGACCGGGTGCATGTGTAAGACTCTTTGAAAGAGGCCCCCAAATCACGTATTGCGTAAAAGTGCATAAACTGTAGAAGATGTAGAGTGAACTGCTTTGTAAGCATCTCACATCAATTCCAACGTACAATATGAATGGAAACACTGACTTTTGGCAAAAGGTGAACATGCTCCATTCGTTTAGAGAAATCCTATTTAGCAGACAGTTTTGGTCCATTCACTTTGTTCTCTTTGTTAGATAGTCTGAAAAAGATGCTTCTCATTGTGGCGTAACATTGCTCTGTAAGCTCTGACACATCTTCGGCTGTAAGTCCAGTTGTTTCAATTTTTGGAAGGATTTCCACTTTGATTGTAC
>TRINITY_DN36513_c0_g1_i1.subseq
CAGGTAAGGTGCTCATACTCGTTCTCCAGCTTGTAGATGAAGCTAGCAAGGGATTTCTTCAAGTCGCCGACCTGATTAATGAGGACATCGATGGAGGCCTCCAGCTGCTTCTCCTCTCGCTGCATGGTTCCGGGTGCTATAGGGTTCTCTAGCGCTCTCCGTCCAGGTACTCTGTCTGCCGCTAGCGCTAGCTTCTCAAGCGCTCACGATAACATAGAAGACGGACAAGCCACACTTCGCCCCGAAGCAGTT
>TRINITY_DN36541_c0_g1_i1.subseq
CTGTTTAGATCTCCAGCAGCGACAATACACGGCTTTTTCTCCAAGATCTTCAATGTCAAAGGCATGCACAACCTTGGGATTATCTTTATCGATCTGGGTGTTGACCATCGACTTGCAGCACTTTTCTTTGCAGTATAACTTTCGGTAAGCAAAGTAAGCTGCAGCTGCAGCTCCAAGAGACACAGTGACTGCAGCAATCCATTCCACT
>TRINITY_DN36546_c0_g1_i1.subseq
TGAACGTGAGTTTGGTTAGTCTTGTTGGTGATTGTTTCTCGAGCTCTTTCGCCGCGATGACTGACCGCTACACCATCCACAGCCAACTAGAGCACCTGCAGTCCAAGTACATTGGCACTGGCCACGCTGATACCACCAAATGGGAGTGGCTGGTGAACCAGCACCGGGACTCTTATTGCTCCTACATGGGTCACTTCGACTTGCTCAATTACTTCGCTGTGGCCGAGAATGAGAGCAAAGCTCGCGTACGTTTCAACCTTATGGAGAAGATGCTCCAACCCTGCGGGCCGCCCACTGACAAACCCGAGGAGGCCTAGAGTCGCC
>TRINITY_DN36557_c0_g1_i1.subseq
ACAGAATGTGTATTCCATTTTAATTTACATTCCAAGTTACCTGAGTTTAGACTTCAACAGAAGTACCTGAAGCTAGACCACAGGATACTGTCCATTCGCTGCGGTCACAGTTTGTTTTTGCATTATATTACAGAAGGTAGAAACAAACACCTGGATAAATTGTAAACAAAATTCTAAAGCACAGTAATTTCAAAGGGGCACAACAACAAACCATTTTCAAATTATACAGGCATTTCTGTTGATTATAGAGCTTATTCATACTGTTGAATCGTTAACAGGACACAACACAATTATGGTCCAATGTAATATTGAAATGCATAGTCTTCACTTGATGCATGTTGTAGTTGCTGTTGTGGCTGCTGTTCAAAATGTTGAGTAGAATTCCATCCCCTGCAAAGAACATTGCTAAAGAAATGCTAAAAAGCGCTAACTCAATCATTTTATTTTGTT
>TRINITY_DN36568_c0_g1_i1.subseq
GACAGAACTGTCTTCTTTAAAAGCAAAGTCCAGCCTAACAAATGAGGATATATTGCGGTATAGTAGACAGCTGGTTCTCCCAGAGATTGGTGTTAAAGGACAGCTCTGTCTTGCAAACTCTTCTGTTCTAGTGATTGGCTGTGGAGGCCTTGGCTGCCCTCTTGCCCAGTACCTGGCTGCTTCAGGCATTGGCCGACTAGGACTTGTGGATCACGATGTTGTGGAATTGAGCAATCTGCACAGGCAGATTTTGCATTCAGAGAACAAGCAAGGCATATCTAAATCTGTGTCTGCCGCATCCGCACTAAAACTATTGAATTCCTCTGTAGAATACATTCCTTACCATATGACTTTAAATTCCCAGACTGCACTAGAGCTTGTTAAACAGTATGACATCATTGCTGATTGTTCAGATAATGTGCCCACCAGGTATCTCATTAATGACGCATG
>TRINITY_DN36663_c0_g1_i1.subseq
CGTCCTGGTATGCTTCCTGGAAGCCGAATGACCCCTCAGGGACCCCCCATGGGACCACCAGGGTATGGTGGGAGTCCAGGGGCAAGGACTGGTGGTGCACAGTCCGGGATGGATCCAGCCCGCAAGAGGCCAGCTTCCCAGCAGATTCAACAGCAGCAGCAACAGCAGCAGGTGCAAGCAGCACAGAACCGTAACCACAG
>TRINITY_DN36670_c0_g1_i2.subseq
GTTGATGGGCATTGAGATCGATCAGGAGTTTGGAGGCACTGGAGCCTCCTTCATCTCCCTTATCTTGGTGATCGAGGAGCTCGCCAAAGTGGATCCCTCAGTGTCTGTCTTTTGTGATATCCAGAACACGCTAATCAACACCTTATTCAGAAAGCTCGGGACTGAAGAACAGAAGAGCTACTATTTGCCGCGTTTGGCTAAAGACCTG
>TRINITY_DN36695_c0_g1_i1.subseq
AAGCTGACATTCTCCACCAGAGTGTGCCCCCTCGCCATAAAAGATGGATGGCAGCTACCTACGCATTGGTGGGATAGTGCATTTAGTCCTCCTTCACTCTGGATTGCCAGCCTTTAGCCCATGTTTCAGATTTTCCAATAACAAGAGGCTCTGCAGGGCCAGCTGTCTGCAGTCAGCATCTGTGTCCTTCTCTGCCACAT
>TRINITY_DN36697_c0_g2_i1.subseq
TGAAATACCAACGGAGAGTAATTTTGATAGTTTGGTACTTAAGTTTGGTGCAAACTCTTTCACCCCATCAAGTAGCAGATTAAGTCAAACAAGTGGAACTGGTAGATACGAGTATGGGACCCCAATTCAGACATCTGACTCTTTCCTCGCATTTCCGACTTCCTTAATGTCATCTCAGTGCACAGATCAAAATCCTGCAG
>TRINITY_DN36756_c0_g1_i1.subseq
AGTAAGGAGTTGCTTCCGTACAAAAACCCAGGCTTGAGGGTTTCCTTTAGTGAATATGTAAACAGCTTCGAAGTCATGAATCTGACCCCTCTGTCCTGCTGGCTCACTCCTTCAATCCCACTGCACCCGCCGCTCTTCCTCGGGCACGATGCCCCAGTTGGGCGAAGCTGCATCCCGGGCCAGCCAGTCGAAGTCATCCACCTGACTCCAGTGATTGCGGGAGCGATCCAGGCCGGCGCGAAGGTAGTCCTCGGCCATACCTGCGTAGTTCCAAGTGAGTGGCGCAAAGCCCAGGCTGCGGCAGTCTTCGATGATGGCCCGGCACGTGACATGCAGGTAGATGCGGTTATCCGTGCTGCGGTGCACCCGTAGTTGCTGACAGGGAAAGGCCATTTCGCAGTTGTGGCACTCATCCATAAACACGGAGCTAGAAACTGGTCCACAGAGAAC
>TRINITY_DN36772_c0_g1_i1.subseq
CAAGGGCAGTTGGGAGTCCTCATGGGCTGGGGAAAATTCTCTTATACACCAAGTGAACAATGACAATGACCAGCATCTCAGAGGTGCTGCTCAGGGCTACGATGAAGGGTGCCTGGGAGGCATAGTCTGCCTCTGCTCGTTGAAAGGAAAGTTGCAGGACAGCCAAAGCCAGCAGGCTGTTCTGCACTCCCACCTCAATGCTGACAGTCCGGCGATGGGGCAACACGAGCCCAAAGCAGCGGGCTAGCGTATAGCCCAGCACCAGTCCGAAAAGCGGCACCGAAATACCAGCAAGCACAATGGAGGGACGCACGTCAGCCAGGATGAAGGCTCCCATCTGGTAGGCCATAAAGAGACCCCCCACTATTAGCATAAAACTGAAGGGCTTGATGAGCAGCAGCAGACCACGTGACACGCGCGGAAGGTGGCACTTCACAAGCAGTCCTGTAG
>TRINITY_DN36804_c0_g1_i1.subseq
GTGGTGTCTTGGTTCACAGACATACTCCGAATGGCAACTCAATGTTTGGGAACTCTAATTCAAGTCCAGTTGGGCAGGCTACGAGCGTTCCATTTGGCAATGCAAATTTTCAAACATCCCTACCCTTGCATAATATTATCATACAGAGAGGTCTTGCGCCTACTCCTAATAAAATTCCAATTAATATACAACCAAAGTCCATTCAAATGGATCAGCATGCAGCTTACAATATGAATATAGGAATACAGCAACATCATATACAAGGGATTCCATTTGCTTCAGCAAATGTACCTCACAGTTCAGGAGGCTGCCAACAGATGCCTGTTAACTATGGTAACCAGCAAAATCCAAGAAACATGGTTTCTTCTCATTCACTGAATTCTACAGGCAGTGTTGTTATTCATTCACATGTGGGACAACATCATGCACATCAAAATCAGTTTCTCATTC
>TRINITY_DN36818_c0_g1_i1.subseq
TCTGAATTTTGTTGACCTGCAGGTACAGGTTTTCTAGGCCTTCGTTGACAGCAGGGATGCTGCTCAGCTCATTGAAAGACAAATCCAGCTCCAGGAGTGTAGAGATGTTGAAAGCATTGCCAGGCACACCCGAATCAGTTAGCTTGTTGTGAGACAGTCGTAGGTATTGTAGAGCTTTAAAGGCTTGGAAGTATTCATCAGGAATATTGGAGATCTTGTTGTTGTCAAAATAGAGCATGTTTATTGAAGGCGGAAGTCCTCTTGGCAACTTTTTAAGTTCATTGAAGCTCAAGTCAAGGTACAATAGGGAGTGTAGACCTTTAAATGCACCAGAAATCGAATCCTCCTTTAGTGAATTATAATGCAAATGGAGAACAGTCAAGTTCTCCAGGCCTTCCAAGATGTTAGGTGTTATTTTGCTAATTTTGTTATGGGTTAGCTGCAGGTCAT
>TRINITY_DN36824_c0_g1_i1.subseq
GGCTGTGTATAATGATCGCTGCATCCATCTACACCGCGCGCTTCCCCCAAACATTCTCATCAAATTGGTACCACGGCTACTGCTTCATCCTGGCCTGGATCTGCTTCTGTCTCAGCTTCCTCGCGGGACTTTTCTACCTTGTCCTGCGGAAGAAGTAAGGCTTGCCAGGGCATGGGGGCCCCCTCTCACGGGCAAACAGC
>TRINITY_DN36864_c1_g1_i1.subseq
TCATCCAGTTTTCCTTTCACTGGTCATCTTCTGGTCTTGCAGTATTTCCTCTTCTTTTTTCTTGTATAGATTCAAAAGATATTCATTAGGCTGGATGCCTGACTCTTTTAGCTCAGACATCACCTTTTCTAATCTGTCTAATGTCTTGGCACTTTGAATTTTACGACCAGTCAAAAACAGCGTGAACTCCTCAAATTCAATTAATTTACAGTGATGAACGTCACAGATGTTCTTACAGTTGTTTACTTTATCAAGGCGTGGGAAAAACATCAATCCAGACATCTTTTCTAGCTCTTCAATGTCAACTTGAAATTCGGGCAGTTGGTGACTGAAGCTAATAGGACTGTTTGGCACCACAAAGGCCCCGAGCACCAACGGTTCAGAGTCAGATTTGCATCTTCTTGCAAGAATCACCTTGAATAAATGTGAAGGAACAGCTACGTCATTCTT
>TRINITY_DN36889_c0_g1_i1.subseq
GCAGTGTGAAAAGGGTGCTAAAAATGAAAAAAAGATGCGGTCAAACCAAGCTGGTTTTCCAGACAGCCTGAGACAGGAGGTGGAAAGTCTGTATAGGCTTGGGATGCCAGAAGATTTATATCACTTTTGGACATTCTGTCAGGCTCTTGATCCAAAAAATACTTGTGATGCTCTCAAATCAAGCCTCGGGCTTCAGCTTGTTGGTCCATATGATGTACTCGCCGGGAAACACAAAACATCAAACAAATCTGAGTTAAATTTCAACCTACACTATCGGTTTTTCTATGATCCTCCTGAATTTCAGACTGTTGTTATTGGCGACAGCAAAACACAGTACCATTTGGGATATTTTAG
>TRINITY_DN36931_c0_g1_i1.subseq
CTCCCTTTTGTAGTCAACAAAATTTGAAAGCCTTGGTTGGTCACCAACGTCACAAGGCCATATCAGAGGTTACAGTGATGTTGCCATTGCGTGGGGGCCTCTATGCCTGCGAAGATGCCAACATTTGGACACAAGTCTTTGGTATTTATCAGGATGTTATCAAAGCGAAAGCACAGAAGCAGAAGAAGCTCCTGGCTCTG
>TRINITY_DN36999_c0_g1_i1.subseq
GATGTTTCAGAACTAAGAAATGAATTGCTCCGTAAAGAAACATTGATTCAGAAACACCTGACAAAACTTCGAAACTGGCAGCAGGTCCTAGAAGATATCAATGTGCAACACAAAAAGCCACCCGAAATGCCCCAAGGACCTTTGGCATATCTAGAACAAGCCTCTGCTAATATTCCAGCTCCTTTGAAACAAACATGATCCTTCCTAATAACTGCATTAAGCTTTCGTATGTTAGGGAAGCACT
>TRINITY_DN3699_c0_g1_i1.subseq
TGGGCAATGTGCAATTTTAACTGCTGTTCCTTTAATTTCCACTGCTGTTCCTGGCCATGGTTCATATTGAAGGCACTGTTATACAGCTTATCATAGTTCTCCTTCAATAGATCCCGTTCTCTTTCAAGGTCACCAACTCTTTCACAAAGCTCGTCTGCTTTCCTTTCAGTAAATGTTTTTGCTTGCATCTTTTTCTCAAGCTCAAGATATTTAAAACGTTCTTCTTTAAGTAATGCATTAAGTTCGTCCACTTTTGCCAGTAAGGCATCATGGCTAGTTTTCATGGTTCTCTGAGACTCTTGAAGTTGTAGAACATTCCCTTCTAGTGTTGTTAAAGAAGTGTTTTTTTCCACCAACTGCTTCTGGAGTTTGATCATTTCCACATTTTCTCGTATTGTTGACCTCTGATCTGC
>TRINITY_DN37009_c0_g1_i1.subseq
ATCTGTTATCTTGCTTTAATCCTTAAATGCAGGTGTACATTGATAGGACTGATTATAATTGACTACAGCATTCTGTACGGTTGTTCAAGTTGACAGTAAGAGGGTGGATATGTTTGTATTTTGGCTCAATGTTCACATAGATATTCATAGTATGGCGGTCCAGAAGTTCAGTTCTGTGAAGCCTACTCCCGCTTTTCAGTAAAACATCTGGGGAGTGAACAAATGTCTTATTGCCTGTCAGATCTGGTTCTTCTGGATACAGCTCGTCTC
>TRINITY_DN37051_c0_g1_i1.subseq
AATCAACGACAATCAAAGTCAACCCACGAAGCCCTTTTTCAGCCAACCAGAAGAATACCGTGTAGCTTCACTCATTTTCTACAGCACTCTATTCATCATTGGATTGTGTGTTAATCTCATTGCACTATGGGTCTTCAGCTGCACCACTAAAAAGAGAACCACCATAACGGTCTACATGATGAACGTTGCGTTACTTGACTTGATATTCATTATGTTTATTCCCTTTCGATTGGCAAACTACGCTAATCAATATTGGCCCTTTGGAGATATGCTCTGTCGGATACTTGGGGCACTCACTGTTTGCTACCCAAACATTGCCCTCTGGTTACTTGCTTTCATCAGTGCGGATCGGTACATGGCCATAGTGCAGCCGAAGCATGCCAAAGAGCTCAGGGACATAGGCAAAGCCGTGGTAGCTTGTGCAGGAATATGGATAATGAGCCTGGCCTC
>TRINITY_DN37072_c0_g1_i1.subseq
TTCAAAATCTTCCTTAAGAGTTGAACAAATAAACGATAGCTGGAGAAGCATTCAGAGGTTTGCATGGAAATTCCCCTAGAAGTCTTTAGAGAAGAGTATCATCTGTGCAGCCTCCTTCGAGGCCATAGCGGAACTCCTGCAGATTTGATACTCCATAAAAATGAACAAACGCTGCTGCTACCACCAGCACATGGAAGATCTGATGCGACTGGAA
>TRINITY_DN37142_c1_g1_i1.subseq
CTAGAAAATGATGAAGAGAAAAAGCGTTTTGAAGAGGGAAAAGGACGCTACCTGCAGAACAAAGCCAAACGACAAGCAGAGATGAAATCTCTCGTCCAGCAATAGTGCTTCAGCAAATCCTCAAACAATATTAGTAAATGGATTTGAAATCAAAGTGTCCAGTTATGAAAAATGCCATTGTTCCGAAAATGACACACTGTCAAAACTAGTATTGTTCAACGTTGATGTTATAAGTGTTAACTTATGTCTTGAACCTGTAAGCCAAAGCTCATGTACTGTATGTGAACCAAAAGCGATTATACTACACAGTATTTTATTGTCTAGAAATCTTTCTCTGCTTCTTTTCTCTCTATGCCTTTATATGT
>TRINITY_DN37191_c0_g1_i1.subseq
CCTCCTCCTCCTCATCATCATCATCTTCCTCATCTGAGCTGAAGGTGCCCTCTGGCAAGCTGTAGATTCTGATTACTTGCTTGTTGGGGTCCTTCAGGATAAGGTATTTCCCCTCGTCCAGCTTCATGCAAACATCAATCACACAGCGCAGGATGCCCCAGGTGTTCTCCATGCACAGGTTAATTTGGCTGGCAAACTCATTGGGTTTAAACTGCTGTGTGCCCAGGACGACATGTCGTGAGGAATCCTTCGTGTGATAGCGGGAAACATAG
>TRINITY_DN37211_c0_g1_i1.subseq
GCGATTAAGTGACACTCCCTCTGCTACTAAGAAGGAGACTGATACCCGCCGGCCTGGCCCTGCACCCTCTAAGCCTGCACCGGAGGTGGACCCTGACACTATCTTGAAGGCGCTCTTTAAATCATCAGCAGCTGCCACCACCTCTGCTTCAGCCACAGCGTTTAAGATCAAGCTCTAAGGAGTAGGCTTGCAGCCTTTTGGTGTGGTGGAGGGAAGAGTTATCACTGGGCAGGAGTGTG
>TRINITY_DN37214_c0_g1_i1.subseq
GTTGCCACAGTGCAAAGACTTTTGTCTCAATGTTCCGTGCTGGTCAACGTCAAGGATGAAGATTGCTACACCCCGCTGCATCGAGCTGCTTACAACGGACATCTAGAGGTTGCTCGTGAGTTGATTGCTCATGGTGCAGATGTTCACGCTGTCACTGTGGATGGATGGACCCCTCTTCATAGTGCTTGCAAGTGGAACAACACAAAGGTGGCTTCTTTCCTGCTCCAGCATGGTGCAGATGTCAACTCTCAGACAAACGGTTTGCTAACACCATTGCACCTGGCTGCTGGAAACAGAGACAGTAAAGACACCCTTGAACTTCTTTTGATGAATCGGTACATAAAGCCTAATCTGAAAAATAAACTGGGTGAAACGGCATATGAGATTGCTAGGCGTACAGATGTTCATTACTATCTTTTTGAAGTTGCTGAGAGTTGCATCAACTCCGCT
>TRINITY_DN37227_c0_g1_i1.subseq
TTCAGGTGACATATAATAGGGAGTTCCAACAAATGTTTTTGCAAAACTGTGGTCGTGTTGCAATATCCGAGCCAATCCAAAATCCCCAAGTTTGACATTTTGTTTCGCATCCAGAAAAATATTGGCTGGTTTCAGATCACGGTGAAGTACAGTGGGGCCACCATCATTTCGTTTATGGCAATCTTTTAATGCCAAAGTCAGCTGGGCAAAGACGCGGAGGACAAAATCTTCATCTAAAAAGCGC
>TRINITY_DN37235_c0_g1_i1.subseq
TGTTGACGCTGGCGCCCGACGTGCGGGTCAAGCTGCAGCTGTGGGACACTGCGGGGCAGGAGCGCTTCAGGTGTATTACACGGTCTTTCTATCGTAATGCTGTTGGTGTTCTGCTGGTCTTTGATCGGAGTAATCGGTCCACCTTCCTGTCCTTGGATGACTGGTATATGGAAGCAATGAACGTGCTTTCCGAACGGGCT
>TRINITY_DN37296_c0_g1_i1.subseq
GTGTCGCTGTGATCGATAAACCATTGTGACCAAAAGGCCATTGAAGAAGTAACGTACACATGAAGTGAGTTCTACCCAGCCAGCCCTGAGAGGAAGGATGAGTGACTGTTCCGCGTCCATTGTTATAACTGGATAACGTAACAAGTGTACATATACTGTAGGGAATTACCTCTGCCATCCCGCTGCATTGGATGCTAAAGCAATGTGAAAACTCTGTGGCGAACAGACTTGGTGCTAAGGGAACAGAGCATACATGTTTACGCAGTGGGCTCCGCGTCT
>TRINITY_DN37298_c0_g1_i1.subseq
GATATTATAGCTACATTTGAAATCACAGAGCCCATGATCCCTCAGGTGTCTGTTCCTTCAGATTGAATTGGCGATGCGAGTTTTTCTAAAGTGGAAGAAAGAACTGGACATTTTTATCAAATAGTTTCATCAACTGCAACGGAAGTTTTATATGTACATGTATATATGAGAAGAGATGTTTCATTGAAGAGGATCCTGCTTATTTTTTTAGTTCTCTGTTAACACTGTTTTGCTTTTAAACCAAATCACTT
>TRINITY_DN37330_c0_g2_i1.subseq
AAAACGGTATCCCCCACAGCCCTTTGTGTTAAACTCCGCATCATTCTAAACATGAATGGAAAGTAACAGTACAGCACATTCCCACCAATGCCTCAGACACCAGTGTATAATGATAGAAAGTAGATATATAACAAAAAGATGGGATAAATCAGCAAAGGCTTCTTAGTCTTGAATTCTTCTCCAGCTAGAAGCGAAGCAGCACTGTATGCAGCCCAAAACACACCGAAAAG
>TRINITY_DN37347_c0_g1_i1.subseq
TTGTTATATGTTGCTTTGATATGAGCTATTGGGATTTCTTCAAACTTCTTTCCTCCCCATCTTAAGCTGCTGTTTTCTCCTGGCATTGGTGGGAAAAGACGGAAATCCCTTGAGCTTTGGGTATCTGTGACTTCAGCAGTCCTGCTGGCATTCTCTGCTGATCCCTGCAGCTTTTGTACTCCGGTGTGCACACCACGGCA
>TRINITY_DN37363_c1_g1_i1.subseq
ATCTTCGGTATATCTACTGCGATGAAATTGACTTATCGGCTGATACGGTATTGGCAACACTTTATGCTGCAAAGAAGTACATTGTTCCTCATCTTGCACGAGCATGTGTTAATTTCCTGGAAACTAGCCTCAGTGCAAAGAATGCTTGCGTCCTACTCTCACAGAGCTGTCTTTTTGAAGAACCTGATCTGACCCAGCGCTGCTGGGAAGTGATTGACGCACAGGCGGAACTGGCTCTAAAATCTGAAGGCTTCTGTGACATTGATTTTCAGACATTAGAAAGTATTCTCCAAAGAGAGACCTTGAATGCCAAAGAAATTGTTGTTTTTGAGGCAGCACTCAACTGGGCTGAGGTGGAATGCCAGCGGCAAGACATGACTGTTTCTATAGACAATAAACGAAAAGTGCTAGGGAAAGCACTTTACTTAATTCGTATTCCTACTATGGCAC
>TRINITY_DN37374_c0_g1_i1.subseq
CTTTTGACTGAACCTTTTCACAATTTGGAGAAATTATCACACACTTTAGCTTTTTGAGCTTCAGATGCTTCAGAACTTCTCTCAGGCCCATGACAAGGCGACGTTTTACCTTGGCCTTTACTGGATCCTTCTGAAACAAGCGGTCTTGGAAGCGAACCAGTTCTTTCAAAAGATCAGTCACACAACTATCAACTTCTTTGCTGAGTACCTGATTGCAGTAC
>TRINITY_DN37431_c0_g1_i1.subseq
CTGGGCAGCAGGTCCCTCCTCCTTCTTGAGGTAGCGCCGGTAGATCTTCCGGATGAGAGCCACTTCTTTCTCCGGTGGCTGTTGCCATTCGTACCAGGGGTACCATGCTGCCCCTGTCTGCAGGGCGGGTGCGGGGGGAGTCTTTGTCACTGCACCATGTGAGTTAGTGTAGTCCTCCTCCTGAAAGTCAACAAAGGGTACACGAGAGCCCAACAACC
>TRINITY_DN37453_c0_g2_i1.subseq
GAAGTCAGCGCCTTTGGTGACAACGGGGAAGGAGATGACCTGGACTCCTGGACTGTACAGTGCAGCGACACATACTGGGAACGGGAAGAAGCTGTGCGCTTCAAGCATATAGGGACGGACGTGTACTTGACCATTACAGGGGAACAATACAGCCACCCCATCAGGGGGCAGAGAGAGGTCCATGGGATGGCCACACCAAATGCAAACAACTACTGGAAAGTAATGGAAGGGGTCTTCATCAAGCCAAGCACTGAACCTGGGGCTGGGAAACACGACGAGCTCTGA
>TRINITY_DN37457_c0_g2_i1.subseq
CCCACCTGGATGATACTCCATGTATGGGGTGACATTGTACACATGCCCTCTTATGCAAGTCCAGCAGTCTTCCTTTTTATTGTGCTTGGCAAGCTCATCTTCCGTTACCTCAATGAACCTCCCCTTTAGCCCTGATAAGTCCTTGTGGCTTTTTGTCAATTTTACCCAGTCCATAAGACTTCTTCCTGGCTTCAGAGGTAC
>TRINITY_DN37466_c0_g1_i1.subseq
AAAAGGAGAAATTATGTTTCTCAAGCTTGTTCCTCCTCCTCCAGCTCATCCATGCTGGGTTCCATGATAAAATTATCAGGGTAGTCCAGTCCATAATCCTCTGCGTACTTGCGCCAGCGGTTGTCATCGCTTTCATGGGTGATGTAGCGTTTGCCGACTCGCGTCTCCAGCTCCCGGAGGTCCAGCCATGTCTGGAAGTC
>TRINITY_DN37476_c0_g1_i1.subseq
GTATTTTGTTTTGCACAAGTTGACCCACCTGAAGTTCCTTGATACCAGACAGGTGACCAAAAGGGAGCTAGAGGAAGCAGTGGCAAGAGGAACATTCATGAAAGTGATGAAGCCTGCGGATGTGGAGGAGTCGAATGACGCTGTGTCGCAGTCCCCTGAGATGCCGTACAGCCCGCTGCCCTCCGCAACACGTGATCTCA
>TRINITY_DN37478_c0_g1_i1.subseq
GGATTTTCCAGAGCAAAAGGTAATGTGCCACTTCAGTCCCATTCCTCATCTGCATCTCCATCGGGGTTGTCCTCCCTTGGAGGTTCCTGGAATTGAATATTTGCAAGCATGTCCCTCATGGCTGCCATCAGCCGATTCACACCTTGGTTAAGGTCCTGTGCAGCACCCGCTTCCTCAGCGCCATCTTGTCTTGGCTCGCC
>TRINITY_DN37481_c0_g1_i1.subseq
CATGAAATATTCAAAATACTGGCTATCCCAAGTGTACGCAAGATAGTATTTTTTCAGCATCTGTACAAAGAGCTTCCAAGAGGGGAAGATTACACTGTTTCAAGAAATCTTGAAATTAGCAAAAAGCATCATGCATATGCAATATGCAGATAGTATCCACACATTCAAATAAAAAACATTCAAAAAATCTGTACACCATTGAAGAAGCAGCCATGCTGTGCTTAGCACCCATTGGAGAGTCAAAAAGGAGTCTTCACAGGATTCTAAGAGTTGTGTTTTTTAGGCGTAGTTGCATGTGTGGCCAGCTGCTGCTTGCAACTTCATCTCTTCCTTCCTCAGGGGAAATGTGTCGATGAGATCGAAGATCTCGACAGCTGAGGCTGGGGAAGCGTAGCGTTCCTTGTCCATACCATGTTTATCGACAATGACCATCTGGTATTTGTTATGAGG
>TRINITY_DN37482_c0_g2_i2.subseq
TCAGTGGTGCATCATAACAATGGTTGGTTCTTTAAATGAATTTGTTGAGACTTAGAGAGTTCAAATTCAGAATTCTTAGAATGTCTTTGCATTCAATGTTCCTAAAAGACCTCTCAATGCAGATCCGATTCCTTTTGTTTGGCCAGATTCTCACTGCTTTATCCGCTGAAGAATGACATCCACAGCTTCCGCCAGATTAT
>TRINITY_DN37495_c1_g1_i1.subseq
TTTCAGTTCACCCGTTGTTGCAGAGTCGCACTATGTGGGAAAGATCCACGCCAAGAAGCTAAAGAACTCAACTGGTGAATACGTTTCAAGTAGGCCGCCATTAACGCCGGCCACCCAACAGATTAAGGAGCCAGAAAGCTTTACTGATAATCCCGTTCCTGATACACCATCAGACTTTCTTTCCCCACAGACTGAGAAGG
>TRINITY_DN37507_c0_g1_i1.subseq
GCTATGTCCAAGCATCAAAACAAGATAAGAAATTCTTTACTTGTGCGCCAAACTACTCCTACGCTGCTCTTTGCGAGTGTCTACGAAGGGTTTTTATCTACCGTCAACCCACTCCTGTACCCACCGTGTTGTACAACAGGAAGGAGGGCAGACACGTAGGACAAGTTGCTAAGCAGCAAGTAACCAGTCTAGAAACTAATGATCCCATCCTGGGGTTTCAAGCCTCAAATGAAAGATTATTCATCCTAACTTCAAAAAATCTTTTTGTAATAAAGGTCAACGCTGTGGATTAATTAACAAAAATCATG
>TRINITY_DN37537_c0_g1_i1.subseq
TCGCCGACATCCGGTGCCAAACAGAGCCACTGGTGTAGCGTGGCGTACTGGGAGCATCGCACACGGGTGGGGCGTCTCTATGCCGTTCACGAGCAGTGCGTGAGCATCTTCTATGACCTACCTCAAGGCAGCGGCCTGTGCTTGGGACAACTGCAACTGCAGCACCGCAGCGAGGCCGTGTGCCGCACGCGCAGCAAGATTGGTCAGGGAATCCTGCTGAGCCGCGAGCCTGATGGTGTTTGGGCCTACAACCGCAGTGAGCACCCTGTCTTCGTCAACTCCCCTACCATGGATGGCACTGACGGCCGGGGCCTCGTCGTGCGCAAAGTGCCTCCTGGCTACTCTGCCAAAGTGTTTGACTACGAGCAGCCAAGACTCTCACACCGCACTAGTGAGCTGGGGTACACAGACGGACCCTTTGATCCGAACAGCGTCCGTATCAGCTTTGCC
>TRINITY_DN37555_c0_g1_i1.subseq
GTTATGGATTCGTGGAATTCCTTAGTGAAGAAGATGCAGACTATGCTATTAAAATTATGAACATGATAAAGCTCTATGGCAAACCAATTCGGGTAAACAAGGCCTCAGCGCACAACAAGAATTTGGACGTTGGGGCCAACATCTTCATCGGCAACTTGGACCCTGAGATCGATGAGAAGCTGTTATACGACACATTCAGCGCCTTTGGTGTCATTCTGCAGACCCCCAAAATCATGAGAGACCCGGACACTGGCAACTCCAAGGGCTACGCCTTCATAAACTTTGCAAGTTTTGACGCCTCCGATGCTGCCATTGAGGCTATGAATGGACAGTACCTCTGCAACCGGCCCATCACAGTGTCCTACGCCTTCAAAAAGGATTCCAAGGGAGAGCGGCATGGCTCGGCTGCAGAGCGATTGCTGGCAGCACAGAATCCCCTCTCACAGGCAG
>TRINITY_DN37584_c0_g1_i1.subseq
CTTTGGTGGTTTCCTCAAGACGTGGCTTCCGTTTCTCCTGGTGTTGGGCATCGGAATCACGGTTTGGCTGGCCCTTCATCTTCGGTGATGGCACAGACACTTGTTCCTACTAGTGCAGCTGATTGAAACAGCCTGTGGGCACATGGCTGAGACCGAGAAGGACCGCTTCCATATGTATATTGTGCTTCTCCTGTGTACGTGCTCTGCATTTTCATCTCCCTGCGCACAGGCTGGAATATCGACTCTGCTTTTCCATCCAGGCCCCTCACTGGTCATTACAGAGCGCCATGCGGGACCCAGCAATCCTGGTGCAGGGAACATGAGGCTTGGGTGCACG
>TRINITY_DN37620_c0_g1_i1.subseq
TGCTGTTCCTTTGGATAAACCTTTGATGCACCAAAGGACCGTCCCTCTTTCACTGTCAACTAAACACGGAGATAAGCCATGCATGGCAGTAAAACCAAACAACCTTCCAGGCACTGTAGGGTATCCTGTGTTGACTTCTGGGCATCATCTTCAGATACCAGCTAATGCCGAGGTCAAGTCAGTGCCAGCTTCTTGTTTGCCTCCGGCTGTTCAGCAGAAGATACTTGCAACTGCAGCAGCGAGTGCCTCTGGGACACAGTGCTCCAAGATGCCAAATGTTATTTACGTGTCACCGGTCAACACCGTGAAGACGGACACTCCCAAACGCTTGCCAACCCTATACCCCAAGCCACAAGTACTGCACTCCAAGCCAGCAATTTATGCCACAGCACAAGATCCAAAAAGCTGTCCTGCCCCTGGTGTAAAAAGCTCAAACAGTGACGAATGCCA
>TRINITY_DN37632_c0_g1_i1.subseq
GCTGACCAGTGTGGCGGTCTTCTGGGATTTCTGGTCTTCCACAGCTTTGGAGGAGGGACCGGTTCTGGATTTACTTCCTTGCTGATGGAGAGGCTTTCCGTGGATTACAGCAAGAAAGCTGTTCTGGAATTTTCCATCTACCCATCTCCAAGGGTGTCTACTGCGGTGGTGGAACCCTATAACTCTATTCTAACCACCCACACCACGCTGGAACATTCCAACTGCTCATTCATGATGGACAATGAGGCCATCTTTGAAATCTGCAAGAACAGCCTAAATGTGGAGCATCCATCCTACTGCAACTTAAACCGATTGATTGGGCAGGTGGTGTCTTCCATTACAGCGTCCCTCCGATTTGATGGAGTACTGAATGTTGACCTTGTTGAGTTCCAAACAAACTTGGTGCCATACCCTAGAATCCATTTCCCACTGGTCACCTATGCGCCCATT
>TRINITY_DN37667_c0_g2_i1.subseq
ATTTTTGGAACAAACGTGAGTGATGCAACTGTTTCTCATGGAATGCTGATAGTCATGTATAATGTTGGTTTGGTGAGACTTTATAGCTTTCAGTGGATCCTTAAGCAGTGTACTCAGCAACAACTCGAATTGGGTCAAAAATGTAACTGGAAAGACTCAGCTGGAATTGTGGGAGCCTTTCCTTTTGGTGTCCCTTGCAATGTTAACATTACAGTCATTCCGCCCCTACTGTTTGAAGTTTCTTGCTTGGAAAATGCATTTCAGATCGGAGGGTTCCCATGGCATTACATCATCACACCCAACAAGAAAAAGGAGAAAGGAACCTATCATATATGTTCTCTGAACAACAATGTCTTG
>TRINITY_DN37680_c0_g1_i1.subseq
ATCTAAGTTTTATATTAAAATACACGTTAAAATATTGCTTACAGCTGAACCTTTTCGACAAACCCCATACAAATAATTTTTAATAGTTGCTTGTAGCCGCTAACGCTTTAGCATATGGTGCTTCTCAGAGTATTCCAGTCCACCTCAATCCAAGGTACCTTCAAGAAAAGCAAACTCATCAATCGCCTCTATTGCATTAT
>TRINITY_DN37692_c0_g1_i1.subseq
TTTTCGAAAAACATGGGGGCCCAAGATTCCGTGCGTCTCTGTGGACCTTCCTTTCATGGCTTGGAAGTGGCCTCTTTCGGTGATTAATTGCATTTGCTCTTCAGTCAGAATAATCTCAAAAAAGTCTGCTATCTTCTTAACTGCCGCAGCCAGATCCGCTTTCATGTCTTCGAACATTAGGACCATCACATTGTCATCGT
>TRINITY_DN37712_c0_g3_i1.subseq
AAATGCAGCCTACAATCCTTTTCTTGTTGATGGAAGGGACGATGTGAGGGTCCTCCTTTGTCCCAGCATAATGAGGTGGTTTCAGGATACTGTATGGATCCTTTCCCTTCTCCAAAGCCTTCATGACCTTCCTCTCCAGTCCCGTTGCTTGCTCCTCATCTGTGGGAATACCTCCTGCAGACATCGACCTGGCCGCCAAG
>TRINITY_DN37759_c0_g3_i1.subseq
TATCCAATCTACCAGCATGGAAACCCACAGCTACGCGTATTCAGGACCAACTTCTTCATGACACTGGTGAGGCCAGGAAGGGAACAACCTGAAGACACCGTACAATTCCGCACTGCCCTGGAAATGACGAAGTTTGATATCCAGAACTATCTTCAGAAGATCTACAATGTGCCTGTGGCTGCGGTGAGGACTCGCATTCAGTATGGCAATAACCGGAAGAAGAATCACAAAAACCAGCGGGTAAAGCGTCCGGAT
>TRINITY_DN37783_c0_g1_i2.subseq
GTTTCATTTCAGGAAAAATCTCCGAAGGATCATTTCCGGTTTGTACGTCCGCGATAACTGTCATCCATTTAAGGCCAGCCTCCTGATCTGGATTCAGATCCCAATGTGGGTCTTTGTTTCTTTGGCACTCAGGAACTTCAGCATTCCTACTGCCAGGTTTGGAGTTGAATCTGTTAGGATGCAGTTAACAGAAGGCGGCACCTTGTGGTTTCCTGACCTCACTCTTCCAGATTCTACGTGGATTATTCCAATCTCGCTAGGAGTCTTGAATTTGCTCATCGTGGAG
>TRINITY_DN37838_c0_g1_i2.subseq
CTTGAAATGGTCTCTTCAGGTAGACACTTTGCCTGCTGTGGCTCAACCTCATTCTGCTCTTCTGGAGTTGGTGTGCAACTGTCGATATCTCTCAATCGGTTAATATTCTGGCATGAGATCAAATACGAAGAGAAGGATAGCTCCTGAATACGTGAGAGCACAATGTCTTCAGTTGACTGAGATATAAGCACTCTCAGGATGGCAAGGATGCCCGAAATCCATAGCTGCACTGTGGTCACGGAGGC
>TRINITY_DN37871_c0_g1_i1.subseq
GTCATTGATGTTCTTCACCCTGGAAAGGCGACAGTCCCAAAGACTGAAATCCGGGATAAGCTAGCCAAAATGTACAAAACCACCCCAGATGTCATCTTTGTATTTGGCTTCAGAACTCACTTTGGTGGTGGCAAGACAACAGGCTTTGGTATGATTTACGACTCTCTCGACTATGCAAAGAAGAATGAGCCCAAGCACAGGCTTGCCCGG
>TRINITY_DN37875_c0_g1_i2.subseq
CTCCTTCTTTTAGTGCTCCCCATCCAGTCACCCATAAGGACTTCCCAACTGCAAATTCGTGTGTGACATCTGGCAAGCAGATGGGCTGGATGACATTGTTATATGCAACAGGACTTTCCAGCTCCAGCACAGCAATGTCATTGTCATAGGTATAATAGTTGAATTGTCTGTGAGCAATAATGCGTTTGATCTTCCTCATTACACTGGTACCTCGTTGGGCCTGTTCATGCAACCCCAGGTAAGCAGTCCACAAAGCAGGATCAGAGTATC
>TRINITY_DN37879_c0_g1_i1.subseq
GCAGGTGCCGCAGTTCCAATGCACTGGCAGGTAAGCAACCTAAATCACAAAGCACTCGTCCATTCACAAACATGATAACACAGATGCAGTCTCAGGTCCACCACATGCGCCCTCTAGCAGCATGCGAGTGAATCGCTGGCAAGTGCTTGTAAACGTCTCAGTGACACAATTCTTTATTTTTTCTTACATTCAAGCCAAGT
>TRINITY_DN37912_c0_g1_i1.subseq
CTCTTAAAGGAAGACCCCAACACTCCTGCCTTACCCAGAGGGCCCCATAGTCCGCTTCACAAGGAGGATCCTCCCCCAGAGATTAAGTCCCATGAGCGTCCCCATACCCGTATCCGAGAGCTGGAAAAAGAGTTGGACAGACTGAGAGCTCAAAACACTCAGTTACTTCAGGAGAATGGGAGCAGCCTCCTTAATAGCTG
>TRINITY_DN37924_c0_g1_i1.subseq
GTCTCCCCGATGAGATGATCCAGAAAGGCAAAGACATCAAGAGCACCTCGGAGATCGAGCAGAGCGGCAAATCCTTCAAGGTTACCGTGACCACGGGGAGCAAAGTGCTGGTCAACGAGTTCACCCTGGGAGAGGAGGTCGAGCTGGAGACCCTGACCGGGGAGAAGGTCAAGTCAATTGTTAAGCTGGAAGGGGACAAC
>TRINITY_DN37971_c0_g1_i1.subseq
CTGCGTGCCCAGTTCACCAGGTCATCCAATTTGGTAACAATGTACTCTCCTCTGCTGCTGGGCAGTGCTGATTTTGGTGCCAGAGACCCTGCTGGTTTCTGGGCAGGAGCTACAGCTGAACTCTGATGCCTGGTACCATGTTCCACTGAAGAAGTCGGACGACAAAGCACATTGTGTAGCAGAGAAAGGGACCCAGGCCTGAAGG
>TRINITY_DN38013_c0_g1_i1.subseq
TGTCGCCCATAACCCTCACGAGCGCCTGAGGATCCTGTACACAAAAATTCTCGCCACACTTCAGACTGTCCCCCAAGATGCAGCCTACAGAAAATACACCGAGCAGATTATACATGAACGATTCAATGCGGTGAAGACGGAACCAGATGTGCAGAAGTTGGAAGAAAGATTTAACTGTGGTCAAATAGAAGAGGCCATTGTA
>TRINITY_DN38076_c0_g1_i2.subseq
CAATTAAAAAGTTGAGACAAACATCACATCATGCTTCTCCAGGGTCTGTTCCGTTTGTCCTCTGTCTTCCGGTCATCTCTCTCGCTCCAGCTTCGAAGGAACATTGGGCTCTCGGCCATTGTATTCAACAAAGCAAAGGAGCTTGATCCAGTCCAGAAGCTTTTCCTCGATAAAATCCGGGAATACAACACAAAGAGCAA
>TRINITY_DN38079_c0_g2_i1.subseq
GCATTGACCACGGCCAGATGACCTATGAGGGCCAGCACTGGCACGCCACGGACCGCTGCTTCAGCTGCTCCCGTTGCCGGAAGCCTCTCCTGGGGAAGCCCTTCTTGCCCAAGCAGGGTCAGATCTTCTGTTCTCGGGCCTGCAGCCTCGGTGAGGACCCCAATGGCTCAGACTCCTGTGACTCTGCCTTCCAAAGTGCCCGCTCGAGGGATGCCCGGAGGAGTAGCCGGCAGCAGAGGGTCCACACCCAGCCTCTGTCGAAGACCTCAGAAGATCGAGGTCCCATGGGAACCGCCATGGGGTCCATCATGGCCCCAGGCCTGAAGACTCTGCACGAGGCCCCAGACAGGACCAGCCCAGACATCCCGGGGCAGGTGACCCAGGACCTTGGAGAGGTG
>TRINITY_DN38122_c0_g1_i1.subseq
CTGGAGAAGATCAAGCAGTCGGAGTGGGGCCAACAGATCAATGACAGGATCCTTGAGAGCATCAACAACGCCAATGGCTATGCCGTGGAACTGCAAGGGAAGGTGAGCCCGCTCTCCCAAGAGCTTGTGGAAAAGTTGGGGCAGGATGCTGAGGTCCTCCGCCAGAAGATCCTCAATGACCTGCAGGCCGTGAATCGTCAGGTGAGCCCCTACGCTGACGAGCTCAACCAGAAGATCAAGGCCAACGTGGAGGAGCTGCGCCAGAGCGTCATCCTCTACGCCGACCAGATCCGGGAGCAGATGGATCAGAACTCCGAGACCTTCCGCCAGAGCTTGTCCTCCAGCAGCGAGGAAGTGCGTGACAAGATCGTCCGGGGTCTGGAGGAGCTGAGGGAGAAGATCAGCCCCTTCACTGAAGAGCTGAAGGAGAAAATCAACCAGCGTATTCAG
>TRINITY_DN38172_c0_g1_i1.subseq
ACGTCAATGGGCTGCGTCTCCGGGACCTTCACAGGAGAAGAGGAGACTGCCGGTAAACTAGAGGGTGACTTCTTGTGAGGCGATGTGGAAGAACCTCTGCCCTTTGGTGTGCCATCAGAGGAGCTGAATTTGCGCTTTACAGTTGTGGCCTCTGCCTTGTTCTGTTTGTGCTGGAGGTACTGAGCCCTCTGCTTCCAGAC
>TRINITY_DN38197_c0_g1_i1.subseq
CTGGAACAGTACCTGAACGAGTCCCTGCAGGACTGGTTCAGACTCGAGTTCATGATGGACTACAACAGTGAGAAGAAAAAACTTTTCTGCATGATGTGCGGGAGCATGCTGCCCAGCCTCAACCTCCAAGATATAAAAATGCACATTCTCGACTCCCACCCCAAGTCTCTTGACTTCAGTGAGGATGAGAAAAGCATCATCCTGGGGGCCTGGAACACCAAGAGCATGTTGGAACGGGGTGTCAAGGAAGAAGTTGAGCCGAAAGAAGGGGGCAAGCAGGAAGATGACAAGGAAGTTCAGGAGATCCT
>TRINITY_DN38200_c0_g1_i1.subseq
AAAGATATGTCACCTTTTGAAGCATATCGTCGAGGTATCATCGACCGAAACCAATATATTCAGTTGCAAGAGCTGGAGTGTGACTGGGAAGAAATCAGTACCATGGGGTCCAGTGGAGAGATCTCAGTCCTTCTGGATAAGAAGAGTGGCAAAAAGTATTCAATTGAAGATGCTTTAAGGGCAAAGAAAATCACACACGAGGAATTTCAGATGTACCGGGATGGCAAGATCCCTATATCTGAATTTGCTCTATTGGTGGCAGGAGAATCAAAGCACCCTGTCTCTATTGGGTCTATTATTGGGTCAAAGTCACCACTGTCATCACCAACAAGTCAGCAAAATCAGTCCAGAACTTTCTTCTCTCAAAGTTCTAGCAAGCCTTCCCATGATGACAACTTCCCCATTAGTGGTGTTTATGACACCACCACAGACAGAAAGTTTTCTGTTAGG
>TRINITY_DN38223_c0_g1_i1.subseq
AGACTGACTGATTCATTCAGGCGGTATGACACAGATCAAGATGGCTGGATCCAGTTGTCCTATGAGCAGTATCTCTCGATGGTCTTTAGCGTTGTATGACCTCGACCATTTGAAGTCTGTGACCAAGAAGGATACAGAGACTTGAATTGCCAAATCGCTTACTTCCTGTCAATTGCTGCACAGGAAACCTGACACAAATGAGCATAACACTCATTTGCTGCATCTCAGAAATTTTGTACACTTCATCTGCATCAGAATCTAACTTGTATACAAGAAGCATATTTTTTACTTTGTAATAAATGATAGCCATATTGCACTCTTAAGTGCTAGATTTAGACCATGTATTACTTAGTTTAACGTGCCAGAACACTTTAACAGAAACTTTTCTTTTTTAGGTTTCCTGCATGGAAAATAAACAAAATGCTTAGTGTTTTTAGACCTGCCAAACCC
>TRINITY_DN38228_c0_g1_i1.subseq
GACCAACACCTCGCGGAAAGAAGGCGGGCTGGGCTCCATGAAAATCCCGCTGGTGGCCGACACCAAGCGCACCATTTCACAAGACTATGGGGTCTTGAAAGAGGATGAAGGGATCTCCTTCAGAGGGCTCTTCATCATCGATGACAAGGGGATTCTGCGTCAGATCACCATCAACGACCTGCCCGTCGGCCGATCTGTGG
>TRINITY_DN38256_c0_g1_i2.subseq
TAGTAGCGGCGGCGCTTGGCGTCTTCTATGATGCCATCCACAGTCAGAATTCTGTTTAAAGTTCTGTATGCCACGTCCACATTCCCGTTCTGGACCATGACTGTCCTGGCGATAAACTTCAAGTGGTTGGCCATGGTGGTGTCCTGCAGCACCTGTACGCACTTCACCAAATTTCAATATCTCAAATATGGGGTGATCTT
>TRINITY_DN38280_c0_g1_i1.subseq
ACAAGGATTATATCCACTGCCTGGCTCTCCGGGAGCAGTTCCAGGAGTGTCTGTCGGGAAGTGAAGATGGAACTGTGCGCCTCTGGGATCTCCGCACTGGAGGGGACGTCCACACTATTGAAGTCTACAAATATGAGGAGTGTGCGAGGCCCCACCATGGTAAATTTATTAGCTGCATAGCCACAGACTGTGATTTTATG
>TRINITY_DN38301_c0_g1_i1.subseq
AGCACTTGGGACTTTGCTTCAAGTACAATCCATCTGAAGATTGTCCTCCATTTCTGCACTGCTTTCCTCTTTTTTTCTTCAGTAAATCCCACAAAGGGTGTTCATCCACCCAGTGTTCTCTGGTGAGATCGATTTAGAATGACTGTGCCCTTTTAGGATCCAGACTGTGGAGTCTCTCTTCGTCCTTGGAGGGGTGAGGCGGAACAAAGAAAGTCGGCAGTATGATGTTTTGGCCAACATGGAAAGGTGTCACCAGCTTCGGCAGTACAAGGCATCAGGTCAGAGAACCAGTTAGCCTAGAAGAAGCTGGTATGTGGAGGGTGAACAGAAAAAGCCTGTAGCTCGCGGAACCTCCTGGCCCTTGTGATGGCCACAAAGAAGACTGTCTTGATTGCCAGAAGACATAGAGGGAAGC
>TRINITY_DN38303_c0_g1_i1.subseq
GGTATGCTACTCCACTCCCACACCCGCCATATCCAAGCACATATACGATCATTCAGCAGCCGACTACTACCACCTCCGTTGTTGTAGTTGGCGGATGCCCTGCATGCAGGGTTGGCGTTTTAGAGGATGACTTCACCTGCTGCGGGATCCTGTGTGCGATAATATTCTTCCCTATTGGGATTCTCTTTTGCCTGGCGTTA
>TRINITY_DN38364_c0_g1_i1.subseq
GTTAAAACTGGCAGTAGCAGCAACAAAACTGTATGTGTTTTGGATGAAATTGGTAAAATGGAACTCTTTAGTCAATCATTTACTCAACTTGTGCAAGAGATTCTGAACAAAGATTGTGTTGTGGTATTGGGTACCATACCAGTACCTAAGACGAAGCCACTGGTTCTTGTGGAAGAAATAAAAAAGCGAAGGGATGTGAA
>TRINITY_DN38436_c0_g1_i1.subseq
GAAGGTGGCTTCCGGGGGTCGGGGTTTATTATGTGTAGCAGTAAAGAGAACCACGACAGCGATGCTGACCTGGATGTGGATGGTGACGACACCTTGGAGTACGGGAAGCCACAGTACACCGAGGCGGACATCATCCCCTGCACGGGCGAGGAGCCCGCCGAAGCCAAGGAGCGGGAGGCCCTCCGCGGAGCTGTTATGAA
>TRINITY_DN38517_c0_g1_i1.subseq
TTTTAATCTTTAGCAAAAGGCTGTTTCCCAACGACAGCCATGCTCTGCAAGATAAAGTAGGAATAAGACATGCTACAACTTTTTCAAAAAGACAAAAATTAAAATATAGATAAAACAATCAGACACTAAGGGAATGTAACAGGGCAAATCCAAAAGCACTACACAAATATTTTCCTTCACCATGAAAAATGTCAATATGCTGAAGTTTACCATTTTC
>TRINITY_DN38552_c0_g2_i1.subseq
AACATTTACAAGTAAATTAGAAAAATGTACACAAACAGGATCTTCTGACAGTTTTCCTCTAGGCGGAGACACTTTCCACGGCACTAGGATCCCAGCAACAAGAAAGTGTTAAGACTAGACATCCATTCACCATATGCGGCACTCCACGATGAACCTTTCAATCCACAAACAAACCAACATCACTAGACTTACGGCCTGGGAGGCCGCATGCCAGGTGGTGGAC
>TRINITY_DN38577_c0_g1_i1.subseq
GCTTCCCTGCAGTTTTTCGGCGGATTCCCCTTCTGCATGACTTCACGGGCAGCCGCATTACTTTTGATTAACAAGATTGACTCAATCCCTCGCATGTCAATTAAAGAATTTGCCACCACTGGGTCATCTATTTCGAGAGCTGTAAGCACAGTTGGGAATTCTCGGTGAAATGCCGCTCTGATTTCTGTGTTGTAGACTTCTTTTCGAAACTCATTGACA
>TRINITY_DN38579_c0_g1_i1.subseq
AACTGGAAGTGTATGTAGCACCTCGTCGGACTCTGCTGGGGAGCTGCCTTTCCTTCTGTGAACTCCTTTCCAGATGCAGTATTCGTTCATCATGAAGTTAGAACTACAGCCACATCAACACATCATTAAGACGCACATCTTTTGAATAATTAATATACAAATCAGACGTTTCATAAACTTAAGTTTAAACACTGATGCCTTGGCAAACGCAAATATTTGA
>TRINITY_DN38599_c0_g1_i1.subseq
AGGAGACGGCCTACGAGGCAGGAAGAAACCATGCTGTTCTTTTAGAGGTGATACCTGAGCCGTTTCTGTCTGACAATGGATGATACTGAGAACGGTCACTTTGTGGATTGGGAAAAGTTCGAACCTAGCAGTGAAGTTCAACCTTGCAAGGAACTGCAGACAACTGACTTCCAGGAACTGAAGAATTTGGCTCGTCAAGGATACTGGGCTAAATGTCACTCACTGAGAGCTAAAGTGTACAATCAGCTTATCAAGGACATCCCGTGCCGTACTGTGACACCTGATGCAAATGTGTACCGGGATATTGTTGGAAAGATAGTTGGAAAACGAACAGCTAGCTTGATCTCACTTCCTGAGTTTGTGGATGACCGTCCGATACCTACCTATTTCTTGAACACTGAGGGCATATTGGCAGTGAGAAGAATCATCATCTGCATTGAGAACCAGTTT
>TRINITY_DN3859_c0_g1_i1.subseq
GGTGCCATGACTCCTGGAATCCCAATTTTCAGTCCGATGATGCCCTACGGTACTGGATTGACTCCACAACCTGTTCAAAGTACCAACAGCCTGTCCTTACTGGAAGAGCAGCAGAGGCAACAGCAGCAAGTACAGCAGTCAACATCACAGCAAGTAACACAAGGACTCACGGGTCAAACGCCACAACTTTTCCATTCACAGGCTCTTACTACTACAGCCCCCTTACCAGGGACCACACCGCTTTACCCCTCACCAATGACACCCATGACGCCAATAACCCCGGCAACCCCTGCATCCGAGAGCTCTGGGATTGTACCGCAGCTACA
>TRINITY_DN38659_c0_g1_i1.subseq
CTGAGTTGCTGTTCCTTATTAGCATCCTGCTCCAAGGCATGAAAATCCACAGATAGCAGTGCCACTATAGAGTTCACAGCTTCTACTCCCGATAGGAGTCGAAGAATGAGTTTCTTGTCCTGAGCCCAGCTTTGGCTTTCATCAGCAGGGGCACAAAGAGCCATCCGAACCAAGCAGGGGAGGAGGAGCCTCAGCTCTGGGTCGCTTAGAGCTGCAAGGCGCTCCACATCAACTTTCTGCATAGCTTCAAAGGCAAATGGACTGACAAACTGGAGGTTGTTGCATTCCCCCATTGTAA
>TRINITY_DN38687_c0_g1_i2.subseq
CTGTTCCAGTGGCACATGCTTGACCAAGCCACTGACAACAGTCCTGGGAGCGGATTCACCAACATTCACCTCTTCTACATACAAAGAATCAGCATCCGGGTGCTTTTTGGCAGTAATAATGCACCCGACACGAAGGTCCAACCTGGAGACATCCACAGGCTTGGAGTCGTCCTCAGCCACAGCTGGTTGCTTCTTTTCCTTTTTCTCTC
>TRINITY_DN38706_c1_g1_i1.subseq
CCAAGATGAGGACTCTTATCAGAAGTTTATCCCATTTATTGGTGTGGTGAAGGTGGGTCTGATAGAACAATCCCCCGCAACAACAGGAGATACTGATGATCTGCCAATTATCAGCTTGACTGTCCCATCAACATCGCCCCCCTCTGCGACAGGACTGGTGAAGGATATAGCGGCAACTCCCCCATCATCTCCATCCATGA
>TRINITY_DN38721_c0_g1_i1.subseq
TGAGAAGCCTTAAAATTTCTACTCCACTTACTGGTCGCAAGTACATCAAAGAGAGCAACCCCTATGTGACTCCTGTCTCCACAGCAACACACAGTGTGAGCCGCCTCCACTCCATGCTCACTGGATTGAAAAATTCAGCAAGTAAAAAGTTGCTTCAGAATCTGAGCAGGACAAGTTCAAGGGATTTTTCTCTGTCGATTTCTGAGAGGTTGAAGGAAATGCATGAAATATTTTGTCAACATACGCCTTGTGACGGAGAGGAAAATAATTACTCTAAAGATGTTGCGAGCAAATATTTCCGCCTTGCAGAGGTCTTGTATTACAAGATATTGGAGACTATCATTGAACAAGAGAGGAGGAGAGTTGGTGACTCTCACCTATCG
>TRINITY_DN38732_c0_g2_i1.subseq
TTGAAAACCCCAAGTATGTCTTCAGCGAGGGTGCCCCTGCCAGGACCCAACTCGACCAGTTGCAAAGTTTTGGGCTTCCCAGCAGCCATCCACTCACTGATGCACCAGACAGCAAGCAGCTCTCCAAATATTTGACTTATTTCAGGAGATGTCACGAAGTCTCCCTCTTCTCCAATCATATCTTGGTGGACATAGTAGCC
>TRINITY_DN38739_c0_g1_i1.subseq
TGAGGCAGATTCTGAGGGGTGTGCACTTTTGGCTGGGGTGTTGTTCGTGCTGCAGTCTGCAGTTGAGGAGTCTGGCACCGGCTGCGAGCTGGGGTGGGAGGCCTGGATGAGGTGCATACCGGAGCTGGAAGGGGGCCTGGCACGGCTGCCTGAGACGAAGATTCCTTTGGAGGTAAAGGCACTAGCAGAAGGTCTTTTTCTGGTTCTTGATTCTTCTCTCGGCTCCGCTCCAGTCCAGAAATTTTGGGGAGCACAGAGAGTTTGGCCTGACCACCACCATTAAAAGTAGTAAAATCTGGTGCTTTGCTAGC
>TRINITY_DN38825_c0_g1_i2.subseq
GCACGGGATCGAAAGGTTGTGGGGGACATGAATGGTGCCCAGAGTTACGGCTCGACTGCAAAGTGCTTGAACATCACAGCCCTTGTGCTGACCCTGCTCCTCTTAATTCTCATCATCGTTCTCGTCGCCACTGGTGTGATTGCTTTGGTAGAAATGGTCCGTCAACTAATGGAACAAGGAAATCGGAATTCCTTCTACGTACATGGGAAATAATGTGACAAAAAGTAATGGTGTCCAGCACTGGGAATCCACCACTTGGATGTCTACGCCTTCTCTACTCTTCTGACTTTACTTGCAGCTGGATACCATGTCTGCAATGTCCGTCCCGCATCCTTTACCAGAAGACTCTGAATTCCTCTGCCTGTTCTGTTTGTGACTTCCCCAATGCACTGCTCATGTGGTTGCTGAG
>TRINITY_DN38874_c0_g1_i1.subseq
AGACAGAGGTAAGGAGAAAAGTCAGATGACGGTATTTCAGTTTTACTCAACACAGCAGTCCCTAGCCTATGGAGTGGAATACCTCCTCGCATGATAGCTATAGATCTTAATACAATGATCCCAACAATCCAGGACCAGCAGCTGTCCCTTTGGTGTCACACACACACCCACAGGGCAGGCAAGACCCTCTCGAATTAAGATATTATAGCCACCCCCTTTGGGGAAAAGAATGATCTCTTTGCGTCCGCTGTCGGCAACAATCAAGTCCCCTCGTGTGTCTACACACATCCCAGTAATACATCGGAAATCCTCATTCTCAGAGAAGAAGTGGCTGATTTGGCGGCCTAGCTGTCCATCTGGGCCCACTGAGCCAATAGAAAAGCCACCCTCCAGATGATGCTCTTGTTGACGATTCTCCAAGTTCAAGCCTAGCCCCTGCGTGAAGTAGAC
>TRINITY_DN39003_c0_g2_i1.subseq
ATGGTTAGCTCTTTTCCTGTCTCTGAAAGCCTCCTACACGCTCCATCATCTGCGCTCCTGGGCAGAGCAAAAGGAGGAGGAAGGCCAACCCACATCTCAATATCTGAAGAACAAGGATTTACTACTGTCTATCGACTGGCCACTATCCTTTCCAAATCTTCACAGCTGTGCTGTTCTCCAGGATCTGGTGTTTAGTAGCT
>TRINITY_DN39007_c0_g1_i1.subseq
GAGATCAAAAGAAAGCAGAAAGCACAAGAAGACCTGATCAACCGACCGCAAACCCTCCCATTGCCGGACGTGGTCCCAGACACAGAAGCCCACCATGGCCAAAACGGTGTTGCACTACTAAATGGGCATGTGCCCTTGGCTGCTGCCAACCACCCCGGTCTTCAGCAGGCGAACCGCAATCACGGACTGTTGGGAGGTGCCCTAGCGAACTTATTTGTCATTGTGGGCTTTGCAGCCTTTGCCTACACGGTCAAGTACGTGCTGAGGAGCATAGCCCAGGAATGAGGCTGGGGCCAGAGGTTGAGGCACACTCTGAGACCAAATTAGTGATAGCTCTGGACAGCA
>TRINITY_DN39062_c0_g2_i1.subseq
GCCGCTAATTGCCAAAAAGAACCCAAAAATCCCAATGTCCAAAATGATGACCATCCTGGGCGCCAAGTGGAGAGAATTCAGTGCCAACAATCCTTTGAAAGGCTCTGCGGCTGCAGTTGCTGCAGCTGTAGCTGAACAGGTTGAGGCCACAGTGGCATCAATCACCATCGCGGCAGAGTCTCAACCAGCTCCCATCCGCAAAGCCAAAACCAAAGAAGGAAAAG
>TRINITY_DN39084_c0_g3_i1.subseq
CTGTATTTGATTTTAGTATGAGATGGGAGATCTCGGCTGGAATACTGTTTCGAGAGCTGACTGAGGTCGCCTTCTCCTTTCCCCCGTCCTCCACGAGCTGGTTCAAACGTAGGCCTGGCAGCAGTCGTCATATTTGCAGGCAACGAGTGCGACGGCCCTGCCTGCGGACCTCAGCTCTCGCCCCAGCTGGGTGGGTGCAC
>TRINITY_DN39099_c1_g1_i1.subseq
AGGTCAGATGTCAAGCCCTGATGGGTCAATGATTACTTTGATGTAGAATGTGTCATTTTTGAGGTAGGGGCTGGAGGAGGCCAGCAGCTGGTTGTGTTTCAAAAACTGGGGGCTTCCACTAGCCACGTTCATGTGACTCTTTGGCTTGTGGAAGGAGGCGCTTGAGGAGTCGGGCACAAAGGAATCACGGAACAGCTTCTGATTCTGGGTCTGGTCGAGCACCAGGAAGGTGACTTTTTGCTGGAAGGGCCATCGTAGCACGTCATCATAGTCGCCCCGCATCAGCACCAGGAATAGGGAGACATGGGTACCCTTGCCACTGCCATCACCGTTAGGGTAGAGGCGGCAACAGAGCCGGTAACCAAAAGGGTGAGTGCAGAAAGAGGGGGAGTAATACGAGGTCCGTTGTTCAGCTCGGGCCGCCCTTAGAAGGGATGCCACATTCTCGAT
>TRINITY_DN39103_c0_g3_i1.subseq
GCCAGCTGAGAAAAGACCTGCTAGAGAGGCATCACTTAATCGCGATGGGCATTGCAGTGGACATACTGGGCTGTACGGGGCCGCTAGCAGAGAGTGTCGATACCCTGCACAGGATCATACAGCTGGCAGCTGAGTTGAAAACAACTGCGGGAGACCTCTACGCCTTCTCTGCAGTGATGAAGGCTTTAGAGTTTCCACAG
>TRINITY_DN39117_c0_g1_i1.subseq
ATGGCAGCACGAGGACTGGTACAGAGTATAGCTACCCTGCTGCTAGGGAGTGCGAGATGCTCTTGTTTGTGGAGACTCTCCGCACCGACATTGCACAATACTGTGGCTTCCAGGTTCCTCAGCTGGACACCCCGGAGCATTAAGAGATCGTCAAAAGAAAACATTGGCTTAGTAAATCACCTGGTAAACCTGGGTGTAGATGTACAGTCTGCACGGAAACGTCAGCCGGGTGTCCTAAAGAAGATGATCACACACGAAGATGGACTTATCGGGTTCCTGCAAGCCAAGGGGGCGAGTAAAGCCTTTGTTGCTGGCATCATTTCGAGATACCCACGATCCATCACTCGTACAGTCGATCATTTGGAAAAGAAATGGGAGATATGGCATGGAATCTTAAAGAGTGACTCCGAAATACTAAGGGTATTGGAACGGTCTCCTGAAGCTTTTTTC
>TRINITY_DN39127_c0_g1_i1.subseq
GGTTGCATTGTCATCCGCTACACTGCGCCATGGAAGATGATCTTTTTCTCTGAATCCTTCGGCCTCGACAGTCTGCGTGAACAGGCCAAGAAGCTGCTGGAACTTCTCTTCGACTATGAAATTGAAAGAAGCCCTATTCTCTTCCACATCTTTAGCAATGGTGGGGTCATGCTTTATCGCTATGTGGTGGAGCTGGTCCACAGCCACCGGCAAATCAGCACCCTCTGGGTTGTGGGCACTATTATTGATAGTGGGCCCGGGAACCGCAATGTGAGAGGCTCTGTCCGTGCTCTAAATGCTGTCTTGATGGGCTCAACCAATACAATCCTCCGGTATCTCATTTTGGCTGCTTTCCTAATCATGGTAATTCTGTTGTGCATCATACTGTACCCCCTGACAAAATTCTTTCATGAGAACCACTATGATGCGATGAAGAAAGACCCATCCCGG
>TRINITY_DN39139_c0_g1_i1.subseq
AACACTGCAGCGTTTGGACTACTTCATAGACTTGATTTGAGTCCTAAGAACCAACGTTCATTTCCTTAAAATTCAGCAAATTGGAAAAATATATATTTCAAAGTCAAAAGTGATTTATGCTGGAAGTTAATTTGAGGTGGTCGAAACTTAGTTCTTCAGTCTTGATGGAATTGACTCCTAGACAGGCGTAACCCGTCACTCTAAATCAATCTCTCCTGCATAGAGGGTGATCAGTAATATGATCGCAAACCCTGTTAACAACCCAGCATTCTGGATGACGAAGTACAAGAAATCTGTTTTCCTTCCAGTTATCTTTTCTTTTAGCATCTCGTTCATTTCCGGGAAC
>TRINITY_DN39145_c0_g1_i2.subseq
GTTGTTAGGAGGAGAGAACCATCGCAGCATCTGTCCAAGGCTTTCCTGGCAGCTGGCTTCCCAGAGAACTCAATGATGCCTTTCCCAGTGGGTCTCCCTCGGTCATCCACGATGACCACAGCTCTCTCCACCAAACCAAACATGGAGAAGGCTTCCTCCAGGAGCTCGTTGGATACAAACGGGGGCAGATTGCGGACCTGAAGAGCTGCGCTGTGGCAGGCAAAGCGAACACGAAGCTGTTTGCCACGCAATGGCAGATTATCCAGCTCAACCTTCGCTATCTCAGCCAGGGTACGGGTTTC
>TRINITY_DN39146_c0_g2_i1.subseq
ACATTGTTGGAAAACAACAACATGCAAATACGTCTGAAGAGGAAAAGGTCACACCAAGCCTCCCAGAAGAGGACATGAAGCCTGTAAAATGAGCACGTTGGCACTAGGTTGTAGAACTAAACTAGCCGCTGCAAAATGGGACATGCAGTAGTGCGAAAAAGAGTTTGCATTTGGCCTGACAGACTGTTGAATCTAAAATT
>TRINITY_DN39148_c0_g2_i1.subseq
ACCAATATAGATGTTTGCCCTGAATGTGGTCATCTGAAACAGAAGCACGTCCTGTGTGGGTTTTGCTACGAGAAGGTGCTTAAAGAGACTGCCAAGATCAAAGAGGAGATTAGATTGAAGGAAGGTGGGCACTTCAATGTGGCCACTGTAGAGACGGCGGTCCTTTATGAAGGAGAGAAGAACACAGAAAGGGATCAAGGAAAGAGGATCATTGAAAGAAACCGGAAGCGCCCCGCGTGGTTCCCGTTGAATTGATGTGTAAACAATGCATATTCCTAGAACGATGACAGAGCTCTGTTCAGCCAAGACAAACT
>TRINITY_DN391_c0_g1_i1.subseq
CTAGCCTCTGGCTCTCTGCCACTGCCTGAAGACACCCCCCTTTCTTCTGCTTCCAGAAAGCTTGGAGCCAACATTGAAAAGTCAGTGAAGGACCTGCAGAGGTGCTCTGTGTCCCTGGCTCGCTATAGAATCGGTGTCAAGGAGGAAATGGATGCCTCCATTAAGAAGATGAAGCAAACCTTTGCAGAGCTGCAGAGTTG
>TRINITY_DN39204_c0_g1_i1.subseq
TGCTTGATGCGGTTGCGGCTGGCCCCACCAGCTGGAAGTGGGCAGTAAGGCCCAGTTTGTTCTTGCAGTGCTGCTTGCACTCTAAGCACCTGAAGGTAGAGCAGTTGCCTTGCTCTGCGCTTCCATTTGTTGGCAACATAGCGGCAGAGTCCGCCATTGTCCCATTGGGTGTCACAGCAGCATCCACAACTGGGGTGGAGGCGACTGACTTGGCAGCAGGCAGCGTGGTAACAGACACCAAGGGAGTGATGTCCGGCTGGCCTATCATCTGATCGAGGGCGATGGGTCGCATGACCAGGTGTGAGCACTGCATAACCAACCCTTTGTCCTTGTGTTCCCTAGCATGCAAGAGCAAGCTGCACTTGTTGAAAAACACTAGCCGTTTGGTGCAGTGGTTGCAAGTCACCTCAATGCGCATGCTGCGTCTGTCGTAATGCCGTGCAAGGCTTT
>TRINITY_DN39238_c0_g1_i1.subseq
TACCACCACAAAGTGAGAAGGAGACCTGCAGCACTGGAACGGTAGAGACCACCATAAAATACAAGGTGGTGAGCCCAGGCGTCGGTGAACACCCCCTTCAGTATAATTACACATTCTGGTACTCCCGGCGGACCCCCAGCCGACCTGCCAGCACCACCAACTATGAGCAGAATATCAAGCAGTTTGGGACCGTGGCTTCG
>TRINITY_DN39245_c0_g1_i1.subseq
AGGTTAATAGACAAGTCCAGAGTGACCTGCGTGAAATGGGTGCCCGGTTCGGAAAGCCTTTTCCTTGTAGCTCATTCCAGTGGTAACATGTACTTGTACAATGTGGAACACACCTGTGGTACCACCGCCCCACACTACCAGCTACTAAAACAAGGAGATAGCTTTGCAGTTCATACTTGCAAGAGCAAATCTACACGAAATCCTCTGCTGAAATGGACAGTAGGAGAGGGAGCCCTGAATGAATTTGCTTTTTCTCCCGATGGCAAGTTCTTAGCATGTGTAAGTCAGGATGGGTTTCTTCGTGTGTTCAATTTTGACACAGTGGAGCTGCATGGGACAATGAAAAGCTACTTCGGAGGACTACTATGTGTATGTTGGAGCCCAGATGGGAAATACATTGTGACTGGTGGAGAGGATGACTTGGTAACAGTTTGGTGTTTTGTAGACTGT
>TRINITY_DN39265_c1_g1_i1.subseq
AAACGGCGTGATGAATTTGTGCTACAACTAAAAGCACCAGAATTGGTCTGCTTGGTGGAATTGATCCTGACAGAGTCTGAAACCAGAAGTCAAAGCTCAGAGGAGGATGCAAGTTCTCTTATCCAGTCAAGGCTGCCCTTATTGCTCAACTGTTGCCATGGAGAAATTGAAAATATCAAGAAAGTTATGGAGTACCTCATTGGTTGCATTCGAAAGTGGGGAAACAG
>TRINITY_DN39279_c0_g2_i1.subseq
GAGAACGATGAAGTTCTTGTGGCTGGATTTGGTCGTGCTGGTCATGCTGTTGGTGATATCCCTGGAGTCCGTTTCAAGGTTGTAAAAGTAGCCAACGTTTCCCTGTTAGCCCTGTACAAAGGCAAAAAGGAGAGACCAAGATCTTAAATTTGTTGGATTGTGATCAGTAGCACAATAAATATTTTCATTAACTCTGCAGTCTGATTTCATTTTTCTTGTGATGTGCATTTTATTTCTCATAATTAAACCTGTTTAAATGGTCTGTTT
>TRINITY_DN39290_c0_g2_i1.subseq
TAGACATAGAGAATCACATTCAGGATTGAGACCGTATGCATGTACTGATTGTGGGAAAAGTTTCTTTCGAAAGCCAAATCTTACTAAGCATTACAAAACGCATACGGGTCAAAAACCATATAAATGTACATTCTGTCACAAAAGATTTAGTCGTAAAGATCATCTGAATCGGCATACAAGAATTCATACAGGAGAGAGGCCATATAAATGTACTGAATGTGAGAGAAGCTTTCCTTGGATA
>TRINITY_DN39427_c0_g1_i1.subseq
CAGCAGATCTCCGTGGGCACTAATCTGGTTGAGCCATGGTGTGCCCAGGTGGGATCGGTGTACATGGCATTGGGCGAAGTTGATCTTGCTGAAGGGGGGCAGCCTGTGCTGCAAGCCCGGGTGCTGACATGTGTGGATGGTATTGACCTTCCCCTACTGGAGCGTGCAGTTCTGGAGCAGCGGAATTACCTGGGCAGCAG
>TRINITY_DN39432_c0_g1_i1.subseq
AGAAAATAAAGGCACACAAAATATTAAAATCTAAAAATACCTGATGTAGATCTTTGACATCCTGAAAAATTCTTATTATCTGCTAATGGGCTTGGGGGTGGATAGTTGGCTTCTATTAATTTACTGAGATTTGAAGGTGGAGTTGGCGGTGGTGGCAGTAAAGTGCTATTAGGGCTAGTAATATCTCCTTCAGCCACAAGGGTTAAGTCTGCTATATTCTCATCGTCTATTGTCTGTATATTTTCAGTCTGAAAATCTCTGGAATTCCTTTCCCACCTTGACGTAGTGGATTCCTGTATGTGTGGAATTGGCGACAAAGGTGCACTGAAAGGAGCATTGTGAGTTTTCTTGTTAGGGGGCAACAAAGCAGTCTTTTCTCTCTTTCCTGTGTGACTCGTTCTTGTCGTGGAATATTCGGTACAGTTCTGTGAGGATTCAAGCTTTCCACGC
>TRINITY_DN39433_c0_g1_i1.subseq
CTGAGGGTCTTCATCTGGGTTGATGATCTGCCCCTGGCGGTCCATAACTCTGTAGATGGGAATCCCAGAAATCACGTTGGGCTGAATGAAGTCCAGTTTATCCACAAACTCAGCCGAGGCTCCAGGAAACTGCGGCTTCTCCTCCAGGGATGTGAACTCATTCTGCTGACGGAGACCACGGCCGAGAGAGACCGCGCGGGACACCTTGAAAACCCCTGCGTTCCACTGAGTCCGACTCAGCCTTCTCAGCACCGCAGCGGCCGCCATCTCTGGAGCCGGTC
>TRINITY_DN39476_c0_g1_i1.subseq
GCTGGAGTTACGAAGTTGAAGAGAGGAGGACACCGAAACCAAAATCGAAGTCTTACGGAGCAAACTTTTCATGGAACAAAAGAACGAGGGTGTCCACAAAATAAATTGGCAGAGGCTATATGTATGTCTGACTGTGAATAAAGTCAGCTGTGCCGTATTTATAGACCCTGAATAATACAACTCTTAATCTCCTAATAAATATGACCTTTAAACTACAAA
>TRINITY_DN39484_c0_g1_i1.subseq
TTTTCCCAATATGTTCTGGGGAATTGTCCTGCTGTCTTCCTCGTTAAGGGTATTTAGAAACACGGTCATAAATGAGAAAATCTCAAGAGGAGAACGGATTTTGGTTTGAACAATATGCAATATTATTGGCGAGCTGTCAGCAGTAGCAGAATGGCACATCTTAGAGAGTATGGTAGTTTCTGTCCTTGGACTTGCAAAATTTATAAAGGAAGAAGATCACGGCCTGCAATCCCAAAACGAGAACAATGCCACCAATGAAACTTGCTGCGTCAAAGGTGGCTTGATTTGGAGAAAATTTGGTAGGAGTCACTGTGGTGTTAGCCGCACCTGTAGTAGTTGTAGTGTTAGTGGTAATGGTTGATGCAGCAGTAGGAGTAGCAGAAGTTACATTTCTAGTCTGGTTTGCAGTTGTAGGAGTGGTTGGAAGCGAAACACTTGTGGATTCAGAAG
>TRINITY_DN39491_c0_g1_i1.subseq
ATGCTCCCTGGTGTGGAGTAAAAAATACTCATGCTGGATCTAAATATGTGAAGACAACCTTCCCTACCAAAAAGAAATGGGAAACAGGCCATTGTTTGAAGGACAGGAATGAACCTTGCCATATTATCCAAGTCCTGGAGATTATGTCGGAGACCAGAGAAGAAGACCCTCTTGAATTGGCAAACACATTATACAATAATACCATGAAGGTCTTTTTCAAGGATACGTGAAGCTCTTCTGCATGTAATTGACTACAACACATTAAG
>TRINITY_DN39495_c0_g1_i1.subseq
AAGACACGCAGTTATTGGCAGTACTTGAAGCGCAAGGTCCTGAAGCCACCCACACCCCCTTACCACCATGTGTGCCAAGTTGGGGATCCCATGCTTCGTTCCCTGGCAGCACCAGTTGACCCAGCTCATATCACAACAGCAGAGATTCAAACGCTCATTCGGACTTTGGTGAAGGTGATGAGGCGTACAGAGTGTGTGGGGCTGAGTGCACCTCAAGTTGGAGTGCCCCTGCAGGTGCTGGTGATGGAGTTCACAGAGGCCATGTACAACCAGAATGATCCAAGTGTGAGGGAGGTTAGGGAGCTTGCATCCTTTCCCCTCAAGGTATTTATAAACCCCACAATGCGGGTGCTGGACTCCAGCACTGTCTCCTTCCCTGAAGGTTGTGAGAGCATCTCTGGCTTCTCCGCGGTTGTTCCCAGGTACCGGGCCGTGGCAATCTCAG
>TRINITY_DN39507_c0_g2_i1.subseq
AATTCTCAAAAGGTTGATCGATTAGATGGTGCCCACGCCCCAGAACTGACCAAAAAGGTTCAGCGCCATGCATCCAGTGCTTCTATTCCAGCCGGGTCTTCAGTTAGCAAGAAAGAGGACCTCAATGTGAGATTACAGAAACTCATTAATGCTGCTCCTTGCATGCTGTTTATGAAAGGGTCACCACAGGAGCCTCGCTGTG
>TRINITY_DN39513_c0_g1_i1.subseq
GTTAACTTGTGCTTATCTAGCTTGTAAAGTAGATGAATTTAATGTGTCCAGTATCCAGTTCGTGGGCAATTTGCGAGAAACCCCTTCTGGCCAAGAGAAGGCACTTGAACAGATTTTGGAATTCGAACTTCTACTTATTCAGCAGTTAAACTTTCATCTCATAATTCACAATCCTTACAGACCATTTGAAGGATTTCTTATTGACCTGAAG
>TRINITY_DN39521_c0_g1_i1.subseq
TTTGCTCTGGCATTTCCCTAGACGCTGCTTGGAGATTTTAGAACAAATGGAGGAGGAAAACCAGGAAAAACTTGAAGCAGAACTACAGACACTGACCCTTGAAGAAGAGCGACTTATTCAGGAGCTGGAAGAAGTTGAGAAGACTCGCAAGAAAGTTGAGGAAGATGTTGAAAAGGTCTCTGAAGAAACTCAAAGGCTGGAGCAAGAGGAAGCACA
>TRINITY_DN39526_c0_g1_i1.subseq
CGTTGAGCGGAAGTTGTAGAGCCGGGTTTCCACTTCTGCGCGAGATCACAGAAGAGTCAGAGGAGCCGGTGATCTGTATTGAGGCAAGATGGCAGGGCTGGCCCGCGGGGTCACCAAGGTGGACATCTTCCTGTGGGCTGGTCTGAAGCAGTCCCCTCTTCCTCACCACCCTTTTAGTTACCTGCGAAGAATTAAACCAG
>TRINITY_DN39606_c0_g1_i1.subseq
GGGCCCCTGCCATGCTATCAGAGGCGCTGCCCTGCTTCCAGCTCCTGCGCATCGGGCTGGCCCCGGCACCTGGCTCCAACAGCCCCGTCTCCCAGGACTTGTACACCTTCCGTCCCGAAGACCCCCGCTGCACCTTCCGCCTGGGCCGACGGGCCGAGGTCTGCGATGTCACCCTGGTGTCCGAGCGGCATCCGGAGCTCATCTCCCGCGTCCATGCCGAGATCCACGCCGAGAGGAATGCCGAGGCCCCTTCCG
>TRINITY_DN39617_c0_g2_i1.subseq
CTGAGTTCTGTTAAAAGCCACACGTGCAAACACCGCCTGTGAGATTCCTGCCCTCTTCAGCTCATCGCGCACCCACTGGTAGATATCGGAAGACACCTCTGTGTTGGTTGAAATTTGTTGCTCCAATGGCTTGTTAATAGTTCTACTGACAGGAGGAGGATGGTTCAAGTACTGTTGATTTAAGGACTGGTGAGCTAAAAGTCTGTTTACTGCATACTGCTGGTTTAATAACTGAGCCATCACCAGCTGCTGGTTTACCAGTTGAGGGCTAATAGGAGAGGATACAAGTCCCGGGTGCATGTTTGAAATCGGTGTTCGCACTGGTGGTTGGCTGCTATGAGAAAGCTGCACAGGCGATGGGGGCTGTTCAGTTGCGTTCCCTTGCAGGGGCTGTTGACCATAACCAACATGGTTGTTGCCTTGCTGGAATATTTCAGAGATGTTTTCCAT
>TRINITY_DN39640_c0_g1_i1.subseq
TCCTGGTGTGTTTTTGGCCGGCTGTCACTTAAAGTGGGCACACTATTATGTAGCCTAGGCAATGGGTGTGGTGTTTCCGATCCTGGTTTCAGTGATATTAAAATAGGACCTTTATTGATTCCACTCAGCCACTCTTTTGCGGTCAGTGCTGGAAGGCCTCCAGGTGTGAGCGGATATATGTCGTCCTGGTACGAATCAGA
>TRINITY_DN39648_c0_g1_i1.subseq
GACAAAGCTCAAGCAAAACAGGCCATATTGGCTGAAGCACATAGGACTTCTCCCGTCCCTTCTGGTATACTTACGCCGCCACAAAGTGACAAAAAACGGAGACTCGGGATGCTGGAAGTAGTGTGAATGTTGTTAAAAAGGTGTTGCAGGCCACATCGTGGACTATGTTGGAATTCCTCGTTTCTGTCTAAAATGATCCTTCCTTGAATGCTGCAAGTGAGATTTTTAATAAGCTTAAATGAACTGCAAGAACACTTTGGGAAGGGGAGGCTTTTATTGAAGTGTTTAAAGAAGCCGTTGGCGTCAATGGATCTAGTACACCAGCCTTTTATGGAACACTGAAGCGTTCACAATGCTGCTATGGCAGGTGATACTTGATTCGATTAACTATTAAAAGCCGATGACAAAATGTACCATTCAGGTGTTTCTAAGCAGCACCCCATGGTACCA
>TRINITY_DN39664_c1_g1_i1.subseq
AAATGGCTGCCACCGGGTTCGTCCATAGCACGATGGAGGAGTGCAGGTCTGGAAAGGCCAGCAGGCAGGAAGACAAGAAGTCCCCACTCAAGAACATTTCCACACGCAAACTGCCAGACTGCCACCAAAGAACATGTAGAGGAGGTTCTTCATCTCATGCGTAATCTCAAAGCCAAAGCCTTCACCGATCACAACATGCCAAGAGGAGCCGAATTTCTTGTCCATGGTCTCCTTGATCATTTTGGCGGCGCT
>TRINITY_DN39682_c0_g1_i2.subseq
TGAACACGAGGAACTTTCAACTTCTCAGAAAAGTGGTGGCAACTTACTCCAAATGCTGTACGATAAGCCTACTCGATGGGCTTACACCTTCCAGACCTATGCTTGTTTGAGTAGAGTTCGGGCGCAGTTAAAGCCGGTGTCAGCAAAACTACAAGAAGCAGAGCGACCTGTACAATTTTTTGAAAGATCCGTTTACAGTGACCGGTATGTGTTTGCATCCAACTTGTTTGAATCTGGGAACATCAATGAAACTGAATGGGCAATTTATCAGGACTGGCATACGTGGCTTTTGAATCAATTTGAATCTGAGATTGAGCTGGATGGAATGATCTACCTTAGAAGTACACCTGAG
>TRINITY_DN39692_c0_g1_i1.subseq
GGATCAAGTTTGTAATCCTGGCTGATCCCAGACAGGCCGGGATTGACTCACTCCTCCGGAAAATCTATGAACTCTACTCCGATTACGCATTGAAAAATCCTTTCTACTCACTGGAGATGCCAATCAGGTGCGAGCTGTTTGAGCAGAACCTAAAGGCGGCTTTGGAAATTGCAGAAAAGGCTGGAACCTTTGGCCCTGGG
>TRINITY_DN39697_c0_g1_i2.subseq
AAAGGTCTCAAGAATGTATTTGACGAGGCGATATTGGCTGCCTTGGAGCCCCCGGAGCCGAAGAAGAAGCGCAAGTGTGTGCTGCTATGAACATTCTTCCACAGTCCATGCCCCTCCCCCTCTGCAAAGCTGGTGTTGGCGTCATATTAAAAGCAATGTTTAAGGCAAACTAAAGATTAAAACTTAAAAGAATATTACATTTGTTTTTGCAATAATGACATTGGCCTGCACCCAAATCCACACAGTATAATGGTTTGACAAGAGAACATGCTGATGTTCATCTTTTAGGACCCCTCATTTGACCTTTTTTTTTTTTTTTAATGATGTATCAGATAACTCTGATCAATGCTAGTTTTATTTTTGTTTACTTTTTTGTTTTGTTTTTTTGTTACGCGTCGGGTATGTTTGATTTTCACACACAACCCTTCCCATCGCCTACTAATTAACAAA
>TRINITY_DN39704_c0_g2_i1.subseq
TGGTTCGATCGTCTCCAAGATGTGCCCGGTGGCATCCTGTCCAGGCTGACCACACGCCTATCCTGCAGGGGGGCTGGTACATATCGGCCAATCTCTGCTTCAGTGTGCCGTCGACTTGGGGTAGGTTGCGGGGGTCTATCGGCCACAGTACTGAAACCCCGGGTGGCAGGCGGCCGGTCGAGGCTCCCCACACGTCTGTC
>TRINITY_DN39750_c0_g1_i1.subseq
TGGGACCACAAGCTGAACGTCCAATCCATGATCACTAGTGTGAATCACCCGCCTAACCTGGCATCCACGCGGAGTCGCAATCCACCTTCTGGCACAGCCAGGACCTGGCTACATGTAGAGGCCACCTGTCACCTCTATGCAGGCGCCGGTGATGTAGGCGCTGTCATCCGAGGCCAGGAAAGCGCAGACATCGGCCACAT
>TRINITY_DN39764_c0_g1_i1.subseq
TTTCTGGAATAACCTGAAAGTGAAGATTTTGCCAGCAGCTCCAGCCCAAACTCTTGAATTTTAACACAGCCTTCTGTACCGCAGGAGGGTAATGTGCCATAATCTGGAGATGAGTAGTTGGATTGTACATCACAAGTACTGCTTCTGTTGCTTTTAATGTCCAAAAGTTGGCTCTTCACATCAGACATTTTACTACGTACTTCGGCAATTTGCGTTTTGTATCTCTTTAACATCTTTAAATCGGGTGGGACATGCCAAGAAACCGGTTGCCTCCTTTGATCTCTATCTTTCCGAGAACATGATCCGGCAGCTTGCAGAAAGGATGCTGAAGGCCGTGCCTGTAGACCCCAAAGGTCTTCCATACTGTTCTTGTCTTTTAGATCCAACAAGTGAATTAAAATCAGTGGATCTAGGTCCAGTAAACTACTACTGGCTGCATGACAGTTACTT
>TRINITY_DN39811_c0_g1_i1.subseq
GTGCATTACTCATTCCAGCTATCAGTGGGTTAGGGATATCCTTGTAATGTTGAAGTCCGTCAGGTTTGGTTGAAGGACTTGAAGGCATGGATGACCGAGGAGATCCTACTGTTGATCTTGGTGACCTTGCAGGAACTTTAATAGCACTACAAGTAGTCTGTGGTCCTAATGGAGGCAACATACAATTTCCATGATCTGAAGACGTGGAAGATGAGCGTGATCTTTGGGGAGATGCCTCCATCTTTCCAATTCCTGGTGCTATTATATGGACTGGTGATGTTACTGGTGAAGGTGAAACCGAAGTAGGAGCTGAATGCTGAACTCGTTGAACATGAGTTGCATGGTTCATGTGACCTTGTTTTACAGTTGGCAAAGGGAGATTACTTGGCAAAGGAACTACAGCAGGTGGCATGCTTACATTAATCAAAGGGACCTGAGTGTGAACACTGG
>TRINITY_DN39837_c0_g1_i1.subseq
AAATTGGAGACATTGCTGGTGTTGCTGATGTTACCATTCGACAGTCATACAGACTTATCTACCCACGAGCCCCAGATCTCTTTCCTGCAGACTTCAAATTTGATACCCCGGTTGACAAACTACCACAACTGTAAGATGCTGAGGCTGTGTTCGGCTCAATCCCATTTGCATTTTGCTGTTGTAAAAGGTCTAAAAAGTGTTGCTACTGAGCCTTCATCTGGTGGAATTATGCGCATTGGGTGTTGCGAAAGGCAACTGATTAGAAAAGGCGCACATTCCGAAGCAGAAGACTTTTATGTGGCATTTTGTACATATCCGTGAACGGTAGTATTTAAAGATACTGTAGAAAATGGCAATTTCTTATTGTACTTTATTTCAATTTCTTTTGTAGCTCTCTAGTATATTGTATTTTGGCAAATACTTGAAAATACACTTGTAATTGCAAAAATA
>TRINITY_DN39847_c0_g1_i1.subseq
TTCCATAGTTGTTCGAGATCACTTATTGCTTCTTTCTTTCGTCCATGCTTCAATTTGAAATTTGCAGCTTCGCGAATTAAGGACAAGTGAATTGGTGAGTTGGGCTGGTTTTCCTGATACCACTGGATGGCTTGTGTAAAAACCTCAATAGCACTGTCAATGTCCTCTTCATGGCTGTACATCATAACCAGGGCTGACAC
>TRINITY_DN39874_c0_g2_i1.subseq
CTACAGAGCCCTTCGGTTTCCCATGTGACATCTAGCAGGATCCAAGGCAGCTTTTTAAATTTGACCTCAGGTATATCAGTTTGGAAGCATGCTACTTTAAAATCTCAGGGTGAACTTTCTGATGTTCATCTCAGGGATATTCCTGCTACTGCCATCACCAGCCTTGAATCATCTGGCTTTGAATGGAAAGTTGGCCAAAGCAAAAGTAAAGACATTGAGTTGACCAGTAATCATGGAGCATCAGTTGATGCAACCATTGAAGAAGTTATTTTGAAACACTGCTATGGAATCCTTCCTGCAACATCCTCTTTTCAAGAGGAGGAGGCACATTCTCCTATCCAGCTCAAGCCACTTCTAGATGATGGATATACAGAGGGTTCTGACATGAGTTTCAGAGTTGAAACACCAATTGAGTCAGGGGTTAATCAAGCCAGGATTGATATAAAAGAC
>TRINITY_DN39878_c0_g1_i1.subseq
AACGCTTTTGGGTCCTTCTGGTAAATGAGCCCCAGGTCCTTCTCGCCAGTTTCATAGACCGGTTCCAGAGCTTGTGCCAGCTGGCATTGCAGCTGCCGTTCCTGAAGCCAGAGGACCTGAAAAACATGGCATTGACAGAAGACACTGTGAGCCTACTCTTACACTTGATAGAAGTGGAGCTGGAAAAGAAAGCTGATGAGACCAAGGCTGGCGTGAAGTTTACAGCAGAAGCTCTACAAGTTCACGTCGTGGCCTGCATTTTGGCACTTTGTGGCTGGAGCTATAG
>TRINITY_DN39898_c0_g2_i1.subseq
GACATCAGAAGCAAATAGATCCAGAAACATTCAGACATTTCTACACCTACTGGAAGGAAACCGAAGCAGAAGCGCATGATGTCGACCTTCCTCCAGTTGTACTTGATCATCTGGATAAAACGGAATGTGTCTACAAAGTGTCAAGTTCAGTGAAAACAAATTATGGTGTTGGGAAAATCGCGATGACACAAAAACGCTTGTTTCTGCTGACTGAAGGACGACCTGGCTATTTTGAAATATCCACATTCCGAAATATAGAG
>TRINITY_DN39905_c0_g1_i1.subseq
CCACGTCAAGGAGACCCCTCCCGCCCCAAACCAAAATGGCAGCCCTCAGCAGCTGACCGTGCTGGGCTGCTGTTTGCTGACAAAGTCTGAAATGAAATCGAACTCGTTCTGTCCCAGGAAGAGCTCGGGTAGCTCCTGGACCCGGTCGAGGCCCAGCTCTAGCACGAGAGAGGTTAGCACCTCCTCGTCGATGAGGTCGGTGTCCATACCATTGAGCGTGAGGGCGGGTGGCGGCATATGCTGCAGTCCCGGGTGCTGGAGCGCGGGCCCCATTCTGAACTGCTGGGAGGCCCCACCCATGGGCCCGCCGCTCATGCCCAGGAGCGGGTGCCCTTGGTACTGGGTGTTCAGTTTCTGTAAGTGCATGCTGGCCATGAGTTGTTGAGAAGCCACTGGGCTCATGTACTGCTGCTGGGGCTGCTGTGGGGCCTGGCTGCTATACATCATGGC
>TRINITY_DN39912_c0_g1_i1.subseq
CTTAAGAAGCATCCATGACACACAGGTGAAAGGAGTGCTCATTTCCATGAGCAATGTTATCACTGGTATATAATGTCCAGCTGTGCTGCAAACCACAGCACCCAAGAAGCCAGCGAAGGCAAAAAAATGATGAATGGCTAAGAAAATATCGCATGTCCAGAAAAAGATATTGAATGTATGGAGGGCCACATTTTCAAAGAGAAAGAAGCCAGTTGACACCAGAATGGCAACCCATGTCCAATCATGCTGTGATCGTATTGGGTCTGCATACAAGTCCGTGTCAAAAAGCAGAGCCCTCAAGCCAACGACAATACTTTGAATTCCAAACACTGCACGGGTGGCAGCCAAATTCCAAAAGACCTGCTCTTTGGCCGACAAGCAGCGATAAGTAGAACTGAAACAAAAAGATAGCCAGTGTGAAAAAATGAATATTACCAAGTAAATGGCAAA
>TRINITY_DN39922_c0_g1_i1.subseq
GTGTCGAATACTGTGTGGTAAGGTGAAAGGAAGAGCTTTGGGGATCTCAAGTCCTGTTGGACTTGTTAAAGCTCTGAATGATTAAAGTCTGTCCTCTGCTGCTCACTGGGTTTCATGAAGATGCCCTCCATGGCTTTCCAGTAGTTGTTCTGGCTGGAAGCAATCATGCCATGTACTTCTCTTTGGCCGTTGATGGGGCGTCCGTACTGCTCCCCAGTGACGGAAAGGTAGACGTCTGTTGCAGTGTGTCGAAAGCGAACCTCGCTGTCCCTCTCCCAGTAGTCCTCATTACAAAGCACTGTCCAGTCATCCAGGTAATCACCTTCTCCCCCATCTCCAAAAGCACTGACTTC
>TRINITY_DN39926_c0_g1_i1.subseq
CTGTATAGACTCCTGGTTTGAGGTGAACCGATCCTGCCCTGAACACCCTTCGGATTGACCTGTAAGGCATGCTCACCGACTTCTCTCAAAGGGCATTTTGCTATACCTGCCTACCAACGAACCCTTGCCTTCTGACAAGAGATGTGGAGTGATGTTTCTTTAACGTCTGCCAAAACGTGAATCCACTCCGACCTCTAATGGCATTGAGATAGTATATGCTTTCTTCTTTGAAAGCCTATGAAGGTTATTTTGGATGTCGGA
>TRINITY_DN39940_c0_g2_i1.subseq
CTGGGCAGGTGAGGTATGGCAAGGGCTTTAATGGTGCTGGTGACTTCTGCAATACACAGCAGGGCACTACCCATCACATTCCGCTCTTCAGCCCCTTCAAATGCTATTAGGTCGATGGTGGCAGTCAAAACCGGCACAAATGCTTCCTGATTTTGTGGTCCGAAGCATTTACACAGAAGCTTCAGACTGTAGAGGGCCGTCTGCCGGTTGATGGCTTGCTCCTCTTCTTCAGTCTCCTTGGCTTTTCGGCGTGCAATCGAAAGAAGCTCTCCGATGAGCCCCAACAGCAGC
>TRINITY_DN39941_c0_g1_i2.subseq
CGTGCAAGTTACTGACTTAGCAGTGCCAGACTGCTGGAAGCCCAGGCTGAAGTTGTAGGTGCCGGGGTAGTCTTCAGTCGAGGGGACGGCAGAGGTGGCGGCTGGGGATTCATGTGGTAGGGCTTCAGGCAGTGCGACCTCGTAGGCTCGAAGGACATCGTTGTTGAGAGTGCTAGTGACGTCCTCCTGCTGCAACTGGTTGTGCGGGTCCATGCCAAGAGTGTAGTCAAAATCTTGTTGC
>TRINITY_DN39962_c0_g1_i1.subseq
GCACAGTCTCTCTCTGGAGCCCGAACCTGAAGGAGCCTTTGGTAAAGATGTTGTGTCACCGTGGACCTGTGCGGGCCTTGGCTGTTGAAAAGACTGGCACGTACATGGCCACCGCAGGCCTGGACAAGAAGCTGAAGGTGTACGACATACGCTCCTACAAGCCTCTGCATTCCTACCTCATCCCTGGAGGCGCAGGACACCTCTCCTTCAGCCAGAGCCTTCTGCTTGCTGCGGGCTCTGGCAACGTTGTACAGGTTTATAAGGACATCCACCTGAAGCCCCCGAAGCAGCCGTACATGACTCACGCCCTGCGGCAGGGGGTCCATGGACTGCAGTTCTGCCCTTACGAGGATGTTCTTGGCATAGGGCATGGGGAAGGCTTCACCAGCATGCTGGTCCCAG
>TRINITY_DN39963_c0_g1_i1.subseq
TCAAGACCGTGACTACTCGTGGACCGCAGCTGGTGGGCGCTGCTGTTACTTACTCCAAACCCAGATTGGCCACCTTCTGGTACTATGCGAAAGTGGAGCTGACTCCACCTTCTCCAGCGGAGATTCCCAAAGCTATTGACGGCATGAAGGCGATGGTGAAGTCCTTCCAGTCGGGCAAGCTTTCGCAGCTCACAGTCAAG
>TRINITY_DN39978_c0_g1_i1.subseq
ACACGAGAAGAGGGCAAAGCACTTCTTCGACAGATCCTTCAGCTGCGGAACCAGGGAGACGGTGGTTCCACAGAGTCATCCAGCGCAGCACCCTTCTTCCTGCCGCAGCCCCTGTCTGCAAGCAACACGCCCACACGCCGGGTGTCTCCACTCAACTTGTCTTCTGTCACACCCTAACACCACCGTACATGGGACACCTT
>TRINITY_DN39993_c0_g2_i1.subseq
GTGTTTCTTTTACAGAAGAAGCATCTTCTCAGATACAGAGGGATCCCAGCACTCCTGTGCCAATAGTGACGAAATTACCTTCCAACTTAAAGTCCACCATGTATGATCTGGGGAGCCCTTTTGGTTCACCGGCAATAATTCGTTTGGGTGGATTGCTGGATCAAAATTCTCCGTGGCATGGGTCAATCCAGAGTCCTCAT
>TRINITY_DN39997_c0_g1_i1.subseq
GGTCAGTGGGAAGCGTTTCTGGAAATAAAAACTGCTGGTCATACCGATTGTTCTTTCTAGGTCATAACAATTATTTAATGAGGTGGGCGGTGGCACGATTTTATTTTTAGTTTTTATACTGATGGACAAGAATGAACAAGAATTCTCCTTCCAAAACAGTTGGAGTGCACACCTTTCAACATTAAACAGCGACGCCTAAT
>TRINITY_DN4004_c0_g1_i1.subseq
CCAAAAATTCGGTTTCAAAGCAGTTTTGTGGGGACCTTTCCCGGATTGGTTTTGTGGACAGTATGTCACCGGAGGATCTCTTTGAACCTACAGGCCACTGTTGGGTTCATCACTGGTGTGCCTCATGGTCTGCTGATGTCTGGCATGAAGGTGTAGGGCTGGTCAATGTGGACAAAGCTGTCTTCTCAGGGATCTCACAG
>TRINITY_DN40113_c0_g2_i1.subseq
CAGATCCTCAAGAACTCCATTCTGGGAGTGGTACCTCCAGCAGTTACAATGGACATGGCTCAGCTTAGGGTGTGCTTGTCGAAGAGGTATTCTGCCATGCCCGCCTGGCTGCTGGTGCCCAGCTTACGCAAGCTAGTGATGTGGTCGCCCAGGGTCTTCATGGTATCCACACTGTTGGTCAGGAATGGCGAGTCCAAGAAATCACACAT
>TRINITY_DN40119_c0_g1_i1.subseq
TATCCCACTCAAGCAAGCTTTGGTCCTCCCAGTTAGTGCCAGCAGCTGTGCGGATACACCGTTTCAACTTCTCCTGTTTGTTCTTCTTTTTGTCCTCAGATACCGGTTCAACTACCAGCTCGGGCTGTACAGGTTCCACTTCTATAAGAATGGGCCCAATCACCATGTCTTCTGTAAGAGGGATTTCCTTTTCTTCTGGAATAGGCTGGGGCTCTGGAATCTCTTCCTCCTG
>TRINITY_DN40123_c0_g2_i1.subseq
TAGAAATGACGGTTGTCATAGACAAACACCCTGTCCGTTTTTTTGTACATAAAAGGCCGCATGTGGATTTCTTTATAGAAGTGGTCAGTCAGTGGTACGAGCTTGTTGTCTTCACAGCCAGCATGGAAATCTATGGTTCCGCAGTGGCCGACAAATTAGACAACACTAGAGGTGTTCTCAAAAGGAGATATTACAGACAG
>TRINITY_DN40124_c0_g1_i1.subseq
GAGGTTGAACGCAATCTTCAGGATGCTATGCAAGTGTGTCGTAATGTACTGATTGACCCTAACCTTTTACCGGGAGGAGGTGCTACAGAGATGGCCGTGGCCCATATTTTGACAGAAAAATCTAAAGGCATGACCGGAGTGGAGCAGTGGCCATACCGTGCTGTGTCGCAGGGACTGGAAGTAATTCCAAGGACACTCATTCAGAACTGTGGTGCAAGCACCATCCGTGTGCTAACCTCACTAAGAGCAAAGCATACACAAGAGGGAAGTCAATCGTGG
>TRINITY_DN40167_c0_g1_i1.subseq
TCATGGCCTGGTCGACAGATGTAGCCAAAGGGATGCACTATTTACACATGGAAGCCCCAATTCGTGTCATCCACAGAGATCTCAAGTCTAGAAACGTTGTTATAACATCCGATGGCGTGTTAAAGATCTGTGATTTCGGTGCTTCGAGGTTCCACTCACACACCACACACATGTCTTTAGTGGGGACCTTTCCATGGATGGCCCCTGAAGTTATTCAGAGTCTTCCAGTGTCTGAGACATGTGACACATATTCCTATGGTGTG
>TRINITY_DN40270_c0_g1_i1.subseq
GTAATTTATATGATATGGAATGCCTTAAATGACCCTCTTTTTGGCTACATTCAAGACAACTCCAAAGTGCCGTGTTTCTCAAAACGCCGATACTCCATTTTATATGGTGCTCCATTTTATGCGCTAGCCTTTCTGCTTCCCTGGTTTCCATGGAAGACCTACCAAGAAGGCGATTGGCTGAGTGGCGTTCACCTTGTCATTGCCCTATGTGCCTTCGATGGCATGTTGACGTTTGTTTTGCTGGCACAGTGCGCATTGTTTGCAGAAATTTCAACCAAGCATGAGAACCGCCTGCAGCTGATTACCTATAACCAGGTAGCATCATTAATTGGATCAACCAGTATCTTATTCTGTGGACTTGTGTCCAATAATATGGAAAACTTTTTGTACTTCCAAACCTTCACCATTGGCCTCGCAGTGCTATCGACGGCCTGCATGTGCTACACTGGA
>TRINITY_DN40278_c0_g1_i1.subseq
AGTGGGTAGAATCGAAGTAGAATCCGGTCAGTGGGGAGCCCGAGCTCCTGGGTGAGGAACTGGAAGAAGCGGGCACTGTGCTCCTTGTTCTGCTCTGCTGTCCCCACCACAGCGATGGAAGTGATGGCCAGCTGTACGCATGGTGCAGATGAACCGCCAATCAGCATTGTCAGATCACTCTTCAGGGTCACATTCACTTT
>TRINITY_DN40295_c0_g1_i1.subseq
AGGCAGGTACCTCCAGACTTGGGACCTCGCAGAGGGAATATGGACTTCAGCTCTGGGTCCTGATATGTGAAAATCTGAGCCGAAACACCATGACCGCCTCCAGGTACCTCCACAGCGACATGTCCGGACCGCTCGGGCGAGCTTTGACCTGTGGTGCATACAATGCTGCTCGAGATCTCGTACTGAAGCGGGTCCACAGTACATGGTATCCCGGCCACGGCCACAGTGTTCACGATGTCCTCATGCTTCTGGCCAAGGTTGGAGCCAGTGATGGTGATTCGTGTTCCCCCCTCGATTGGTCCGGAAAGTGGGTCAATAGAGTGGATGAGTGGTGCAGGGCAAGTGTCTTCAACCTCTTCACCACAG
>TRINITY_DN40330_c0_g1_i1.subseq
CGAGGCCGGCTTGCCCGTGGCTTTGGCCAGCTGCTGGGTGAGCTCGCCCAGCAGGTTTTCGGGCACGGCGTCCTTGCAGACGTTGGTGTTCATTACGAAGGTGGGCATCTCGGAGGTGTGACGCGGGCCTCACTGGTGCTGTATGGGCGGGAAGGGCCTCTTTGCTGCGATGCTGCTGCCGGAAGATTGATAATGGCCTC
>TRINITY_DN40418_c0_g1_i1.subseq
TCCGGATGTCTGATGCAGCACCTGAGGATGAAGCTCTTCTTGGACATTTAATGATTGTTGCGGCAAAGTGTGCTGCTGAATTGGGAGTATCCAGTGGCTACCGACTGGTGTTGAATGAAGGTCCTGATGGCGGACAGTCCGTATATCACATTCATGTCCATCTTCTTGCTGGTCGTCAGATGAGCTGGCCTCCAGGCTAA
>TRINITY_DN40463_c0_g2_i1.subseq
GCTTCAATCGTCTAAGGCAAGAACAGCGAGGAATGGCATCAAAAGCAGCGGAGTTGGAAATGGAATTGAATGAACACAGCCTTGTAATTGATACACTTAAAGAAGTCGATCCGAGCAGGAAGTGCTACCGTATGGTTGGTGGGGTACTGGTTGAGCGGACAGTAAAAGAAGTTCTCCCTGCCCTGGAAAGCAACAAAGAC
>TRINITY_DN40611_c0_g1_i1.subseq
GTGGATGTTCAGTTTGAGCGCATGACCAAGCGATTCATCCCACTGACAGAGCTGAAAAGGTATTACCAGGAACAGACAGCAACAGGCGGACCCCTCAAGAACATGGCACTCTTCACAAGGTCCAGGTTGTCCGTTCAACCACTGACAAAAGAGGAATACGAGTTTATTTTGAGCCTGGAGGATGTCAAAACTTGAATACAAACTTAAAACGAAGATACCCCAGTGAGGACATGCAGTGAGCCCTATAATCAGTATCCTTCGTGACATTAGTAACTG
>TRINITY_DN40633_c0_g1_i1.subseq
GGTGTGTACAGTTGAGCGTTTTGTGGCTGTAGCGGAGACTGGTGAAGGTCGTATTTCTGTATTAGCTGTTGTCACTGGGCACGATGGCCGAGTACTCCCCGAATATGGACTTTTCTACGGGCAGCAGCTCCAAAGAGGTCAACGCGGAGTTGCAGTCCATGCTGGCTGCTGAGCAGCAGAAGGCGCAATTCACGGCACAG
>TRINITY_DN4064_c0_g1_i1.subseq
CTGTTGGAGCCAGACACTGGATGTGGTGCTAATTGTGCCATGCCGGTGCTGCCACAGTGCCCATTGCAGGAATGGGTGCAACCAGTGAGAGGTGGCAGTGGTGGTGTCATCTTCACTGCAGGCAGAGGGTTGGCAGGCAGATGAGGGTTCTTGCAAGACCCTGGCTTGTGAGGCACAGGTGGAGATGCAGCAGGAGGCACCGGAGTATGAGGATTGGGGGCCGATGTAGAAAAGGGTGGTGGCGTCTGGCTTGGCGGGTGGTGATGATGATGGTGGTGATGGACAGGAGGGGGAGTTCCAAGTGGTCCCGGGTGAGCAGGCATTTGTTGTGTTGGCGTAAGCGGCACAGGCTGAGAGGAGAGGTCTGTCGGGCTGTTTGGAGGGGCTGTGAGGTCTGTATGCTGGTGGTGTTTTGAAGTGTGAAAAGCTTCAC
>TRINITY_DN40737_c0_g1_i1.subseq
GTCGTAGGGCCTCGCAGCTCTGTGCTTTTATTCAGGTTCCCAGCTTCCCTCTTCAGAACGTTTAAGAGAGTCTGTGAGCTTTCCAGGATCTTCATGTAAGCAGCTTCCGTTTCAGCAATGGTTTTATCGAACTCATTCCTTGAGGCCATCTTTCTCGCCAAGTTCTCATTGACACGGGACAGCTTCTCTGTCAGGACCCGGATGTCATTCTGCAACTTATTCTTCTCTTCTTCTTCCAGCAAAATCTGCCTGTTAAGCTCATCCCTTTTGCTGCACAAGTCTTCAATGCATTTCACCAGCTCGTTGTTGTAGGTCTGCAGCGCCGCCCCCTGCTGGCTCATCCTTGCAGCCCGTTCCCCCT
>TRINITY_DN40739_c0_g1_i1.subseq
AAACTGCCACTCTTCCACAACCTATGAAGCTTTAAACAAGACTTCTGTCTAAGCATACTCACACCCAGAACCTTCTCTAATGCAAGTTCTGCAATACAGTGCCCAGCGACCATATACACGTAAAATGGCACAAACAACAATGCCTCGAGTACTCATTGAAAAGAAACAAGTAACTCATGTCCTTTAAACATGTAAAGGTA
>TRINITY_DN407_c0_g1_i1.subseq
ATTTATTCACCCATAATGAAGAAATCACACTGCCTGTAAGCAGTGATATGTATCCCCCCTTTGCAGGACAGCTCCTGAGCATGTAGCAATCAAAGTCAGTGCACCTTCTAACTAGGACGTTCACGAGGTCTGGTGACATACTCCCACCAGAAAGGTGGCAGATCGCCCTCCTTACGTGCTGGTGGCAAAGCCTCAGTCTTGGGCCCAGAAGAATCCGTTTCAGCTTGAAGCTGAGCAAC
>TRINITY_DN40871_c0_g2_i2.subseq
ACCGAAGAGATGCCATTCTTGCTGACTTGGATAAAAAGATGGCAAAGAGTGTTGATGTTGCTAACACCACATTCCTGTTGATGGCTGCCTCAATCTACTTCCATGACAACAACACAGACGCAGCCCTGCGGACGCTGCATCAGGGGGAAAGTCTAGAGTGCAACGCCATGATAGTTCAAATCTTGCTGAAAATTGACCGATTGGATTTAGCAAG
>TRINITY_DN40977_c0_g1_i1.subseq
ACAACCACAAAGCTTCTAGAAGGCTCACACCAACAACATGGTTTCCTCTCTCTGACTTACACGAAGGCTGTAACGAGAAACGTACGCCACAAGCTCACATCCAGAAATGAAAGAAATTCTCGAACGTTTCTGAAATTGTGTGAAGGACAAAATGATGGCTCTCCCCATTTTCTCCATGAGATCCTTCTTTCTGCTCAGGCCTTCGATATCGTTTTGTGTTTCCCTCTACTAAACGCAATTTCTAGTATATTTGAAGCTCAGCTGCCGAG
>TRINITY_DN40991_c0_g1_i1.subseq
AATTGTTGAAAAAGTGGAAAAATCCCTTGAGGAAGAAAAGCCTCCCGGAGAACGCCAGGTGCCCCTGGCTGACATTGCTGAAGTGTATGTAGAAGACAGTTTGGAACATGAAGCCATTACACCGACTAGTGAGGAAACCAAAGAAGAGGCAGGTAAAGCAGATGTAGTTGTGGCAGGTAGTGTTAAGGATGGTATGGATGAAGTCACAGTTTTGACTGTTGCGTCAAGTTCTGAGCAGTCTGGCGATGTAAAAGAAGTACAGGCAGTTAAACCCACTGACGAACCAACAGACTCAAAAGAAGCACTAGAAGCTGCAGGCGATGTTCAGGAACACAAAGTTGAGCCAAGCCCTCCAGATGCATCTGCCCACCCCCCTGAGGGCATCACCAACGAGGCAGAGCTGTTGTCCTCGCAAGAGAAGGCAAAGTTGCAGGGTAGTCCTTTAAGGAA
>TRINITY_DN40999_c0_g1_i1.subseq
TGCCAGGTATGGAGACCAAAGAATACGCAGATTGTCCAAAAGGAGCCAAAATGGAGAGAAGATGGGGCCAAGCTCCTCCTTCAGCAGGGTGTTCACCTGCAGGTGCTGGACCGCAAGCACACAGCAGCTCCTCAATGGAAATTCTAAACATTAGCCGTGGTTCCTGCTCTTTTCCCCAAAACAGTGATCAAGGAATCAATAAGGAAAAGCCAGACCTACTCCCTTACCTCCAGCAAGACAATGATCAGTCTAGCATTTTAACACAAAATGCAAAACCTGATCTTGAATCAAAAGAATTATCTGCAACAGTTGCTGAATCAATGGGTTTATATATGGACTCGATACGGGATGCAGATTTCACCTACGATCCACACCATGAGCAGCGAACCGGAAGCCCTTCTAAAAATAATCAAACTGTGGAACTGATGGCCAGGTTTTACAAGGAAAACA
>TRINITY_DN41007_c0_g1_i1.subseq
AACATGCTACTGGGTTGTGCAGATCCTATGAAGATAAACAGAGCACCCTACAGGACAGACTGCGAGACTGTAGTTTACGACTGTCCCGCCTGGACTCCGTGTCGTGGCGAGTGGATTATACGCTGAGCTCCAGTGTGTTAGCACAAGTGAACGAACCGTTGATCCACCTAAAGTTCAACCTGCGAGATGGCGAAGGGAGTCTACAGCCAGCGGATATGACCGTCTCTGCCGAGAAGTTCAGGGTTCTTTTGACAGAGTTGAAGCAGGCCCAGGAGATGATGAACTCCCT
>TRINITY_DN41011_c0_g1_i1.subseq
CTTGGGGTCTTTCTCATAGTAGTACTGCTGGGTGCGGATCCACCTCCCTACCAGGTGATCGCGCACAGTGTGGGCTAGGGCGAAGTAATAGTCGCGGGGGGTGGCTACATTGCGGTCCTTCACCAAGGTGAAATGCAGGTGCCGATTGAAGTTCTTCTTCAGGTCTGTCACGTTCTCCACACCTGCCAGGCCGCGCACGCTGATTTGCTTGCGCTTCTCTTGGTCAGTCAGAGGCCGCGACATGGTGCTG
>TRINITY_DN41023_c0_g2_i1.subseq
GAAGCAGCAACGACGCCATGGCTCTCATCAGAGGTGTTTTTATTGTATCTGCCAAGCGGACACCCTTCGGGGCTTATGGAGGAGCTCTGAAAGACCACACAGCCACCGACTTAGCCACAATTGCTGCAAAAGCTGCACTGTCTGCTGGCAAAGTGGCTCCAGAAATGGTGGACAGTGTTATTGTTGGTAATGTGATGCAG
>TRINITY_DN41052_c0_g1_i1.subseq
AAAGCACCTAGATGGCTTACTGAAGCAAATCAAGTTTATTGTTGAAAAGCACATTGAGTCGGACGTGCTCGAAGCTTGCAGTAAAACTTACAGCATCCTGTGCAGTGAAGAGTACACCATACAGAACAGGGTTGACATATGCCATAGCCAGCTGATCGATGAGCTTGTTGATCGATTTAATCATTCAGTCGAGGAGCTGTTGCAAGAG
>TRINITY_DN41056_c0_g1_i1.subseq
ACAGCTAGGTTTTCATAAAAAGTCATCAGGCTCATCATCTTGCAGTTCTATCATAGGCAGGTCTTCATGTTCAATTGAAGTAAAGGACTCATCAAATGTTAAAATGGTAGACAGCGGAGGAAATGTGTGTTTTCTTTCACTCCGTGATCTCATCGGAGTTCTTTCTAAGTAGTCCAAGTCCAATGTGAGCTTGCTTTCTACAGGACTGAATGTTTCCCTTTTTTGCATACCCTGAAGCGAAGCGCATGATACAGATCTCCGCTTCATACATTTTCTGTCAGGGGATTGGTACAAGTCTTCTACTTCAAGTGAAGTCTTTTTCATGTTCCTTTTCAGTTCCTCCAACCTATTGCGAATCGCCTGTATCTCCATTTTGTTTGTTCGGCCCACCTTATTTGTAAGTGCTATGTTGTCCATAAGGTACTCATCTCTGTTGTGGTTATTTCCTTT
>TRINITY_DN41078_c0_g1_i1.subseq
GCGAAACAGGAGCACCTGCTGGCGTTGAAAGTTATGAGACTTACCAAGCCGACGTTATTTACCAACATCCCTGTGACGTGTGAAGACAAAGACCTGCCAGGAGAACTTTTTAATCTACTGATGAAAAATGATCCATCAACTGTAAAAGGAGCAGAAATGTTAATGCTTGGAGAAATGTTGACTCTGCCTCAAAACTTTGG
>TRINITY_DN41084_c0_g1_i1.subseq
TAGTGCGACTCTCGCTCAAACGTATTGCGCCTGGCTCGTAAAACGGGCAATGCCTAAGAAAGACAAAAAGCAGGTAAAAGAGCAACACAAAGATCCAGTGAATCAACCTGCAGAGTCTGGTCCTGTTAGGGTTGATAGAAACGGCTCCATCACCATAGCTATTCATGCTAAACCCGGCTCAAAACTAAATGCCATTACAG
>TRINITY_DN41097_c0_g1_i1.subseq
GCAGTACATCCCAGAATGGCCGTAACCCCCAGAATTTCCTGGTACTCCCTTAAGGCATCCTAGTTTCAGCTTTTCTCTGGGCGGTTGCGATTCAGCACGGCCTTGGGTGTGAACTCCAACTTCTCTTTCAGGCTGAGCACCTGAGTAAGGTCCTGGCCGGATGTCTCCTGCAGCTTGCGATCTTCCCGCTGCTCCAGGATGCTCTTCTCTTCCTTGGGCAGCGGCATATCCTTTCGGATGAACCACTCTAGCTGGTAGCCGACAGCCCCAACCACAAACGCCACAGGGAACGTAATGTATGGGGCGTAGGTTCGGATCACGGCCCACACCACAGGCAACATGGCTTTTGTCCTATCCTGCGCAGATATGCTC
>TRINITY_DN41122_c0_g1_i1.subseq
AGTGTGGGAGGAGAAGGCGGGACAACTGGCCACGTCGGCCTTCCAGGGTAGGAAGAGAAAAAGAATAAACAGGAAGTTGGGCGCCCTCGAGTAGTCGATGCATTCTGTGAAGGGGTCTCATCTCAGATAAGTTGCCAGTATGGGTAGAAAGGATGTGTACACAGCAAGAGCTCCTGTTGAGCAATACCGTAAGCAAATAG
>TRINITY_DN41124_c0_g1_i1.subseq
TTTAAAACACCCATTTCAGGCAACCAGTTGGAAGAGCCTCATTCGTAAAATATGCCAAGGATCTTATAGTCCACTTCCATCAAAGTACTCCTATGAGCTCCACTATCTAATAAAGCAAATGTTTCAGAAAAACCCAAAGATCCGCCCGTCGGCGACCTCACTTCTTGCCCGACCCAATTTAGCAAAACATATGAAAACATGGTTAACAGAGGAGGCATTGTCTGATATTCAAGGACATTTGGGGAAGGAGCAAGAAGGATCTGCAGGAGGTGATTCAGCCATTGTACAAGATGAAAATGTTT
>TRINITY_DN41125_c0_g1_i2.subseq
ATTGACAAGCACAGAAAATGATGGAATCTTCATGGTTTACTGTTAAAGATTTTATTCCACAACTGCAAACGCGTTTTCCTCCAAAGTTCCCATCCAGCTCAGCCGCTGGTCTGCTTAGCTTGGAGTCTCTTGTCTCTTTCCTCAGCGATGGTAAGACGGATGCCCTTGCCACGGGGGAGAGAAATCCAGGGCTTGTTACC
>TRINITY_DN41141_c0_g1_i1.subseq
GCCTTGGAGCTGGACAACATCAAAAGCCATCACTGGTGCATTCAGGGCTGCAGTGCAGTCACTGGCGAGAACCTTCTGATAGGCATGGACTGGCTACTGGATGACATCTCCAGCAGGATATTCACAGCAGACTAATTTAGAAGATGGTGTCCACTGCTCAATGGAGTGTGGAAGCGTGCAACACTTGTGCTACCCCAAAGGACCTTTG
>TRINITY_DN41170_c0_g1_i1.subseq
TTCAGGGAAAAAGAAAGAGAGCAGCTTGCCTTTTTGAAGAAACATCACCACGAAGAAATAGATTATCACAAGAAAGAGATTGAACGACTGCACAAAGAGATTGACCGCCATAAGTCCAAGTTGAAGAAGCTGGATGATGACTAAGTAGTTTTAAAACTGTTTTGAAGCCTGGCCGAGTACACTGGTTCTACTGTACATTATTAAA
>TRINITY_DN41187_c0_g1_i1.subseq
CACCAGCTGAAAGAAAGAAATTTTATGAGAGTGTGAATATTTCCCAGGGAGAAGGTGGCTTTGAGATCAGTCTCGATCGGAAGAAGCTGAGGACCCCGCAGGGGAAGCTGTTTGTTGTCCCCAACGAGACTCTCGCCATTGCAGTGGCCACAGAGTGGGACTCCCAACAGGACACCATCAAGTTGTTCTCCATGCATCTG
>TRINITY_DN41196_c0_g1_i1.subseq
GTGGTGAACGATAAAATAATTGCTAGCAATCTGGTGACTGGAATGCCAAAGCAGACACCAGGCAGCAATGGCGACATTATCATCCGCACCAGCAAGTTGCTGATTCCTGTGACCTGCGAGTTTCCTCGTACCTACGTCATCACGGAGGGATATGTGCCCAACCTTAAGAACTCCCCGCTAGAAATCATGGGACGCAACAGAGGGACCTTCCCCTTCGCCCTTGAGATCTTCAAGGACAAGGACTTTGATGAGTCCTACAAGGAGACTCTCCCTGTGCTGAAGCTGCGAGACTCGCTGTATTTTGGTATCGAGCCCCTGATGCGTGTGAACGGCCTGGAGACCATGGTGGAAAGCTGCTTCGCCACCCCATCTAAAATTGATGAAATGCTGAAATACTACCTCATTCAGGATGG
>TRINITY_DN41200_c0_g1_i1.subseq
CTCCCAGTGGTATTCCTGACTTCAGGTCCCCAGAAAGTGGCTTGTACAGCAACCTTCAGCGTTATGACCTACCATACCCTGAAGCCATCTTCGAACTGAATTACTTCTTAAGCAATCCTAGACCCTTCTTCACACTGGCCAGAGAGCTGTACCCGGGAAATTTCCGACCAAATTATGCTCACTACTTTTTGCGGCACCTGCATGACAGAGGGCAGCTCCTCCGTCTGTACACCCAGAATATTGATGGCCTAGAGAGAG
>TRINITY_DN41201_c0_g1_i1.subseq
TGACCTCACCCCAACTGCTACAGAGAGTTTATTAACAGTCAGGTAGAGGGAAGAGGAAATAAATGATTATTATTTTACATGGTTCTAGGCTTGCAAATGGACTTCAAATGGAAAACAAAAACAGCTGTACGCAATTGTATCTTGTGTCTTCTGTAAAAACTAAAAACAATATTTCTGAAATCAGTAGTATATAAAAGAAATGTATTTTACAGCACTTGTTCATGTTAACTTTAACAAACCGCATATGCTGTAAATTCTATTTTGTGTATAAAAAACATGTTATCCACATTATGATCACATTCACAACAGTGCAGTAGGTGGGAAGACAACCATGTCTTTATTTGAGTGACGAAAATATACTTGAGCCCCCGAAGCAACATACTTTTGAGATCTCAGACCTTATGGGGCAATATTTCCTTTGGAGTAGAAGCAAACCAACTGTTTTAACAA
>TRINITY_DN41212_c0_g1_i1.subseq
CTGCTGCTTTACCAGCTGTCAACATGGTGGACCACCTACCACGGGAACTGCCTGCTGAGGTCCACCGCACTCTGCAGTGGGCCACTGATGAGTTCTCCCGGCGGTACTGCCGTGACTTTGGCCACCTTTCTGAGCAGCTGCTATGCCCCACACCTTCTGGCACAGCGCGGGCACGCTTCAACACGGTGGCAGAAGAGCTGTTCCGTGACGGAGTCAACTGGGGTCGCATTGTGGCCTTCTTTGAGTTTGGTGGAGCCCTAAGCCTGGAGAGTATCCATCGTGAGATGGCACCCCAGCTGGTTGATGCCATTGCCTCATGGATGACCGAATACCTTGACCAACACTTGCAGCGCTGGATCCTGGACAACGGCGGATGG
>TRINITY_DN41221_c0_g2_i1.subseq
CCTAGTCTCCCATTAAACCAGAGTGAGAGATACAACTCCCACCTGCACACTTGCGGGACAAGTGGTGTGCCACTTCATTGAGTCAATGTGCCACTTTTCTCGTTTTTCACTTTCAAAAACTCTGCCATGCTGGAGAAGTACTTCTGGTTGGCTTCTGCCACCTTCTTCTCTGCAGCCTGGGGGTTAACAATTTCCAGGCC
>TRINITY_DN41239_c0_g1_i1.subseq
AAGAAAATCCCTGGATATGTCACGTGTACTTAATACTGAACCTGCAATAAAATATTTGCATGGAGATACAGTAAAGTTGCATGCATCTCAGGCACTGATTAATGTGTCTGTAAAAACATTTTTGCACTGAAGCTTACATCTCCATTTTATTCATAAGTGGTGAGGGTTTTTTGTATATGTGATAAACAGCATTAAGAAACTTATAATACATCCTTGTCATGCCTCTAATTCTCAGCAAACTGCACTGAAACAAATCTTCATTAAAAGGCCTCCCTTTAATTTTAGAAACCTATAAGCCAAGAAATTAAGCACTGGAGCCATGTAACACGGCATCCAATACCGTACTGACGAAGAGTTAAGTAGGAAGCGTTCCAGCCAGAGAATGAATACATGAATATCCAGTAAACACTGACAGAAAATTAGGTTGGTAAAAGTGTTGTAGACCAAACA
>TRINITY_DN41248_c0_g1_i1.subseq
CTCTTTCACAGCTTGCTGGACAACATCAAGCTCGCCAGTAAGTGCAGCGTCTAGCAGTAGCACCAGCGGGTTCAGTCGTGCCCTCCTCGTACGGGTCTTCATTGGGGAGGAGTGTGTCTTCAAAACAGATCTTATTTCCAGACTGGGTGACTTCGAGATTAGAGTGGTGGGTGCAATCAACAGTGCGGGTGAAGAGGGTGATGGGGACCTTTCCTGGGCTATGGTGGCGCCCACCTTTGTTTCTGATCCTTCAATGATGACTGGCATCTCCATTTGTGGAGCTCCTTCCCCTACAAGGCTCACTGTTTCCTTGGGAGTAGAGCGGCGGAAGAGACGGCTCATAATCTGCTGATACTGTTTCTTGCTGGCTGGCTGGGGAACAGCCACGCTCTGCTCCATGGACCCTCGCCTCTTCAGAGGTCTGGGGATATCTGCTAAGACTCTACGGAT
>TRINITY_DN41283_c0_g2_i2.subseq
AAGTATGTTGTTTCTTCTTTTTCTGGGTATCTTCACTGTCAATGCTTGCTGATTTCTTTCCATATTCTCTAAAAGTATATGTTCTCTCACCTGAGTGTATTTTAAGTTGTACTATGGACTTTTCTGATTTGCGGTCTCCTTTTTCACTTTGGTTGAGTTCAGCCCGTTTTTTTTCTGCTGAAATGCTCTGCTTTCTTTGG
>TRINITY_DN41286_c0_g2_i1.subseq
ATATATATATAGCTTTCTATATGTAGTAGTTAGATGGGCTTTAATTTAATATACTTGATTCAGAAACAAAACTAGAGTACAAAGTGCCAAGCAGAACATACAGTTCAATTTATGAATATCAATCCTTACTTTTATTTCACACAGTTTTATATATAGTAGAAGAATGTAAGCTTTTATCTGCTTGTTTGGTCGGTTTTCTTTTCTTTGTGACGTTTGAGATGTCTATATAATGACCAGTTCATGCAGCATTGCTTCTTGAACAATCTGACATAAGAGACGTGTGCTTTATTTATGCTTTTTCATATATTACCAGGGACTGTGTCTCTTTGCAAGTAGCTTTAATAATTCATAGTATGAGAGAACGTAGTTTAATAACCATGCCAAGAGTTTGATCCCTATGTGCATAGAATAACTGCTGAGTGTTTACATTTGGACACTTATCTGTTACCA
>TRINITY_DN41289_c0_g1_i1.subseq
ATACATCTATGGACAAACCCTGATCCCAGAGGTGGAGGACTGTCCTCTGAAAAGTGTGCACATGATCTGGTCTCCCGTCCCGCCTTCGGTCACGCTCTCTGCTAGTGAGAGGCAGGGGTCATGGACATTCTTGGCCGCGGTGGCAGAAACACAAGAGGAAACAGAGAAGAGCTTCCTGGCAGGGCTTTCCTTGAGTGGTGCTGGTGAGCTGTGGACTTCGCATGAGAAGGCCTGGGAGGAGCTCTGGGAAGGAAGCCGCATTGATGTGGAGGGCCCGCTCCCTCTCAGGCAGGCCCTGTATGGGGGTTTGTACTACCTGCTGAGCTCACTTCCTCCCCTCGGATTTCCTGGCCCATTTAGTGGCATTAGTCCTGGAGGTCTCTCGAATGGCCAGCAGGGAGAGGATTACTGGGGCCATGTTTTCTGGGATCAGGACACCTGGATGTACCC
>TRINITY_DN41292_c0_g1_i1.subseq
TGGCTATGATGTTCCGCTCAACCCACTTCACCTGCTGCCCTTCTACGCTGGTTCTCGTTTCCATGACTTCCATCATATGAACTTCGTGGGAAACTATGGTTCAACCTTTACGTGGTGGGACAGACTCTTTTCAACAGATTCGCAGTACAACACCTACAAGCACAAAGTGAAGGACCAGGCACTGGTGAAGGAAAAGAAGGCAGAATAAAATGACTTTTCCTGGACGTTTGCACTTCTATCCCTCTTACCAAGACTCAGGGGATCCATG
>TRINITY_DN41294_c0_g3_i1.subseq
ATCTGTCACAATTGAGAAATGCAGGAACAGCACATTTGTCTTGGGACCTGTGCAGACTACACTTCACATTAAAGATTGTGACAATGTGAAAATCATTGCCGTTTGCCATCGTCTGTCCCTCTCATCCACTCTTTGTTCTACCTTTCACTGTCTCACTGCTACACGCCCCCTTATTTTGTCAGGGAATCAGGGTGTTACATTGGCTCCATACCATACACATTATCCTATGTTAGAAGATCACATGGCACAAACTGGAATAGCTACAGTCCCAAATTACTGGGATAACCCAATGTGTGTCTATCCAGAGAACAGTGATTCCAGCATCTGGAGACTTTTGTCACCTCGTGACTTTTACATCTTCGTGATTCCTTTTGAAATGGAAGGCGATACAACTGAGATCCCAGGTGGACTCCCGCCAGTGTATCAGAAAGCTTTGACTCAGCGAGAACA
>TRINITY_DN41306_c0_g1_i1.subseq
GTATGAGGTGATGCAGTTCTGTTGGCTGCAAGCTGAACAGCGCCCCACTGCAGAGGAGGTGCACCTGCTTCTTTCATACCTGTGCGTGAAGGGCACAACGGAGGCAGAGGAGGAGTTTGAAAAGCGTTGGGATTCCCTCAAGCCACACTCCAGTGCTAGCCATCGCAGCACGCGGGTCTCCTCCTTCCCACTGCTGGCTCACTTCTCTGGTGACGCCTTTCACACTGATGGTGACGACATCCTGACGGTGACTGAGACAAGTCAAGGCCTCAACTTTGAATACAAGTGGGAGCCCTCCAAGCCAGACCACTTCCAGGCAGTAGGTGGCAACTTGAGCCCTGGCAATACACACTACCAGGACATTTACTGTTCAGCCACCTCTTCTGGAAGGCTCAGCCTGGGGGTCTCACCCTCTTGCTATGAACGTAAACCTGACTGCCAGAGGACTCC
>TRINITY_DN41315_c0_g1_i1.subseq
CTTTATATAGTCATCTGCACCACGGCGGTGTAACCAACTGCATAGGGCGCCAAATAATGGAGTATTTGAGTGCTGAGGTGGTGTGCTTTGGACGTTTACTTAGGCGGCCTATATTCAATCTTCCTGCTCTTCAATACGGACCACTTGTGTCTCTTCAAATAGTACACCATGGGAATAAGGATGGCACCAATCATCAGAAC
>TRINITY_DN41337_c0_g1_i1.subseq
AGATATTCAGCTTTACCATAGCGAAACTCTTGAGTTAATGCTGCGCAGATGGGCCAAACTGGAGAAGGACTTCAAAACAAAAAAATGGAAGATATGACATTAGCAAAATTCCAGACATCTATGACTGCATAAAATATGATGTTCAGCATAATGGATCTTTAAAGTTGGAAAACACAATGGAATTATACAGACTTTCTAAGGCATTAGCTGATATTGTCATCCCACAG
>TRINITY_DN41347_c0_g1_i1.subseq
CTAGAAAAACCCAAGACTGCTTTGGCCGAGGAGAAAAGTTGATGGCGGAGATGATTTTGTTCAGCTTGGTTTCTGTCCATGATGTTTACTTTGTCGTTACGTTTCAGTCAAGGGACTTCATTTTAATATAATTTTCTTTTTCCGATTTATATTTGTACATATTTTTTACAAGCGCTTAATTTTTTAGGTTTTCATGTGCCAACACAGATGAGCTTTTTTCATTTTATCTCCTGGTTCAAGATGTTTATTCTTTTAAAAGCTAT
>TRINITY_DN41358_c0_g1_i1.subseq
ACCAGGCGTGTAGCAAGTCAACATCTAGCTCTACACTGAAGAAGAATTCCTCGAGTTCCAGCTCTGGTGATTCGGATAGTAGTGAAAGTGAGGAAAGTACAGATGAAGAGATAATTGGACCCCCTCTACCACCTAATCATTCACGATCCCACCAAGCTGAAGATGCTGAGGATGAATTGATTGGTCCGCCTCTACCTCCTGGTTACAAAGACAGTGACGATGATGATGATGAAGGTGATGTCCAGGAGGAAGATGAC
>TRINITY_DN41380_c0_g2_i1.subseq
AGCGTCTACAAATGCGATTTCCTAAATCTGCAGCTGCAACAGCCTCTTCAACTTGCACAAGATGCTGTAGATGCTTTTCTCAAACAATTGAAAAATCCCATTGATTCCCTTCCTGGAGAACTTTTTCATGTGGTTGTGTTCTCCTTGCTTCTTTCTTACTTTCCAGCACCTTACCAACGTTGGATTTGCTGTAAAAAGGCACATGAACTTCTTGCACTTAACGGATTGCTACTTATAATAACTCCTGATTCCGCCAACCAGAACCGCCATGCAATGATGATGAAAAGCTGGAAGATTGCAATAGAGTCTCTTGGATTTAAGCGTCTCAAATATTCGAAATTTTCTCATATGCATTTATTGGCGTTTAGAAAAGTATCCCTGAAAACCATTAGTGATTTGGTCAGTAGGAACTATCCAGAGATGTTGTATATCCCACAGGACTTCAACAAC
>TRINITY_DN41388_c0_g1_i1.subseq
GAAATTCATTCCAAAACGTAACCGGATTGTCATCGACTTTGATTCAATTAACGGAAGTAGAAGTGGCCAAGTGCCTCTCTGAGTTGCATCTCATTAAATTTCAAGAAGATTGTGAGGATCCTTTTCGGCGGAGCCGCTAATGCCTTTCATCTTCAAGTAATGCATAACTTTCCAATAGATGCCATAGATCAAGGAAACTTCTGAAGAATTCAAGGCCTGCAATTTCTTCATAAGGAATCGACATTTTTAAGCTATTGATTTATGGGTCTTCCGAGAGGCTATTTTTTTT
>TRINITY_DN41399_c0_g1_i1.subseq
GCTGTTGATGCGGGCCAAACTCTCGTACATCAAGTCACAGGTCTCAGGATTGGCGATTTGAGTATTCTCGCCCTCGCGGAAGGCCTGAGCCACGCGCTGTCGCAGAAAAACCCCAAGGTCCCGGCCACGTTTCGTTTCGTCCAGTGGCCACTCTTCGCAGAGTTTCAGGAAGCGACGGTACCTGGTGGCCGCCATGTTTG
>TRINITY_DN41400_c0_g1_i1.subseq
TTATTGCAAGGATGAGTTCTCTTCTCTGAGCAAAGCCAATGAGTCGTTCTGAATCTCTGGAGACCACCACTGGGAAGCCATTGTAATCCGTCTCTTTGATCAGTGTTTCCACGTCTTCTACTGTCATGTTGTCCTGGGTCAAGACAGAGAGAGGTGGCTCCCCTCTTCTGGGCCTCATCACATCAGTTGCTAGAGTTTTGTGAGTAAATTCATCCTTAACATCCAGGAAGGGGTATCCATTTAGGTGGATATGAGCCTCATAAATTCCTTCTTTGCCAAATGCATCTGCCACCCATTTGCTTGTCACTGCTGCAGCCATTAGTGGCACAATATACTCTAATCCTCCAGTCAATTCAAACATGATGACCACCAAGGAGACCG
>TRINITY_DN41406_c0_g1_i1.subseq
TGTTCATTTCACACAGAAGCACTGAATTGGATGACTCCAAATTTCCCACTGATTAACCAATCAGGCTCAGAAGCTGAAAGTTGATCTCCCTGCCCGGGTTTCAGTCCAACCTGGACATCCGATTTAAGTGTTCTTACACTACACAGATTTGCGGGTTGAAATCCATTTAATGCTTGGGAAAATGGAACAGTAAAGTCCCATTTTCTATCCCCTGTGAGTTTTCGATAATTCAGATCACCTTTAAAGAAGATTACATTTGATTTTTGGAGCTCAGTATACAAGTCCGGAGCAACCTGAGCCATGTCACAAAACTCATGTGGAAGAGACCAAAACAGGTGTTCATGAACAACCCAAGCATTTGACTTCACATTGCCCTCCCACTTTATGCCACACTTGGACATCCAGATGTGATTTGCCGCTTGTAGTTGTTTAACTGTCCAGTTAAAATCT
>TRINITY_DN41427_c0_g1_i1.subseq
CTTATTGTGGATTTATTGAATGCCTTACCAAATCTCTTCACCAACACAAGGGAGACTCACAGTGCTCTAGGCCCTGCTCTGCAGGCAGCCTATAAACTGATGTCTCCGACAGGCGGTCGCATATCAGTATTTCAGTCACAGCTGCCATCTATTGGGGCAGGAGCTTTGCAGTCTAGAGAAGATCCTAATCAAAGATCAAGTACCAAG
>TRINITY_DN41470_c0_g1_i1.subseq
GTGTATAAAACAGTCCCTTGTGTAATAAGGAAACAGTATTGCAAACACCACACAATTCACTGAAAAGGGAGAGGTAGATGTTAAAAGGTTTGACAACAGTCGCAAGTTATCAGATGAACTTGGCACATCATTTCAATGCTGAGCTTCTGTACAGGTTTCAAACCTGGCCACCCCTTGAAAAGTCACCATTTGTGACGGCACACGTCGGCAGATATGAATATTAGTAAACAGAC
>TRINITY_DN41471_c1_g1_i1.subseq
CTTTCCATAAAGTGTACCGCTTCATCTGTTAATCTTTGGGTAAGGTTCTCATAAGACAGTGGTTGCTGAACAACCTCATGGTTCCTCATAATGAAACAGTTAAAGTGTCTGAAACTCGAGAAGAAGACAAAACCAAGCCCAAGAAAAATGGCGGCTACTAAAGCTGTGTAGGCTACTAGGACTTTCCAGGGTACTGTTATGAGCCCAGTGAGATGAAGTATTCCAAAGGCAATCAGAGCTGTGCCGATGATCTGAAGAGGTCTCTTCATTGCATTGGGAAGCCCATCTCGAAACACACTTCCATGACCTGGTTTACAGTCTTTGAGGTTGGTCATTGACAGACCATAGAAGTAATCAAAACCATGATTGAGAGGGTGGTGGCAAAAGTCATATTTGCTGTTGCAGTTAAGTCCAAGATGCCATTTCC
>TRINITY_DN41473_c0_g1_i1.subseq
TAGTCAGAACAGTTATTCTCCAAGACCAGAAAAGCAGAATGTTGCCCATCACTGTCTTACGATGAACCATCCTCGTTTTGATGAATTCCCAATAGTTCTTCTGCTAAGCTCGTGAGGCCAGTATCCTGCAGGGCTGAAACAAGTCTTTGCAACGTGGCTTTCTTGCCTTCGGACTGGATAAACTTGAGAATCATCTGGTATGCCTGCTCATACAACCCTTCTTTCTCGTGTTCATATGACAGGTTTTCTATGACAGGATCTCGGAGGGCGCGGCAGGTTTTTTGCAAAGACCGTCCCACCTGTTTCCACTTCTTCCCCACCAGCTTTGAAAATTTCTGATGATCTTCTGAGGTGAGTGTTCTGTCGA
>TRINITY_DN41474_c0_g1_i1.subseq
TCAGGCGCAGTCCCCCAGGCCCTTTAACAGGCCAGCCGCCTCAGGGACCTGACGGAAGAGATTGCGTAGCGCCTCGAGCTCCTGGGTGAGCTGCTCGACGCTAGCTCGCAGGCGCTCATTCTCTGCCAAGTACTCCATTGCCTTCTGCTGGGTCTCCATGTTACGACGCTTCGCCTTGTCACGACTCTTGCGTACGGCGATGTTGTTGCGCTCTCTCCTGAGCTTGTACTCCAGGCTGTCTTTGCTCAGTGACTTCTTGCTCTTGTGGTGAGGCGGCAACGAGCCGTCCCTGGAGAATGGCCC
>TRINITY_DN41485_c0_g1_i1.subseq
ATTATGAAAACCTATGGACAGAAAATGTCTATCATCATCTCTTCTTGAGTTGCATTTGCTGATCAAGCCTCGCCATGTCCAGATAACACGTACAGTAATGCTTCTTGATGGTCGCTCTTCGGTTTCGATTGCTCACCGAGGTTTTCTGTCCTGTTACCCAAACAGAAGGAGCAGTACAATTGTGACAGAGTTCACTGCTATTAAAGGCA
>TRINITY_DN41506_c0_g1_i1.subseq
TAAGGAGTGAATGATGAATTCGCAGGTCTTGGACAGGTCCTTTGCCAGTAAAGATCGTCGCATGTCACAGCGGAGAGTATACTGAATATTGACAAACACACCATGGTACGTCTCATACAAAACTTTGTTGCCCTTCACCTGAAGAGGGAACTCAAAGGGAATTTCAGTCTTGCCACTGGGAAGCTTTCCTTGTTTTACCATCTCAATGGTATTAGTAATAACCTGAATTGG
>TRINITY_DN41523_c0_g1_i1.subseq
CCCTGTACTGCGCGTCCAATATTTGCTTGAAGCGAGGGCGAGGTGCCTTATTTGGAGTGGCAGACCTGGAGCGTTCCAACATGCCCTGGTTACAGGCAGTGCAGCCGCCCAAAGGCGACGATGACGTGTTTGATGAAGACGCGGATGACATGCAAGTTTTGCAGCAGGAATGGAAGAGCACAATGGAGAAACGAGTCAAG
>TRINITY_DN41572_c0_g1_i1.subseq
CTACAAGTGGATGTATTTGCTTTAGAACAACAATGCAATTTGGCGCCATCAAGCCCAGTTGAAGGTGGAGGGCGCACAGTTACTCCAAGATGAACGGATCTGGAACTTTCAAGAAAACATTGCCAGAGAGGATCCTGGGGCAAAGGCTGTGTTTTACAACCTTCAATCAGACCATCCACAATTTCAAGCTCGGTTTTCTTTGACATCAGAATGTTTCTACAGGTAATTTGGCAAGAGTAATCCTCTGCTCTGTCGCAACAATGCAGGC
>TRINITY_DN41586_c0_g2_i1.subseq
GGTGAAGGCGAGGAGGATGGTCATTTGGAAATACGTGAATCTAAAGTCAAGGGTAAAAGTGTAAAACACTACTTGATTAAGTTGCCATCATCCCTTTCTCCTGGATCCAAAACTAAAGTCACCATAGAAGCAGTCTACACACATGTCCTGCAGCCATACCCGACGCACATAACTCAGGCAGAGAAGCAGTCTGTCATATTTGAGGGAAATCATTACTTCTTCTCTCCGTACCCAACTAAGACTCAAACAACCCGCGTGAAGCTTGCGTCCAGAAATGTTGAGAGTTATACCAAGCTCGGAAACCCTACTAGATCAGAAGATGTCATCGAGTATGGGCCATTTAAAGACATTGAGCCATTAAGTCAG
>TRINITY_DN41588_c0_g2_i1.subseq
GTTACCTCCCCACAGGTTCTAGACTTCCATCTCAATCTCCTGGTGTTGATACCAGGTTGTCTCCGGGATCTCCAGTGTACAGGACTGGCAGCGAGCCTACTCTGAGCCCTGTCCTGGCTCGGCGGTTCACTTACGAGGCTGATGTGGTTGAGGCACTGAGAGGATCCGATAGCCAGCTGTGCCCCAAGCCACCCCCTAAGCCAAGCAAAGTGCCCACAGTGAAGCCTCAACATGCTCCATCCACGCATCGTCATTCGGATCACATCGATAAATGTGAACTAAATAATGCCTGCCCTAGGGACTGTGGAGTCAGGGAGCAGCCTTCCTGCCAAGTGAACGGATGCACGGAGCAGAAGCCACAAGAGGACAGTGCACAGGCTTCCAGTAGAAACTTTGAGCATAGCTCTTTAACCCCAGAGGGGAGCACCTCGCCGAGCTCCCTGGATCCAT
>TRINITY_DN41590_c1_g1_i1.subseq
TTCTAAGAAATATCTTTATAGTCTTCTGTATCCTGATTGTGTGCTCCCTGCTCTTCCCGGTCCTGTGGCACCTCTGGATTTATGCAGGCAGTGCCAACTCAAACTTTTACTATGCAATTACATTGTCGTTCAACGTCGGACAGATCCTACTAGTTTCCGATTATTTTTACGCCTACCTACGGCGGGAGTACCACCTTAGT
>TRINITY_DN41596_c0_g1_i1.subseq
CAAGGGGGTTTCTGCATTCCCAGAATCTGACAACCTCTTCAAGTGGATTGGCACAATTCATGGCGCCGAAGGGACAGTTTATGAAGGCCTGAGGTACAAGCTTTCCTTGGAGTTTCCGAGTGGATACCCTTACAACGCCCCCACTGTCAAATTCATCACCCCATGTTACCACCCCAATGTTGACACCCAGGGCAACATCTGCCTCGACATCCTGAAGGATAAGTGGTCGGCCCTGTACGATGTCCGGACAATCCTGCTGTCTCTCCAGAGCCTGCTTGGGG
>TRINITY_DN41660_c0_g1_i2.subseq
ACTCCAAATAACAGTCCAGCTGTTTTGAATATAGGTCCATATTCTCCCATGTGACTCTGGCAGGGTGGTCCATTGTGTCCTCTCAATGAATGGGCAGGAACCCCCGCCTCTTCTGTTCCTCCAGCAGCTCATCATAAATGGCTGATGGAGCAGGAGGGCAGGCAACGATTTGCTGGCACAAGAAAGCTGCTGTGTGCCCA
>TRINITY_DN41676_c0_g1_i1.subseq
CACAGTTCTCACTCCGTCGTGCCTTTTCTACCCCAATAGAGGTCAACATTCTTGGTTCTAAATAGACCAAATTAAGTCTGTTTTTATGCTCGATACAGATACACTCTGTAGTCCACACGTTAAAAGCAACAGACTCCAGTTTTAGCAGTTGACTCAAGCCATGTGAAAATTGTCAAATAAACTGTCCAATCAGCGGCATC
>TRINITY_DN41704_c0_g2_i1.subseq
CTGTGATGACCCCGGAGTTCCCAGTAATTGGCTACTGAGCAACATGTGTTCTGGGCACACTGGCTGGGAGAAACTCAAGCCTTGCACAAGTGTGTCTATGCATGAGTGGCTCGACTCCCACGAGGACAGTGCAGTTCTAGGCTCTGGCTGAGTGCTGGAACATCGAATCCTGTCCTCACTTAGTGCGTTGGTCACAGGCG
>TRINITY_DN41711_c0_g1_i1.subseq
GATCCGTCACTGGAGGTACCTGCAAGGAGCTGGCTTCTCAACCTGACCTGGATGGCTTCCTGGTGGGAGGAGCGTCCCTCAAGCCGGAGTTTATTGAAATAATCAATGCAAAGCAGTGAGAAGACCCATGTGCTCCTCGCCTTAGCCCAACAAAATGGCTGAACTGAGGCATACACGTCCACATCTAGGCATAAGTGGAT
>TRINITY_DN41712_c0_g2_i1.subseq
GGAACCTAGCCGATGGACTATGAAATGCGTTGGTACTATGAACGTAAGATCCAGCACTGCATTGGAAGTCCCTCTAGTCCTTATGCTTTGGGATTCTATGCACTGTGATCTTGAAGTTTGGAGCATGAGGAAACATGCTTGGCTAAATGATTGTAAGACAAGATTGTTGCATATTTATTGAAATATTTCTGAATGTCCTAACTTCTTGACACTGAAGGTTTTTTGGGCAACATTGGCAGATGGGTACAGTATCTTATCCCTGTGGTGGATTATAGATACATTTGTGTA
>TRINITY_DN41720_c0_g1_i1.subseq
TGTATTTTATTAATTCCTTTTTATTATATTTTTAATACCATTTTTTTTTAAAAGTGTCCAGTCATCACTTCAATAATAAACACATTTACCACATGGCTTCATATGAATAGAAATTCAACTAAACACAAAGAAAAATTAACCAATTAAAAAACTGTAGGACTGGCAATAAAATAGTCGCTTTTATTCCTTCTCTGATCAACAGACATTACCTGTCATTCCCACGGCAACATCACGATCAAGGGAAGAAAGAAAAACAAAACAATACAATAGGAAGTCTGGGAGGGATACAGGATTTACAAGAATACAGGGTAAAAACAGTCAAATTTACGACAAATTATTAAAATACACTGTTGGATTTAATCATCTTCATCCCCTTCGTCTTCAGGTTCCCGTTTTCGTTTCTGTCCCTTTTCTTCTT
>TRINITY_DN41727_c0_g2_i1.subseq
ATTTGTAACCTTGAATCATTTCTCACAGAGGGAACTGGAGAAGAGCCTTGTGAGAAATAGGAGGAGGGGGGCAATGGATGATGTATTGGGGATCCACTAGACATAGTGGAAACCCCAGAAGAAGGCGGAGGGCTTGTTTCTACATGCTTTTGTTTACCAAATAAGGTGTTTGCGGTGGATGTTGGACTTAAGGCTTTACCGTTCATCCATGTGTGCTCCTTGTAAGACGACTGATAGTTCCCATTGGGGAGGGAAGCATTTATTGAAGCTTCGTGCACCGATTTCTTGTGGAAACCTTTAGGACTGGGGTGAGGTTTATTTTCAATATGTTCAAAGTTTCCACCAGAAGAGAAACTATCAAGCCCGTTCTGGTTGCCCTCTCTATGTAATCTTCTGTTCAATGGGCCAGAGTAACTACTTTCTTTACAGAACTGTTGATGTGTTTCATAT
>TRINITY_DN41738_c0_g1_i1.subseq
CTCAAGCTCTCTTAAAATGGTTGCAGCATCGTTTGTTACAAACAGTTTCTCTAGATGGTTAATCACCATTTTATTCATTCCATTCGGCCCGTAGGCAGTCCGAGTTGTCTGGGCAAGTTCTTTACAAGCTGTAATATTACGAAAGACTGCTTCCTCCAATCCTGAATAATGTTTGGCTCCGTCCTTGAGCATCTGGGCGA
>TRINITY_DN41746_c0_g1_i1.subseq
GGTGTGGGCTGGTGGACCTGGAGTAGCGTACGAAGCTGCACACTGGCCGCTCGCTAGACGTCGCCATGGCAGAACAACTGCAGAAGAAGCTGCAAGCCGAGGTGGAGAAGTATCAGCAGTTACAGAAAGATCTCAATAAGTGTATGTCAGCCAGGCAGAAACTAGAAGCTCAAGTGACCGAGAACAACATTGTCAAGGAG
>TRINITY_DN41754_c0_g1_i2.subseq
CAGCCGCCCGTATCCTCCAAAACTGTACCATGTCTTGCTGGATCATCCTCCTTGCTACAGGCTCAGCCCTGACAGCCACGAGTGGCTGCAACTTTATGCTTGTGAAGAATACCGTTGTGGCCAACTGCCTAGCACAGGGGCATTTAACCATACCAGATATATCTCCATCTACACAGGTGATTCTCATGTCTTTCAATAAAATCTCATACCTTCAGGAGTCTTCCTTCCCTTCCCTGGCAAGTGCCAAGACCCTGACACTGGGTATGCAGTTGGCAGGCGAATTGTACATTGGAGAGAGCGCCTTCGGCAGGCTTGGAAACTTGACCTTCCTTGATCTGGGCGGGAACAAACATCTAATGTTCCATACCAAAGCCTTTGCAGGTCTGGGCAAACTGGAGGTCCTTTTGCTTGACCATAATGACTTGGGGGATGGCGTGCTGCAAAATGGCT
>TRINITY_DN41763_c0_g2_i1.subseq
TCTTGACACAATACCGAGGGCTTTCCTGGAGCGTCGGAGGAGACGGCAACCTGAGTACGGTCACAACGTTACCAAATATTCTCCGTGAGTTTAACCCTACTCTGCAAGGGTTCTCTACAGGCAAAGGAGCCGAGAATAAGCCAAATGCTTTCTTTAATCAGGCCAAACCAGGATCTAAATCTGACGACATGAGGGCCCAG
>TRINITY_DN41770_c0_g2_i1.subseq
GGTTGCTGGTCACCCATTGGCACAAAATGAAAGATGCCTTCATATGTTTTTACAAGATGAAGTAATAGATAAAAACTACACACCGTCCAAAATAAGACACGCCTGAGCGCTACAAGAACACAATGAAATAACTTTAATTGTCAGTTATTGAAAAGCTCTCTTTAAAAGAAGGTGATCTCATTTTTGCATGTTGCAGAAACGATGGTAAAGTAAGCATCTAGGATACTAACAGTAAATATATTGCTGAGACTCTGCTTTTATTTTCTGACATTGAAAAAAAAAATGTTCATTTGGTTTCCTTTGCCAATTATGTATCGGAAATCAATTTTTATGATAATTGTTATTAAAATGGCATCAGCTCAGTTCTGCACTTATACTGCTATGTAACCACAATCATGTTTTCTTTCACTATGTAATGGTGTAATACACTAAAGTTACTGACATGGCCTT
>TRINITY_DN41807_c0_g2_i1.subseq
GTGACTCATTCCACCTTCTGACTGTTGTGCTGTTTTGGACTTTACGTGATGGACCTAGAGCAGCAAAATTTTGATGAACTATGAAGGCGCTTAACAAACTTCCAATTTTTTTATGCTGTGCCATCATTGCCCTTTATACAAAGACATTCCTCTTTAAATGTTCGATTGCGTCCTGATTTGGATATCTTTAAATGAAAATGTCAGGAAAAATGGGAATGTTTGAAAGTTGTAATTATATGGACATATTGTGTAAATTCATTTAATAAAAGTAGT
>TRINITY_DN41816_c0_g1_i1.subseq
AACTCAATTTCACCATACAGTACTCACCCATACCACCTCTTCCCACTTCCTTCCACCTTCACAGATCACTACCCTATTCCCAAAAAGTAGCTATTTACACAATACCAAGGTCACCCGACAACAACATTAAATCGGGCTCAAGATAAAAATTCAAAGTTCATGGTGTTAAAAGGGGTGTAGTGGTCTGCTTTCCCAGTTAG
>TRINITY_DN41822_c0_g1_i1.subseq
ATTGATACCCGTGTTGGTGAATGGCATGAAGTATTCTGAAATAGACATTATTTTGCTGAAGGGGGACGTTGAAGATGATGAAGCAGTTCCTGATAGTGAACAGGACATCAGGCCACGTTTTCATCGATCCCGAACTGTAGCTCAGCAGCATGAGGAAGATGGCATTGAGGAGGATGACGATGATGATGATGAACTTAATGATGACGATACAATATCGGACTGGAATTTAA
>TRINITY_DN41850_c0_g1_i1.subseq
TTTTAACTCTGCAAGAAACTGTGTTGTAACGTTGCCAGGCAAAAGGCATTGGCATGCAAAATGCATCTCCAGCAGAAACGCAGCCCGGTGGAAAAGTACACTTTACAGGGATCCTTTTGTGCCCTTTCTGGTGGGGTGTGCACCAGATAAAAATGTCTTCTTGAGTAAAAAATCATTCAGACATACCTCAGTAGAAGAGCAAATCAGTTTCTCGTTTGCCCCATCTCACATAAATCATATTCTACGAGCTAATGAGTTTTCACACAGAATTCTAGACTTTGATGGAAAGAATTCCAACTCCATTCTTAAATTTGAGAGTAACCAGTTGGCTGCCAATACACCCAATGAAGATCGTAGAAGTGCGGCAACGTGCTTGCAGACCAAAGGCCTCATGTTTGGTGTGTTTGATGGCCACGCTGGATTTTCATGTGCACAGTCAATTAGCGAGCG
>TRINITY_DN41863_c0_g1_i2.subseq
GAATGACCCAAGATCAAGGGAACCCTTGAGGGTATTAGTCGCCATGCCCGGGAGCAAAGCAGAAGGCTGTGAGCATGCCGCAGTCTCCCAAAATCGCATTATCCGCGTGGGGACCAGAAAGAGCCAGCTGGCGCGGATCCAGACAGACAGCGTGGTGGAAATGCTCAGCCAGCGGTTCCCTGACGCGAAGTTTGAGATCG
>TRINITY_DN41865_c0_g1_i1.subseq
AAAGAGCAGCAAGCCCCACGAAGACATCTTGGGTATTAAATCCAAGAATACAGCAGGTCTTGGACTGAACACCACAGGACTGACCCAGGGCAAGAACTTCTTGATCAGCAAGATTTCATCCCTAAATCAGAAAGTCAAACAGACCAAATCTAACGTTAATATCAGCAACCTCCGGAAGTTTGGCAACTTTCCCAAACCAGAGGTTAAATCCTTCCTTCGACCAAATCTGAAGGTCAGCCTTTGGAAATCTGACAGTAGCTTGGAGAGTACTACTCTGGACAGCAAAGGCCGAGTTGGATCTGATCTGGACCTCTCTTCAGACAGCGACTCATTCTATTCTGATGAGTTTTTGCCAAATTCCAAATCCGATGATGAACACCAGCTGGCAGATTCCTTGGAAGATATTGGGCAGGTCGACTATGTGCTTCCCAGTTGTGGGATCATTGCAGC
>TRINITY_DN41872_c0_g1_i1.subseq
ACTTCTGATGGATTGCCAGTGCATCTAAAGCGAGGAGTTCCAGATCGACTGCTATATCGCACCACTATGGCATTAACCGTTGGCGGAGCCCTCTACTGCTTGGTAGCACTTTACATGGCCGCACTACCAAGAAACAAGAAATGAGTCAAGAATTGAAGCTGAGACATCTGGGCTTTGTGGCAAATCTTTCCACAAAGCTACCTGTATTTATTTGAAATTGCCT
>TRINITY_DN41931_c0_g1_i1.subseq
ATGTAAGGAAATGTTTCAAAGTGGTGGCATGTATTAATGTTGGGATAATTACATTATTTTAAGACCTGCAGTGGAGAATGTATAACTGTGCCACCGACTGCACTTGTGAAAAGTTGTCTAGTTGGCAGATATATTGACGAATGTTGGTTGAGCAACTGATCAATGGTTCCATTATCTGCAGGTTTGAAGAATTCAAACAGTTTATACGGCTGTTCCTCTCTCCAGGTTCTGCTTGATCTCCGCAGTGTATTTGCCGTAGAAGCGCTCCGCTTTCTTGTTGAACTTGGCATTCCTCTCATTGATGTAGTCTATGTCCGAATCGTCATTGTAGGCTCGTCTTCGGCTGTACTTTTCACGTTTTTCAATC
>TRINITY_DN41949_c0_g1_i1.subseq
AGATGGAGTCATGGAGAAGGCTATGTATCGCTGTATCCTAAAGCCCCTGAAGAGATACCTGGACTGTCGTCTCAGAAAGGCCTTCACTGAAGATGGCTGTCTTCAGCAACTACGGGAGAACCTTGCACTGGTTCGACAGAGGGGGCCACAGGCCTTTGATGTAAGATCAGGCCTGCCAACCCCCCAGGAAGTAGAGAAGATCCGGCACAAGCTGGTTAAGATGCAGAAGGCTTACTCGCCGACAGACAAGGTGATCATTCTGCTGCAGGCCTGCAAGATGATGTACAACTCCATGGCAGCTCATTCAG
>TRINITY_DN41964_c0_g1_i1.subseq
CTGATCAGGGAAACCTTTAACCACCACAATCAGCTAGCCCAAAAGGCCCGAAAGGAGGCCCAGGAGCAGCAGGAGGCACAGCAGCGTGAGAAGGCAGCACAGCGGGAAAAAGCAGCGCAGCGGGAAAAGGCCGAGAGAGCTGCCAAACAGGCGGCTGACATGAAGCGAGAAGAAGGCGAGCCCAAAATCCGAGAGCTGACTGATGAGGAGGCAGAGCAGTTGCAACTGGAGATAGATCAGAAAAAGGCATCTGAGCG
>TRINITY_DN41973_c0_g1_i1.subseq
GAACAACCCAAGGCCACACCCAAGAAGGTGGCGATCAAGGAAAGGCCTGGTAAAGCTGATCTTGTGAACTCAGGCTGCAGGTCCCTTCTGACAGCTGATCGCAGCAGCAGTCTCATGAGCTGGTCAGCAGTTGCCCAGACCAAGAGGAAAGCGGGGGGCAAGACCCCCAGCCTCCTGCAAAACCTCTTCCAGCTAAACGGCAGTGCCCGGCGGCTGAAGGTGAAGGAGGCTGCGTTCCCAGTGACCAGCATGGCTGCCCCCATCTTTGGCAATGGCTTCGGCGTGCACTCCTTCAGCAGCATTGCTAATTCCTACACCCGCTTCACCATGGGTACCACCCTTGCTCCTGCAGCAAAGCCTCTGCGGGTCAAACGGGCTGAGAAGGTGCAAGGCGACGAGGGGAAGAGCATGGGAAAGAAGCGGTCGGCAGAGTACCTCATCAAGTTGGAC
>TRINITY_DN41980_c0_g2_i1.subseq
CTCGAGGTCCGGCAGGCTAAATTCAATCTTCCTGTCCAGCCGTCCAGGTCGCATCAGAGCAGGGTCCAACGTGTCAGGCCTGTTGGTTGCCATAAGCACTTTAATATTGCCTCTAGGATCAAAGCCATCCAGTTGGTTGATCAGCTCCAGCATAGTGCGCTGCACTTCATTGTCACCACCAGCCCCATCATCGAAACGAGCAC
>TRINITY_DN42011_c0_g1_i1.subseq
CATTTCCTGCCTTTACCAGGCTTTCTTCTCTTAGCTCCTAACATTTACAATCATGCGCTTCTCTTCAGTCAATCAGAGCCGCTTCACATTCCAGTTGTGGGGTTGTCGATGCCAAGCATGTGGTTTTACCTGATAATGAATGTCATTACACAATATGTATGTATTCGGGGTGTGTTCATCCTGACGACAGAGTGCACCTCGCTCACGGTAACCCTTGTGGTGACACTGCGCAAGTTCGTCAGCCTCATCTTCTCTATCCTTTACTTCCGGAACCCGTTCACAATCTGGCATTGGATTGGAACAATGTTTGTGTTTGTTGGGACACTCATGTACACAGAAGTGTGGAACAACTTTGGGTCGACAGTTGGCACAGTGAAAAAAGAAGCTAAAAAGGACTAGATCTTTATTTTAAAGAACAGCGACAAGTTCTTATTTGGCCAGTTTTATCGC
>TRINITY_DN42059_c0_g1_i1.subseq
GTTAAGCTCTGCGATTTTGGCTTTGCTCGGATCATTGGCGAGAAATCCTTTCGGAGATCGGTGGTTGGAACTCCGGCATACTTGGCACCAGAAGTGCTGCTGAACCAGGGCTACAACCGGTCACTGGACATGTGGTCAGTGGGTGTGATCATGTATGTGAGCCTGAGCGGCACTTTCCCCTTCAATGAGGATGAGGATATTAATGAGCAAATCCAGAATGCTGCTTTCATGTACCCCGCAAGCCCATGGCGGCAGATTTCAGCTGGCG
>TRINITY_DN42070_c0_g2_i1.subseq
TAGTTTTCCAAGTTTTAAGAAGCTTAGGAAAAAAAATTCCTTCACAAATGGAATAAAATAAGAATACCACGATTCACTGAGAGAATCTATTTACATCACACTAATTAAAAACACACCAATCTTTCAACTTCCAGATTGACAGACTTTGCCTTTGTAAAAGGCTAGAGCTGAGCTAGATTCCAACCTTGAGGAGATTTGGTGGCAAGGTTAAAAAAAAAGAAAAATGTATCCTCCTACATTCCATGGCTTTCAAAAGAAATATTTCCAACAGATCTTATATTATGGTTTTATATTAAGGATCTCTTATCTACAACTTTGGGTACTGGTGATTCTTTTGGCAACACCACGCCATTTTTCAGTGGCAACGGACAAGGTCTGAGAAAGTAGCATCAGCCCTAAACCAAATTACATATTTAAACTGAGGAGTTAATTTTATTCCTACTACGATTT
>TRINITY_DN42074_c0_g3_i1.subseq
CTTCCAATAGTTTTTGACATGATGAATTTTTCTCGGAATCCTTGAGGATAGCCCGACTGATCATCCACCATTAAATCTGAGAAAATAAAAACTTTATTATAAATCAGGGAAAGTGCGATTTCAGCATTATTGCTCAGAGGTAGTTTGTTTCCCTTTCCAAGCAGTTCTTTATTCACAAAAGTGCCATTGCCGCTTTGATCTTCAATGTACGTTACATATGCATTTCTTGGCCCCAGTTCCCTAAAAATCCGAAAGTGCCGCTTGCTGTAAGTTTTGTATTTCTCGGTCTGGTTGATCACTGGCTTATCAAAACAGTAGTCACAATTTTTGTCTCGCCCAAACAAGTAGTCATTGTTCACA
>TRINITY_DN42107_c0_g2_i1.subseq
GATGTGGACCGAAATTGAGAGAGAAAAACGTTTGGAGTGTCGAAACAGGCTTCATCAGGAGCTACAAGTTATGTTAGGGTGAAAAATCAATGATCTTATTACAACATTAGCAGGGTCTCTCAAATGCAGAATGGGTATACCCGGACTAATGACCTATGTAAAAGCTAATAATCAATTCTTCGATCATTTGAAGTTGAGGGACTCTAAACTTATTATTGATGGAAGCAACCTTTATTACCGGCTTTACTTTGATTCCAGTCTTGATCTTCAACATGGCGGGGACTATGACGCCTTTGCTGCTTTTGTCCACGTGTTCTTCAATGCCCTCTCTACATGTAGCATCTATCCTTATGTTGTGTTGGACGGAGGTTGTGACCCTACAGATAAGAAGCTGGCCACCCACAAGCAGCGAGCCAAGGATAAGATCCGCATGGCGCACTCCCTCTCCAA
>TRINITY_DN42110_c1_g1_i1.subseq
GCAGACTGTGCTGTCTTGATAGTAGCTGCGGGCGTTGGTGAATTTGAAGCCGGCATCTCTAAGAACGGCCAGACCCGAGAGCACGCCCTCCTGGCATACACCTTGGGAGTCAAGCAGCTCATTGTGGGCGTCAACAAGATGGACTCCACAGAACCCCCTTACAGCGAGAAACGCTATGATGAGATTGTCAAGGAAGTCAGCGCCTACATCAAGAAAATCGGCTATAACCCCGCCACTGTACCCTTTGTGCCAGTTTCTGGATGGCATGGGGACAACATGCTGGAGCCCTCACCCAAT
>TRINITY_DN42112_c0_g2_i1.subseq
CACTTCCTTCCCTGGCCTCAGGTTTATCTGATGGTCGATCACTGAAGGAATTCTGCGCCCCGGGAAATAATTCAGGATGGCTGGGTTCAAATCTTTCTTCATTAATGACTGGCTTTTCATGCGCCAACACCTTTTCAACTTTGCTGCTAGGATTGTAATATTTGAAATCCTGGTTTCTGTTCTCCGGGCTTAATCTCTCATGTAACTGGCTGCCGAGTTTAGCCGATTGCTCATCTTCCATTGAATGACTTCGATTACTTGTAACACTTTCTAGGTCTTCGCTGTGAGTCGGCTCGTGCTCAGATGATATGCTTGATGAGATAGATGCCTTTTTTCTAATCTGGAGGGATGTCTTCCCATCTATTTTGTCAGCCTTATTTAAGCACTGCATATCACCATTAGTTTGTATTACACATCTGTCTGTCAGGCTGCTTCTCTCTGCTGCCTGTC
>TRINITY_DN42151_c0_g1_i1.subseq
AAAGTCAAGTTAATTTTCAGATATTAATCATAATTGAATGAAGGTACAATAAACATTTAATTTTCTAGTTCATTCTTGCCTCTAAAGATGTAGGTATAAACATGTTTTCAAACATCCCCATAAAAATAGGAAATCAATTTCTGCATAAATTCCACCAACACCTCAAAAATGTAGTCCAATGTAGATCTTGCGGCCTGCACCTTTACAAAGGCATAGTTAGACACTGACTGCATGATTTCTGTGATGTACATTAAACTGGTTTCGCTTAAAACTGGAAATGTAACAGTTGTGTCAAGCAGAATCAACATCAATATCATCAACATGGGAAGAAAAACTGCTGTTAGGAGAAGGGACAAAATGTGTAGAGCAACTCTTTTTTTCTTTACGGTACTTTTCTTTTCTGCCTCTTCTTTCGAACAAATTTCAATTTTTGGAATGATAAGTTTGTCA
>TRINITY_DN42160_c0_g1_i1.subseq
CTTTAGGATAAGTTACTTGATAAACCAGGTTTCCCCAACCATTTTCTGGGGCATGCAGTATTCCTTCCACCAACCGCACACCCCTCATACACTGATTGACTGGATTTCGGTATCGGAGGCCACATGCTCCAGGAAACTGGGCAGCAACAGTAGAGAGCAAGATTGTCCCATCGTCCTCCGAGGGGATCTCCATGGGTTCATCGTTCTCATCTTCTGTGATGCGGATATATTC
>TRINITY_DN42160_c1_g1_i1.subseq
AGATGGAATACATTCGTATCACAGAAGACGAGAACGACGAGCCAATTGAGATCCCATCTGAGGATGATGGCACGGTCCTGTTGTCCACCGTCACCGCCCAGTTCCCTGGAGCCTGCGGCTTACGTTACAGAAATCCAGTTAATCAGTGCATGAGGGGTGTCCGACTTGCGGAAGGAGTGCTTCATGCCCCAGAAAGCGGTTGGGGGAATCTGGTATATGTCGTCAATTATCCAAAAG
>TRINITY_DN42163_c0_g1_i1.subseq
ATGGAGTCTGGCGGAACTGTTTTAAGTACCAATTGGACGGATGTTGGAAAAAGAAAGGTGGATGTGAATCCTCCTGATGACATGGAGTGGAAAGAATATAACTGACAGATTTGCTTTCTGCATTTAATCACTTTGGGGGGATGCACCATACATGAGGAAATGAGTCTGAAATTCATGCACTGACGGGTTGTGGGAAGATTCTTTATCATGTTCACATTTGCTATTTACATTCTTAAATGTATG
>TRINITY_DN42166_c0_g1_i1.subseq
AATCCACACGCATCCCAGTGGAAGGACCCCGCTCTGAATCAAGTGATTTGCTTTTGTCAAGAAAGTCGCTATTTGGATCAGTGGGTGCCAGTGATAAACCTCCCTGACCGATGATGGAAGCTGGACGAAGGAAGGCACAATAGAAATGCACTGAAGTTTTCAAGTACTTTTGTCGCGGCTCGAAGACGAACTGGTCGCACTGCCGCAGCAACTGAAAAAAAAACAATCAAAACGGACGCTAAGTGGATAGACTGAGGCTGAACAACCTGTTGTGTGGGGAATGAAGCTAG
>TRINITY_DN42170_c0_g1_i1.subseq
TTGTTATGACCACCTTCTGAAGATGGCTATGGCGACAGTCACTTTGTCATCGGCGGAGGGTACGCCTGCGGGCAGAGAAGTGTTCGCCGAGGGCCTTTTGGAGCTGCTGCAGCCCGCCGTGCAGCAGTTAGATTCTCACGTACACGCTGTCAGAGAAAGCCAGGTGGATTTGCGAGAGCATATTGACAACCTAGCCACAG
>TRINITY_DN42238_c0_g1_i2.subseq
CTACAAAGGGGATTCCTCCGGGTGCACATGGTGATGGTGGGTGCCCTGCTGGGACTCCCGTGTACAGCCATTGGGCAGGCCCCCTGCTGAGATTAACAAGGCCTCGCTAGCAGTGCCAGCGTCCTCGAAGACCAACTCACAGGACTTCTCCTTGGCCGGCTGGTAGCCATCCTGCTCATCGTTACAGCCACTGTTGCCATTGCTCTGGAAGTAGCCGTTGGTGTGTAACTTGGAGGCAGAGCGCCGCAAGCACAGAAGCTCCTGGAAGGCGTACCGGAAGTCTGGGCTGCGGCAGTAGATGAGGGGGTTGAAGGCAGAGTTGACATAGCCCAACCAGTTCAGGAAGTAGTAGATGTGGACTGGCACCAGGTTCTTCCGGATCACATGCACAATGTTGACGATGAAGAAAGGCAGCCAGCATAGGGTGAAGATCCCCATGATGATGCCAAG
>TRINITY_DN42242_c0_g1_i1.subseq
TGTTCCTGGCTCAACTGAAGGATGAGTGTCCTGAAGTGCGTCTGAACATTATCTCCAATCTTGACTGTGTGAATGAAGTGATTGGGATTCGCCAACTCTCTCAGTCCCTCCTTCCTGCAATTGTGGAGCTGGCTGAAGATGCCAAATGGAGAGTTCGACTTGCGATCATAGAGTATATGCCTCTACTTGCTGGACAGCTG
>TRINITY_DN42271_c0_g1_i2.subseq
CTGTACTGCGGTTTACATGGGTGCTTCTCCACATTCAGAAGCTCGTTGATAATGTTGGGCTCCTCCAGCCGTTGCCCAATAAGGAAAAGGATCGCCACCATGCACCGCACTTGGTGGTAAAGGAATGCCTGTCCAGTCACTTCAAACTTGTGGAGCTGAAAAGGTCCGCCCTCTCCTGCCACAGGCACCACCTTCGCCGACAGTATTGTGCGCTGAAAATTCATCACCCCATTGGCAACATCCATCTTGCACAGGTTTCGGAAGTCATGGGTACCAACGTAACGCTGCGCTGAAGCGTTCATCAGTACCACGTCCAGGTCAGCGCAGGGGAAGTAGTAATGGTATGTCCGCTGTAAGCAGCTGAAGCGAGCACTGAACTCCGGCTCCACTGGTGCCCAGGCCAATACTCGAATATCTGGAGGCAGCACACGGTTCAAGATGTGGGCGTAA
>TRINITY_DN42276_c0_g1_i2.subseq
TCCCAGCCTTTCCCTCCAGGCTGCTGAGGCATTCTCAGGCCCACCATACTAGCTGCCTCCTCTGCTGAGCGCTCACCACCGCTGTGGTAGGTTTGATGGAGGGCCAGGTGCTCACGGACACTTCGCAAGAGGCATAGGTATGTGGCAGCCTGGAAATGCAGCTCGTGCTGGGCTCGACACAGCTTCTCACTGGTGACCCG
>TRINITY_DN42283_c1_g1_i1.subseq
TACTTATTGAAAAACCATGCACTGCTGGACTTCTGAGCCAACAACAAGGCTGGACGAGTTCCTGATTTGGCACAACAAAAGAATTAAAGGCGTTCACCACAATGCTGCAACTTCAAACCTTGGCACTGTTAATAGTCCTAGGCTTCTTTTCAAACGAGTAATTCCTCCCTGACCTTTGTAAAAAGATAAATATTGTCAAT
>TRINITY_DN42285_c0_g2_i2.subseq
CGTAGATACTTCTCAATAAGATCCTCGCGAGTCATAAGCTGTTCTGGAGGTGGCACGGTGGGCATGGTAAATTGGTGCTGCAAGGGGCTCGCCTGCATCTTCTGAAAGGAGGCCTGGCAGATGAGAATGGGCTGCCCATGTTGAATTGCACGGACTGAGCGAACACAGAAGCTCCTCCCATTTCGTGTTCGATCCACCTGATAGAGGACTGGAACCTTTGGATCAC
>TRINITY_DN42310_c0_g2_i1.subseq
AATCAGTTTAATGTAATTTTGAAGTAACACATCCGTAAAACGGCTTTTGTGAAATTTTAATCTCACGTTTTCCTAATAGACATATTCGTTTTAGCGAAGATGGTGATCAAATGATTGTTTAGCAGCAATTTTACAGAAATGTAAATCATTTTATTAACAGGCATCATAAACAGATAATACTCTTATTTAAAAACCATGAGTGCCACACTGTTGAATATACGACCCATTAATAACTTAAAGTATTTCCCATTTTAAAAGGCAATGTACGTAGCATACAAAAACTATACTAAACAAAGAAGCTATAATAAGAATACATGATTGAAGTGTCTAAAATGATATATACAGTACATCGTAATTATTGTTAACCATGTGTTCAGTGCAGTGTTTCTGTGCCAGGATTCTTATCATGCTTCACTTTCCCCAGCAACTGAATTCTGCACCTCTTCTTCC
>TRINITY_DN42311_c1_g2_i2.subseq
AAGATAAAAGTGCAACAGGGGTGAAGAAAGTTGTGGGATTTTCTGCCATTGGCTTTGGAAGACATGTTAGAAATGTTTTGATATCGTACGTGGAGGACACATCAAAGAAAAAGCCGTAACCAGACAAATAGCTCTGAATCAGAAATGAATGATGCTCAATAACCTGTGTTAACTGCACTACTTTTATACCAAAGATTTTGCAAAAAAGCTTTAACAGTTTCGTTATTGCTACAGTTTTACAAATGCCATGCTACAAATACATGCATATATATATTTTTTTTCTAATGGAATGGGTGGTCGTTGAAGCTGCTTATTTTAAAATATTTATCACTGTA
>TRINITY_DN42322_c0_g2_i1.subseq
GCAAAGCGGGCTTGACAGTTTGCCAAACGGATGAATTCTTGTGTAAAAATGGCAAGTGTATACCGAGTACCTGGAAATGCAATTCAGCAGACGAATGTGGGGACAATTCAGATGAAAAGAATTGCACAGTTCCCCCAACAGAGCCTCCGTCTACCGTCTGCCCCCTTGGAACATTTCAGTGTAGCATCGCCCATTCCACGCAATGTTTGTCCAATGAATTAAGATGTAACTCAGCAAAGGACTGTGTCAATGGCTCAGATGAAGAAAACTGCCCTGATCTTTCTTGTGGCAAGAAACTTGGTAATTTCTATGGGTCCTTCGCTTCGCCAGACTTGTTCCGCTCTGACCATAGTCGGGCAGATCTTCATTGCACTTGGTATGTCGATACTCAGGATAACCGCCATGTCATTCTGCAGCTTGATTTGCAGCTTGGTTACAGCGACTACGTAA
>TRINITY_DN42327_c0_g2_i1.subseq
TCTGCCAGGTGTGAAGAAGCCATTGGGCAAGTATGGGCCTACAGACATTGAAGACACAACAGGAAGTACAGGTGCCGAGTCTAAAGAGGACGATGACGATGATATTGACCTATTTGGGTCCGATGAAGAGGAGGAAAGTGAAGAATCAAAAAGGATAAGGGAGGAGCGACTGGCACAGTATGAATCGAAGAAATCTAAGA
>TRINITY_DN42337_c0_g1_i1.subseq
AGTTCCCAACTCCCATATAACATATGTCCACCTCTACCCATCCCCAGTCTTCTCCTCCATACAGGGCTGAGGGCCTATCCCTGAGGTCGTTTCTCCGGCTTGGCAGCCAGTGCTTGGACAAACACCAGGTCACTGAGGTACGAGGCGCAGAGTGTTGACCAAGAAGGGGTTTAGGTCTTCGGAGTTGACTGCCCGGTGTAGAGAAGGCTCCGACGCACTGCGCTCCAGCTTTGGCAGGGCACGCTGAAGTATTTCGATAGATACCAGGATCTGGG
>TRINITY_DN42342_c0_g1_i1.subseq
CGAGGCCATGCCGGTGCGTGGACATGGGCGGCATCACGTTCCAGGTTTTGGTTTTTGGATTGTAGCATTCGACTGTATTCAACGTCTTAAGGCCATCTCTTCCTCCGACCACGTACAACTTATCGTCAAGCACTGCGACCCCGAACTGCAGTCTTCTTCCATTCATGTTCGCTACTGGAGTCCACATGTTTGTGCGGAGGTCATACTTTTCGATGCTTGTAGCGC
>TRINITY_DN42351_c0_g1_i1.subseq
ATGTACCTAAAACCTCACTGTCTTCACCGCCATGGCCTCAGATAAAACTGCCAGATCCACAAGAAGAAGCCATACAGCATGCTGAACTTGTGCAACGAGTAAATAACCTAATCGCAAATGGACAGTTCGGAAGGCTCTTTGCCGTCATTCACTTTGCTAGTCGTCAGTGGAAAGTAACCAATGAAGATTTGATATCAACTCGTGGCGTTTTTGATGCTGAATGTGGAGATCGAATCAGACTGGAAAAGGTCTTGCTTGTTGGCAGTGACGACTTTACGTTAATTGGAAAACCTCTTCTGGGGAAAGACCTTGTACGAAT
>TRINITY_DN42356_c0_g1_i2.subseq
AGGCTATTACATTATGTCCAACACCGGCCTTAGCTTATTTTCTCCTGCACAAAACGTGTAAACCTAAAAGGGGTTGAAAGGAGTATGTGAAAAAATTATGCCACAGCAAGATATCTCAACAAAAATTAACAAAATAAACCGCCCGCTGAAGCAAATGATTTACCTAAAACTGTTATACAAAACTGAACATCTAACCTTAAGTGCAAACCAGTGATTAAACTGCCAATTCTATTGGAAACTGAAATTCAGTTTGTAGAAGAAATCACAGAACAATTAAGATTATGGTCCAGAAAGTTGCATTTCTACACAATAGACAATTTCAGAAGCTTTCATAAACAGTCTTGGTTATTAGAAGTCAACTAATGAGGCCGAAATCCTTGTCTGTGAGGTACTTTGGACGACATTTGGAGAAAAACTACACCGCAAATTGTAATTGAACTGTTTTTACAT
>TRINITY_DN42373_c0_g1_i1.subseq
GAATAGATTGCAGTCCTAACACCCTCCTCTTGCATCATTAACGTGCGATTTCAGACTGCAGGATTCACAAACACCTCAATCAGATGATGCCTCTGCCAGGTGCTGAGTTGGTGCACAGGCCCTTGCAGCTCTATCGCTATCTGCTCCGTTGTTGCAGACAACTGCCCTCCGAACCCATACAGCACCATTATAAACATGCAATACGACAG
>TRINITY_DN42380_c0_g1_i1.subseq
AAGACCAGGAAGAGGAGCAGGAAGCTTGATGTTGAGGAAACTGCGAACGAGCTGATACGTACCAGGCACTCCGCCCAACTGAGCCTGGTGTAGGTTTCCAAAGACTGTCACCAAGGTGTAGTTTTTGTAACTTTGCTCTAGAAACTTTAGGGCCTGCTCCACAAAAGCCATCCTCATCTCTATACTGCTTCGGCTTTTTAATGTGTCAGTTGCTGGCACAAGCAAGACATCAGTCATTTGCTTCACCATGCTCCAAAGCTCCGTAATGTTCTTGTCATCCAGTCGTGTTG
>TRINITY_DN42390_c0_g2_i1.subseq
AACTGCAATGCAGATTTGAACATGGATCTTGCTGGGCTAACTCTGCCTTTCAAAGGACCGGACCTGGAACTCTCTCCGAAGAAACTCAGGCTGCACATGGTTACCTGGAATGTGGGCACTGCAGGTCCCCCTGATGACGTCTCTAGTCTGCTGCAGATCGAGTCAAGTGTGGGAACTGGTGTGGACATGTACATCATTGG
>TRINITY_DN42403_c0_g1_i2.subseq
GTGAGGCACAAGCCTTCGATGAAGAGTTCCAGAGGGAAACAGCGCATTACCGACCCCAGCAGCGGGGAGGTGCATCCCGTCGACGTGCTGCATTGGAGGGGGCCCCCTTGGCCATACAGGGACCTGAGGCCTCGCCCTCCAGACAGACACGGCGATATGACTGGTGAAGACCAAGAGATGGGGGATGCTAGTGTCACCCCTCTGAAGATGCAACTGGACCTCTTGTACAGACGGCA
>TRINITY_DN42427_c0_g2_i1.subseq
CCTTATCTGTCATATCAATACCAAGACCACTCATCTCTTTTTCTAATACTTTTCGTTCAACTCTTTTAGCTGTTCTTGGCAACCTTGGACCTTGTTTGTCTTTTTCCTTGGATTCTAATATTTTCAGTTTCTTCTTTTCACGAATTTGCTGAGCTAGCTGTCTGATTTCCGTCATTTCATCATCTTCACTTTCTGATTCACTGTCATACTCCCCTGCAGCTTCTTTCAGCTCCTCCTCCTTTTCCAACTCTTCCAATTT
>TRINITY_DN42432_c0_g1_i1.subseq
TTAGCCTAGAAGGCTTTCTCCCTTCACAGTCACTAAAGAATATAATGAAACAAAAACTTTATATAAACAGTTTATTTACTCTAAACAGCAACACAGACAAAACGCCATATAAACACAAAAAGGAAGTGATGCAGAAGCAAGATGCCGGCTGACTTTGGATTTCTGGGGCTTTTAAGCAATACAACCTAATTTTTGGACAGACAAAATGTTGGGGAGGAGGAGGGGGTAAAGATAATGAGTCTTTTTCATACAGCCAGCTAGAGGCTAAATAGAGTTCTAAACATTTTAAAGCATGCCTGCATCAGATGGCAAAGTAAACTAAAGGTACTAGTGAATTTATAGAAGTATAAAAGTTTATAATTTTACAGCAGTTGAAATACTGACATCAATATTAAAATAAAAGCAAGTTTTACATCATAACAATCAAAAATACAAAAGACCGAAGGAAGA
>TRINITY_DN42435_c0_g1_i1.subseq
CAGGGAGCCAAGATCCTGGCGCGAAAGGTGCGGCTGCCCCAAAGTCACTCCCGGCTCGTCGCCTGCCATGTTGCGTGAGAGGTGGTTAAGGAGTCCAACACGGCCGCCTGAGACAGCAATGGGAAACAAGGGTCCGCTCTCCTAGATTTGCCCCAAAATGCGCGCTGGTCCAGCGTCTTAGTATTGATAGCTTCTGTTGA
>TRINITY_DN42438_c0_g1_i1.subseq
TGCCTCTGAAGGGTTTCCAGCGACGGAGATGCCAGATCAGTTGGGACTCCATGCGCAGCAGCCTATTGCACTGGAGGAAGAGGAGGAAGAATTCATGATTGCCCACTCTCATGTAGAAGAAAACTACAATGAATATGTATCAAGAGGTTGCGAAAACAAATGCCATTCACACTTTCATGACACATTAGGCCAGTCTGATGATCACCTTCATCATCATCATGACTATCATCATATTCTGCACCATCATCATCATCAGAACCACCATCCTCATAGTCATAGCCAGCGCTACTCTCGGGAAGAATTGAAAGATGCTGGCATCACCACCTTGGCTTGGATGGTGATAATGGGTGATGGATTGCACAACTTCAGTGATGGGCTAGCAATAG
>TRINITY_DN42441_c0_g1_i1.subseq
CAGTTTCTACTCTTTAGAAGACCTTTACAGGCACCTTCATATAAGTTTTACATACAAGAAGGCAGTTGATTTCAAGTTTAGCTAGCTTTCATAGCCTAACGAATGATGTACAAGAGGAGGGACGTTTCGCTTAGCCTGTAAAATATAGCCTTTTGATTTTATAATGCCTCTGCTCTTAACAATCACGGAGTAACGCAACAGCCACAATGGCGTCCACTCCTTTGAGTGACTATCTTCAATTGCTTCTTTGATGGTTTCCTGGAAGCTGGACTCCGTGAGCAGTT
>TRINITY_DN42448_c0_g1_i2.subseq
CTGCAGGAGCAACCGTCCAATCGTCGCCACCCTTTTAAGAGCTAGGGCCATGTCGGACAAATACAGAGTACCGCAGACTAAGGAGAGAGAGTTTGGTGGTGCTTTGGGAGCTGCTGTACTTCTGTTCCTCATGCCCAGCACCGTGTTCTACCTCCTTCTGACCTGTGGCACAGAACAAGCGAGTGTGCTGAGCCTTCCAG
>TRINITY_DN42456_c0_g1_i1.subseq
GGGGTGATAAGGACACCAACACAAAGCTAACATCTTCGGCCTGTGCCTCATCTTTCAGCCTCCATGGCAGCCTTGGGCTCACTATCGCCATTAGCCGCATGGCCTGCGGAAGCTGGAGGAGGTGGGTTGGGAGTCCACATGCTTTGTTGATGGTGTTGGCTGGAAGGTGGGATCATAGGCCAAGCAGGGCTGAAGCTTCCATGGTGGGGGGGAGGAAGTGGTGGTGAAGTAGCCATGGATCCAATCGGGCTGTTGCCACTCAGGCTCTCGGAGGCCTTCAACCGAGAAAACATGGCTAGGGCATCAGGAAAATTGGGTGGCGTGGCAGGAGTGTTGGCTGGTGTACACATCATGTGGTGATGAGCATATGGTACGTTGGATTCTTGGAAGAAAGTACTAAGCGCCGTCTCAAACTCCCAGTGTGCCCCCCTCAGGAGCTGCTCCGCCTGG
>TRINITY_DN42495_c0_g1_i1.subseq
TTGTAAGATGCCGTATATATGAATTGTCTTTTGAGAAGTACAAGTTTCACACTTTTTTGCTTGTCTTTCCCACCACCCTCGAGATGAGAGCATCACTGTTGGTTGTTCATCTTTTCCTCGGGCTTCATGGAAGCATACACTGATTTACGGCTCTTTTCCTCCTTCTCTTATGGAGGAGCTCTCTTTCTGCAGCTGGTCACATTGGCTTGGTTACAGCAGGGTAGGGGATGTCAGGCACCAGTGATCAGCAGCAGTGGAGATCTACTTCTTCACAATCTGGATAACATCTTCGTGTTCTATAATGTGCGTCAGTCCAACTCTCTGAGGGCTGTACTTTGTGCTTGTGCC
>TRINITY_DN42503_c0_g1_i1.subseq
ATGATGTTTCTCTAAAGCTCTCTGACATGTACAAGAAAGAACTGGAGCTTAAGCAAACGATTGTTCAAGAGATTGCACATACTGGTGACCAGGACCTCATGATGGTTTACTTATCCGCTTGGTTGTACGAACCTTACATTGACAATAACACCAAACTGCTACTGGAAAGCATGCTACTGGAAACAGGACACAGGCCACTATAACATCTTTACAAAATCACAATTTGTGAAACGTGT
>TRINITY_DN42514_c0_g1_i1.subseq
GCCATGAGTAACAGGTCGCATCAAATTCATGGTCATTTCTTCAGAAGAGGAACTTCATCCTTTAAGTGATGACATGCCCGCTCTCATGATTTCATCCACCAAGAGGATATTGCTAGCAATCACAGTGCAGGAGTGCAACAGCTGCTTCTTAACACTGTAGTTGTCCCACACACCAGCATCTGCTGCAACCATTGGTTCAC
>TRINITY_DN42523_c0_g2_i1.subseq
AAGATTAGCATTTGTAAGATAACAAGAGACTGCAAACGCCGGACACTACTCACAGGAAAACGTGCACATCTAGGAGCTGGAAAACAGCACCATGTGAACAACAAGAATGCGTGCATGCTCTCAACCAGACGGTAGCAGAGGAATACAGAACATCTTCTGAAAGTTGCAGCTGGACCTAAAATCTCACCATTATTGAGCTG
>TRINITY_DN42524_c0_g1_i1.subseq
GTCAACAGTTCCTTACCTGTCTGAGTTCCCCTGTATAGCCTGAGAAGCGAGTGCTTCCCGATTAAAATTGAAGAGCAATGTCCTTGTACGATGACATGGGTGTGGAGACCAGCGATTCCAAGACGGAAGGCTGGTCAAAGAATTTCAAACTTCTGCAGTCTCAGCTGCAAGTGAAGAAAGCAGCTCTGACCCAAGCGAAG
>TRINITY_DN42529_c0_g2_i1.subseq
AAAGTCACAACGTTTTTTGACAGCTCTGGATCCAGGTTGCCCATGGAGGGCATGCCCATAGGCTGCTTGCCCTGTGCGATGCCTGGGCTGTGCATGTTGGTCTTCGGTGATGGCACCCATCCAGGAGACGAGACAGCCATGGAGGGGGACTTCAGCCGATTAGGGGAGCTGGTGGGCGAGCGTACGCCAAGTGAGGGGGTGATCACTTGGGGTGACTTCATCGGCCCAGACTGGTTCGAAGGCGGCAAGTTTCCCATCTGTGATGGTGTCTGTGGGGACTTGAGATTGGCCGAAGGTGATGTGCCCATTGGTGAGTGAACTTGACCGAGCGTCGGTGACTTGAGGTGTCCCAGATTGGGGGAATTCATCTGGTTCATGCTGATTGTGAGATCAGAAGGGCGACGGCCCAGGCCCCGTGCTGCATTCGGGTGAAGATTTCCCATGTTCACC
>TRINITY_DN42555_c0_g1_i1.subseq
CACCTAAAGCCTCCTCAGAGCCCTTTTTTTGTCAGTTTTCTTTTTGGCCGCTAGCTTCTTGTCCCTGTCACCAGCATGCTTCTTGGCCATGGGCCCGTCCCCATTGATCGCTCCAGAAGAAGAGCATGGGTCAGTTGAGTCCTTGCAACGTAGGCTGGTTACCTGTGCATGGATTTCTGTGAGAAGACGGGCACGACTGGCATATTCTTCATAGTTTTCAAGCAGGAGGCGCCCAGCCTCCTCGTTCAATGCAGACTCTGGGTTTGGGTGAATCAACAAACACTTTATGGT
>TRINITY_DN42564_c0_g1_i1.subseq
TTGCGATTCGTCGCAAGAAACTCCATGCCCAGAGACTAGCAACCTTGAAAGTCCTCCTCTGGGCGCTGTAAGTCCTGTCTCGGGCCCTGCAGCGCCCAGGTGGACCAACATTGACTTGGTGGAGGTGCAGACCAATCCAGCAGTGTTAGCTCCTGCAGGCACGGAGACCTCAAGCGTGTCTTCCTTGGGGATCTGTTCCATTGGAGCGGAGGATCAGTACGAGGACGATGTGCACCCGCTGTGGCTTTGGGTATCCGGAGGAGAGTGCCTCGTGGACGCCCACACCCCGTTGAAATGGTTCACCATGCAGCCAG
>TRINITY_DN42572_c0_g1_i1.subseq
CTTGGAAGCCGCCAAAATAGTTTATTATACAACACACAACTGATTCTGTACAGTAGATGAGAATTTATTGTGACTGGTCTCAAGCATCTGAGTAGGCTTTTGAGGATTGATCGATAAGGTTCTTATCCAAAGTTTCATACTGATACCAGGGCCCGTCCCCTCTTTGGCGCATCAGTCGGCGGGCCTCCAACTGGGTCAAC
>TRINITY_DN42581_c0_g1_i1.subseq
GCATGTGTACAGAAAGTTCTAGAGAAACTGGGAGACGTGCAAGAAATGTTTGAAAAGAGACAAGCGAGTCTGAAGAAGCTGGCGGCGAAGCAGACTCGACCAGTTCAGTCTGTCGCGCCCCACCCGGAATCTTCACCCAAGAGAGCGTCGCCAAAGACCACCCGACCCTCATCTCTAGCTACCCCCCGAAGACCGTCTGACGTTCCTGTCACACCACCTAAGTCTGTAAGTGAAGCAGAGCTCGCCAAGAGAAAAAATGTGAAGAAAACCAAGGGCGGCATAAAG
>TRINITY_DN42582_c0_g1_i1.subseq
AAGAGACATGTCTAACCCCCTCTTTATTTGGCCACTGTAAAATCAAAGAAAAACAAAAAAAATCATTTGGGAACGTATTCATATTTGTACAAATCATTCACCCAATATGGACTGTATTATACACGACTTCACAGGCAATTAAATCCAATCTCATCCTGCAGTTAGAAATGGTATAAAAAACATCATCTGGTTCACAGGTGAAGGCTCTTTCAGTGCTGCTTGCATCAAGGCTGAAGGCAACTATGTTCTTGATAACCCACGATTATCAAGGTCTTTTAC
>TRINITY_DN42585_c0_g1_i1.subseq
CGATAGGCGCCTCTGGTTCAGCTGGAGCAACAGCTGTAGCTTCTGTTTCTGTGGGATATGCATTTGCTGTATTATAGGATGTGTAACTAGAGTTGCAGTTACCATAAGGATCATAACCCATTTTCGCATAGTAGTTTGAGTATTGCTGGTAGTATTGAGTGTAATCAAAGGTTTGAGTCTGCGGGTTCTCTGGCTTCAAC
>TRINITY_DN42598_c0_g2_i2.subseq
TACTATAAGGACGACCTCTACGAAGAGTACGTCAAAATGATGACGAATATAGTTATCTTGTGCATGATAATATGCATATCTTTATCTTTCTGGATAGTGTCCATCACTGCAAGTACTTACTATGGCACTTTGAGGCCCATATCTCCTTGGCGCTGGCTTTTCTCTGTGATAATTTCTATTATGATAGTGTCTCGTGGCGTTAAGAAGAGGAGCCTGGACCATAGTGGTGCTGCAGGAGGATTAATCATTGGCTTCATCCTCACAGTGGCAAATTACAGCTTTTTTTCTGCATTGATGGCCTTTTTTGTCACATCCTCTGTTCTTACTAAATGGAAGAGTGATGTTAAGAAGCGCTTCGACTCCGAATACAAGGAAG
>TRINITY_DN42605_c0_g1_i1.subseq
CTGGTGCTGGGAGAGAATCGAGTAGATACGGCGCGCCTCGAAGTCTTGAGCTTCAAAGATCCGGCTTCCGCAACCCCAAAGTTTCGACTTTCGCTGCTCCGTCAAAGTTCTCACGGTCCCAACTTTTCCCCTCACCTGTTCAAACCAATGACTTTCGGATCCATCTAATTTTACTGCAATTCCTTGCTCAGTGCGCGAGC
>TRINITY_DN42623_c0_g3_i1.subseq
GGATTAGAATTGCAGGAAACATCCTGTCATACTGCAGAAGCACGGAGAGTGGACGAGGTCTTTGAAATGGCCTTTGAACAAGAAGAGCATGGCTTATCGTTTTCTCTCAACCACCATTTTGGTAACATCTTAACTCCTTGTGCAGTTCTTCCAGTAAGATTGTATTCAGATGCAAGGAATGTTTTGTCTGGAATCATTGATGCGCATGAAAACCTGAGACAATTCAAAGAAGATTTCATTAAAGTGCTTTTGTGGACACTTGTGCACCACTGTTATAAACGGTCGCAAACACAGACCAGTTCTGAAGAAGTGCCAGACACTAAAAAGGATGAAGTTGTGAGCTTACAACTACAAAAGCCAAATGAAATTACCAATATGTTTACAAAATCTAAGATCGCAAAGGATACAGTAAGTTTTAGTGCTGATGCACTTGATGAGTGGTCAGATGAA
>TRINITY_DN42635_c0_g1_i1.subseq
GCACTGCTCCCTGGACGGCACATGCTTACAACTCTCTGACCTCAGTTGTGAAATCGTGCAAAAATTTCAAAGTGCGGATCAAATCTGCCATGGCCCTTGCAACTCCATTTAAAAGAGAACAGTATGGGAGCACTGCGCAGTACAGTGAGATCTGGGATGCCCTGGTCCTGGCCCTGCAGAAGAGTGAGGACACACAAGACTTTCTGGAGTTCAAGTACTGTGCCAGCCTGAGGGCACAGATCTGCCAGGCTTTGATCCACCTACTTAGCCTAGCCAATAGCAGTGACCTGCCATGCATCCGGAAGACCATCGTCGAGAAGGGAGAGACCATCCAGACCTACATATTGCAGTACATCCGATCAGGAGGGGATGGAGACGAGACCTCCAAAGAGCCACAGGAGCGAGACAAGATGTTGTCAAAAGCCATTGAGCATGTGCGCAGCATCCAGG
>TRINITY_DN42640_c0_g1_i1.subseq
CTCCTATGTAGAAGCTGGCTGTTCTCCTGGAATGTTGATAGAACAGCTGGGGGACATGGCCACTCCACATTTTTCCCATAGTCCGTCATGCTCCGCACGTGCTGAAAGCGGCGCAGTACTTCCAGGAGGTATACCTTCACCTTGTAGCGCTTGTAATGTCTCATGATGGTGTAGGTAGCCCATAGATAGCGGCAGCGCTTCCGTGCAAGGGCACCACGCCACAC
>TRINITY_DN42651_c0_g1_i1.subseq
TGATCAAAAACCTGGCAGTTTGAAGGAATAGGACAGTGTTTTCGCCTTCATAAGTGCAAGATGCTGCCAATTTTGTGTACAATGATGGAAGCCCGCTAAGCAATGAATAGCCGTGACCACCACATGCCTTCCGGCATACTTCTATTCCCGCAGTGCAGTACTCTGTGACAAGGGCCTTCAGACCTGCAGCAATGGCATGAAG
>TRINITY_DN42652_c0_g1_i1.subseq
CTGCCCATTTTTACCCAGTTCCATCTCCACTATGGCCACAGGAGCGTTGACTTGATCCGCGAGCCGGGACTGGGACTTTAAGTCGACTCTCCAGTTCATGGCCCTCAGGCTGTTATCCCACCGGCTTTGAGTGATAAGGCTCTCCCGGATTTTTGCCTTGTGGTTCTTCCAGAATTTTGCAATGACTGCGGCCTGCTCTGATGTGATGCCTCCCTGCTTTTTGGTCTGAGCAGTGAGGAATGCTTCAAGCTGGTTCAGATCCATGTCAGCTGACACAACAGACT
>TRINITY_DN42662_c0_g1_i1.subseq
GTCGTGCTATGTGGAGGATCTGCTAGAATCCCAAAACTGCAGCAGCTGATTAAAGATCTTTTTCCAGATGTGGAGTTGCTGAACTCTATACCTCCTGACGAGGTCATTCCCATTGGTGCTGCAATTGAAGCTGGCCTTTTGCTTGGTAAAGATAACCTGTCATGGGAAGTTGAAACTCAAACTATTGAGTGTTCTGCCAGAGATATTTTTGTTAAG
>TRINITY_DN42666_c0_g1_i1.subseq
CCACGATAACTCCAGCAGACGGGCGTTGGGTGGGATCGTAAGCTCGGCATTGATCAATGAGTTCCTGCAAGTCCGAAGGACAGTCTGAGGGAAGAGGCTCTAGGTACTTTTCCGATCCAACCTTCTCAAGGATCATTCCTGGAGTAAAGCCTTTCAGTGGGGTTTTCCTCGTTGCAATCTCCCACAAAACGATCCCAAAG
>TRINITY_DN42667_c0_g1_i2.subseq
TATACCTGCTAGACCGGGCCGGCATGCCCTACCCAGGACGAGGAGACCCTATCAACGTCACCCGGGTGGTCTCTGCTCTGGTGAACTCAATGGACGACAACGGCGTGGTGGCCGGCGACTGGTCCGGAGATTATTCGGCGGGAACTAACCCCACGGCCTGGGTGGGCAGCGTGGACATTCTGCTGAAGTACCACCAGACGGGGTCGCCGGTGAAGTACGGCCAGTGCTGGGTGTTCTCCGGAGTCACCACCACAG
>TRINITY_DN42680_c0_g1_i1.subseq
TCCTGCTCAGAATCGCTTTGCTGTCACTTTCTTCTTTCCTTGCTTCTGTTGTTTCCTTCCAAGCTTCTCCTTCCTGGCTGCAGCAGTGGTGAATGTGATACATTGAGTATCTAGAAAATCCAACAGCTTTCCCATAGAAATTTTAATTCCATTCTGCTTCAGCTCGGCCTGAAGTCCTGACAGCTCAATGGGCTCATACAAGAGTATCTTCCTGTGCAAGTCGGGGTTTAAGTGAAGGTACCGTCTGACTGCCTCCACCTTATCCTTCTCCTTGACAGCAGCCTGGGATGATGAGATGGCCTCTTCCTCTTCTTCCTCACCAGAGGCAAATGCAGTTTCAAACTCATTGGTCGAAGAGCTTTGCGATTCAAAGGAGAT
>TRINITY_DN42701_c0_g1_i1.subseq
GTGGATCCATTTCACACATTATTTGGAATTGCTGGACTTTCTTTATTAGGAGAAGAAAGAGTTAAACCAGTGAACCCTGTTTTTTGCATGCCTGAGGATGTACTACGAAAAATAAATGTTCAACCAGAACTTGGAAGCTAGACTATTCACTGGAAAACAAAACATTGCTGTTACATGATTTTATTTTGTGGAATAGTTTATTTTTAAGAGACTACTTGTTTCCCATGAAACAAAACAGGTGCATACTGGAACAAGAGTAATTGCACTATCAGCCCAATTTAAGGGTTGTGTTCATGTGTTAATTTAAAACCTCATGGCTGTATATTAAAGAATACTTTAAAACCACGTTTGGAATTTCCAAAAATGTACAATAATGTTCAGCATCATTACCCTCATTTTTGTCTAATATTAAAGAAAGCCAATTTGTA
>TRINITY_DN42703_c0_g1_i2.subseq
CACAAAACCGAAACCGTTTTTAAGATTAATCTCTCTAATGCGTCCATATCCCTTGAAGAATTTCTCCACATCCCGCTCCCGGGCATGAGGACTCAGGCGCCCAACAAAGACACGGCAGCCACTCATTTTGCCCTAGAAGAACCTTTCCACTGCACCAGTTCTTATCCAGGGACCCCACCACGCCTATTCAGGGGTTCCGT
>TRINITY_DN42707_c0_g1_i1.subseq
CCCCTCAAAGCCTGGAACAGTCCCTTCCAATTGAGGTCCAGCACGACCGCCGAAGGAGGCAATTTTGTGTCCGACTCAACGGATGCCATGACCGGGCGGTGTTGCTGTATGAATATGTTGGAAAACGGACAGTGGACTTGCAGCACACAGAAGTTCCTGATGCCTTCAGAGGCCGAGGCATCGCCAAGCACCTGGCTAAG
>TRINITY_DN42716_c0_g1_i1.subseq
ATAAAATTGTTGATTAAGCAGGATGATGACCTTGAAATTCCTAACTACGATGACATCTTCAGAGACGATGAGGACGAGGATGGAGACGATTCTGGGAACGAAAGTGATGCATCTGAGCCATCTGGGAAACGCCAGCGGTTTGATGAGGGAGCATTAGAGAGGAGGATAGAGAAACGACGAGCTCGGAGAGCATGGGAATC
>TRINITY_DN42719_c0_g1_i1.subseq
GTGACCGTCCAGGTTTTGAATCAGCTCATTCAGAAGATCAGAGAAGACCTGCCCAACCTGGAATCCAGCGAAGAAACGGAACAAATAAACAAACATTTTCATAACACACTGGAGCATTTGCGTATTCGGCGAGAAGCCCCAGAATCCGATGGTCCAATTTACGAAGGCCTTGTTGTTTGAGTGGGAAGTCCTTTAACAGTGTACCTATTCTTTTCGTTCCATATATGTCATTTGTTTTATAAATAGAATAGTTTCTTCTTAGAGTGTGCCTTTTGAAATCGCCAATTGGACCATCATTCATTTATTTCAGGACATCAACCAAATACGTAACTGCATTCTCCATACTGCATTTGAATAAGTAATACGTTTGTATTGGACCAGTAATCTAAATTCGATAATTTTAGCATTGCCAAACCAGTTCCATAATATTTCTAAAGTGCAACACTCTAA
>TRINITY_DN42723_c0_g2_i1.subseq
AAGGAGTGCTGATGAGAGTGACTGGGGGCAGGCCTGGGTTCGTTTCTGCCGCTTTATCTCGGCTAGATTGCTGAATGTCAGCGATATCACATTTGGAATGTTGAACTACATTCCCCATTTTAAAAGGGTTTCCCCCACTCATTTCCTGTAGATCCTCTCCGGTCTTAAAAAGGTGAAGATATTTGATATTCTCCAGGTCATACTTGGAGGGCTTCTTGTAAGTGTTAGAGTTCTGTGGACTCAGTGCCTCACCGGTCTTAAGATTTTGTATAAGTAGGTCATACTTTGAACCCCTTGACACCATGCCCTGCACACGGGTGCTGCTCCTAGACGGTAGGGGCAAGATGGTAGCTTTAGAGTCCATGCTTAGCATCCAGTTCCGGCTGTTAAAATCATTGCCACTGTTCTTGTCATGGTCACTCTTAAATTCCATTTCTTCACTCTTGGCTT
>TRINITY_DN42730_c0_g1_i1.subseq
ATCCATTCCATACTAAATGGGTTTTGTCTGTATTAAATAAAACACAAACTTAACTTGAACATTGCTTTCTTTCAACATGACAGGCATCAAGTCAAATGTGGAATTTCCAAGGAAGTTAATTTACTAATCCCTTGTACCTTAAGATCATCATTTACACTGAAACCTTATTTAATTTGTAAATCTGTAAATAAGAGCATTTCTACTACCATAGTGTTTCTGTACATTGTTGTGTAAGTATATTGTTTAAATAATGTTATATT
>TRINITY_DN42735_c0_g1_i1.subseq
CAGCACTTGCTCTCGCACCACCCGGGCCTGTCGCACGAGGCGCAGGCGCACCTCAAGGCCGAGCACCACTACTCCTTCAACCACCCCTTCTCCATCAACAACCTCATGTCCTCGGAGCAGCAGCACCACCACCACCACCACGCGCATCACGCGCACCACGCGCACCACAAAATGGACCTCAAAGCCTACGAGCAGGTGATGCACTATTCGGGCTACGGCTCGCCCATGGCCGGGGGGCTGCCCATGGGCGCAGTAACGAACAAAAGCGGCCTGGACCCCTCCTCCCTGGCAGGCGACCCTTCCTATTACCAAGGTGTTTATTCCAGGCCCATCATGAACTCTTCCTAAACCTTCC
>TRINITY_DN42746_c0_g1_i1.subseq
GGGCTGCTCCGGAGCCTCCGGGTGAGCTTTAACCGGCTCGGGCCCGGGTGGGAGCAGGGGCTGCCTGCCGCCGCCTGGAGGATACACTGGAGCAGAAGCTACAGCAGCGTTCTCCCAGGGATCCAGGAGAGGACGCTGATTGCGGTGAAACCAGATGGGGTGCAGAGGCGGCTGGTCGGTGACATCATCTGTCGCTTCGAGAAGCGCGGCTTCAAGCTGGTGGGCATGAAACTCCTGAAG
>TRINITY_DN42748_c1_g1_i1.subseq
CCGGAAGGATGCCGGCGGCCCGTTGGAATTTGCAGCCGAAGGGCAAGATTTCTTCAGTAACCAAGATCTCTTCTCCGAAACCTTCATACCACCATGGCAGGGTGAGGAGGGCCTCCCAGAAGGTAGTAGGGACAGCTCGCTGGAGGATAGGGATAAATTCCACACAGACTGCAGCCTGGAAGTTCCTGCTCTGAGGACCATAGCCACATCGACCAGTGAATTCAAACCAGTCCCTCCATTCAATTCCCGTGTGTTTGAGTCCAGGGGAATCGCTTTTGTGTCTCCTGCTATCCAGCGGGAGATGAAGCCTGCTGCACCAGCTGGTGGTGCAACAAGCACATCGAGTATCTTCCAGTTTCACATGTCTCACCCCAACCAGAGTCAGCCCGGGGTGGCTCAGGGCTTCTACAGTGTCCAACAAGAAGGTACAACGAATCTGGTTCAGATGTG
>TRINITY_DN42773_c0_g2_i1.subseq
TATCTCGCGACCATGCCTAATAAAGCGGCATTCATGGAGGAAAATGTTCGCACAGAGGTGGCATTTAGCTCCTCTTATAGCAAAATACCCCGAACTTCTGCTGTTTATTCAGGAAACCAAAGCTCCTAACCCCTGGCTCTAGGGGTCCGCAGTTTGGACGCGGAGCGGCGATTGGGTACCGCACGCTGGCGTCTGCCAGCCATGCTGCGTCACAGCGATCCAGGCTGGCGAACTTCCAGGCAGCATAAAGTTGGCCAACCTTGGCGATTTCTGCTCCGTCCTCTTGACACGCGGTCTTAGCCTCCTCAAAATTCAGTTTATCGGGGTGCTCCAAGTAGTACACCTTCC
>TRINITY_DN42790_c0_g2_i1.subseq
GCTAATGCCATTGGCAGAGGAGCAAAGTCGGTACGTGAATTTTTGGAAAAAAACTATACAGATGAAGCTAATGAAACAGATGACCTAACAATTAAACTAGTGATCAAGGCCCTTCTAGAGGTTGTACAGTCTGGAGGCAAAAATATCGAGCTTGCAGTTATGAGACGAAATCAGCCGCTAAAGATTTTGAACCCTGAAGAAATTGAGAAGTATGTCGCTGAAATCGAAAAAGAGAAGGAAGAGAATGAAAAGAAGAAACAGAAGAAAGGAACATGATTGAACTTTTTTCTGTGTGCTTTTTATTGGAGTCTATTATCATGTGTGATTGGACTTTACCAGGTGTAGGGCGTATCCCAGATTCTGTCAACTTGATTGTGCTAAATAAACCTAGCCATTTTTTTTCA
>TRINITY_DN42792_c0_g2_i1.subseq
GCATTAAACTTCGTGGGAAGGATATTGGAAAACCCCTCGATCCGCCACATCCAAAAAAAATGAAAACAAAGCCTCGAAGTCAGTTAATCCAGCTGATCTCGAAGTCTGGTTGTTAAACTCCCAGGCTCACCCTCCTCCCTTTTCACACCACTTGCAGAGTATGTGAGGCATTGCCCGCTTTGGTTGAAGGTGGTGGAATAAAATCCCCGCAAGTCTTTATACCTATTGTAAAAAAAAAAAAATTATGAAAGCAAATGTACAGAGATTGTTCTTCTCCCATTCTTACTTTGTTTTTCTAGAGGGGCTATGCTAAATTAAAAAAGTGTGGTTTAATTTTCACAGA
>TRINITY_DN42797_c0_g1_i1.subseq
GGAGGCATTTGGTACGGAGTGGATGTCAACAATGAAGACATTGCAGACAATTATGATGCATGTGTCTGGGAACCAGCGATTGTACGAATCAATGCTTTAACAGCCGCATCTGAGGCCGCCTGCCTTATTCTATCAGTGGATGAAACCATTAAGAATCCCAGATCCACAGTAGACTCATCTCAGGCTGGCCGTGGTCGTGGAAGAGGAAGGCCACACAACCACTAAAAACAACCCATCTGCATTCTACAAGCTCCAGCATCAGTGCGCCATTGTTATCTAACTTCTCGAGTGTTGGATAAAGATCATATTCATGACATTCAGTTATCTTAATGT
>TRINITY_DN42798_c0_g1_i1.subseq
GTTGGCGGTGCTGTACGAGAGATCACAGGCTACTCCACAACATTTCGTCAACAAATCAGCATCCAGTCCGGCGGCGAGCACGGGGACTGCCTGCGCACGCGTCGTGGTTTCCACCACAAGATTGAGGGATTTCCACACTGCGTGGTCACTGATGGTGTGGTGAACTTTTTCCTTGCCCGGACTGAGAAAATGCTGCAGGTTGGATTTGATCCTCGTCTAAGTCGTGTGGCACACTTAG
>TRINITY_DN42805_c0_g1_i1.subseq
ACAGAGCCTCTGCGTTGTCTCCACACAGTTCAGGGTTATCGGCTTTGCTCAATGTAAGTGGAAATGTCAATTTCTTCAGGCAATTCAGCAACGTTTACTTCAAAACGATCTTGGACGTCATTTAAGATCTTGGCATCGGTTTCATCAGACACAAATGTGATGGCCAAACCCTTTGTGCCAAAGCGGCCAGCACGAGCCAC
>TRINITY_DN42859_c0_g1_i1.subseq
GTATCATGGAGCTGAAGACTCTGAAAGGTCTTGCATTGCACGACATCTTGACCGAGGTCCACTTGTTTGTGCACAGAGTTGATTTTCCAGCTTCTGTTCGAATACATTTACTGAGCAAGATGGCGGACATAGAGTACAGACTTGCGTCAGGAACTAGTGAGAAGATCCAGCTCAGTTCTCTCATAGCTGCTTTTCAAGTG
>TRINITY_DN42874_c0_g1_i1.subseq
CCTCCGATTCCGACGATGAACTTCATGGTGACTGCGAGGAGCGGCAGGACGCAGGACTGTCTCACCGGGCTTTGCGTTGGGAAGGCTTAGGGGCACCGCTTGTCAACTAAAGGCATCGAACTCCATTTTGTTGTAGGAATAGCGGGCTCCCGTGATGTCGTCCAGGGTTTGGCCGCGTGCTCAGGGGTGTCCCAGGCAGC
>TRINITY_DN42896_c0_g1_i1.subseq
GAAGCGCGTATGCCTGAAAGCCAGAACAAGCTGCAAGTAGATGTGCAACTTAGCAATAATCTTGCTCAAGTATTCATAGTACTCAAGGTCAACCACCAGTAGGCACTACAAGTTATACTGAGTGATTGTGACAAATCTTGCTGTCTATGAACCCTTTCTACTTATGGTGAGGAATTGCTCAGTAAACTGTTAAATACAGATGTTGTGATTATTGCATGTT
>TRINITY_DN42900_c0_g1_i1.subseq
TGCAAATGAGCACTGAATGGCACTATATTTGTTGCATATCTCAAGGTTTGCTTTGATAATGTCATAATCGGTGTTGAAAAGGGGCCCACTATCTTTCAGAACCGCCTTCTGTATGCTGTAGACATGCACACTGCTTATCACTGCAAGCTTGGACTTCATAGCTTCTAACTTCTCTTCCTTTATTACGGCCACCTTGTGAT
>TRINITY_DN42904_c0_g1_i1.subseq
AAACAACTACAAAGCATGCCCCTCCACATCAGTTTCCAGAGTCAGTTGTCTATAGATGTTTGGAAATTACGATGCATTGTGAAAGACACAAAGGTAAAACTGAACTCTAGGTAGGCGATCTAACCACACCTTTTTACCATATACTGCATGCACACAAGGCAGCAGGGAGATGTATTGATCTGTGCACATGGAATGGGCAA
>TRINITY_DN42923_c0_g1_i1.subseq
GGGAGCGTGTTTTGTGTTTCCACGGACCTCTCCTTTATGAAGCCAAGTGTGTGAAGGTTTCCATAAAGGAGAAACAAGTGAAATACTTTATACATTACAGCGGTTGGAATAAGAACTGGGATGAGTGGGTGCCAGAGAGCAGAGTACTCAAATACGTGGAAACTAACCTGCAGAAGCAGAAGGAACTTCAGAAGGCTAATCAGGAGCAGTATGCAGAGGGGAAAATGAGAGGTGCAGCACCAAAGAAGGCCGGGGGTCCGCAGCAGAAACATGTGGAAGTAAAAACGAAGAAAAATAAACAGAAAACGCCAGGGGCTGGAGAAGGCAGTAGTACGAGTGAAGCTCCTCAACCACCACGTAAGAAGAGAGCTCGTGTAGACCCCAGCGTTGAAAATGAGGAAACGTTTAT
>TRINITY_DN42943_c0_g1_i1.subseq
TTGATGTGTTGAGGACGTCCTGAACCCTCAATTGTTTTAGCACCCCATCTTTGCTCCTGCTCCGAGATATCATTCACAAAATCAGGGTCTGTGTCCCAATCGTCACCAGCTGACTCCACCTTTGCAGACACATTGTGTCCAACAACTGACTTCCACATCTTGTATCCCCGGCTCCCGGAGCCCACTCGGGTTCTTGCACAGTGGGTGAGCACGGATGGTTGGGTCTCAGCGCTTTCAGGCCTCCACAGTAC
>TRINITY_DN42945_c0_g1_i2.subseq
GAAGTCTATGTTTGGACATGCAGAACGAAAAACTCCTGTGAAAAAGCTGGCAGCAGAATTTTCAAAACTCAAAACCAAAACCCCCAAGAACTCTCCAGTGAAAGACGAGATGTCCGACTCTTTGTCTGAAACTGGCGCAGAGCGAAAGCTGCGACGGAAAGAGACTCCCGAGAGAGTGCAGCCTGTGTTCGAGATCCTTCTGAAAACGTGCCCTTCTGGCAAGGGACACAATGCTCCGCTCGTGGACCGAGGCCTCCTCCGGGACAGCGAAGAGCTGCCGTACCTCTCCACCACAGAAATGTACTTGTGCCGGTGGCATGAACCTCCCCCGTCCCCCCTACGGGAGCCATCGCCAAAGAAGGAGAGTGTCGCAATT
>TRINITY_DN42948_c0_g1_i1.subseq
CAGAAGACCGCGAACCAGAGGATACAGAAGATGGCATGTCTGAACTGAAGATAGTTCTCCTTGCACGCAGAATGGGGTAGCTGCCCACCTCCAGCGACTTGGTAAGATCGAGATCATGTAAAATCAGGAGATACCCAGACGAGGTGGAGATCAGCATTTTTGAGCAGTCGGGCGTTAGTCTCATCCGCATGAGGAACCGAGTGTGAAAGAATTTCTTGTGCGGGCATCCATCTTCAGTGCAT
>TRINITY_DN42970_c0_g1_i1.subseq
CAGCCCCACTGTGAGTTCTCCCTCTTTAATCTTCTGTCCATCATGTATACCTTTAAAGATCTGCAGTAACTCTTCGCTTGTCACAAGGTGGCTATAGTTGCAGATAGTTTTGCATTTCCATCTATGGCTGCTCGCCTCTGGAGTATTCTCGGAGTGTTCACCTGAGGACTGTGCTTCGTCGTTCCTTCGTTCATCCTCAGAGCAGGTCTGCCAGTCATCGCTGTCTAAGCAGTCCTCATATTCATCACTTTCCTCATCTCCTGACGGGTCTTCCTGCCTGTCACTAGCACACAACGATGAGTTTGGTAAACCACTTGATATTCTTGTGTCCTCTTCACTACTTTCGCCTTCAGCTTCGGATTCACTTTGTTCTTCAATTGCATCCTCAAACTCTTCTCT
>TRINITY_DN42972_c0_g1_i1.subseq
GTGATCACCTTCAGCACCACAGCTTCCGGCACCTCCACCTCCCCAGTCACGACTACTGTCCCCAGCATCCAGCCCATTGTCAAGCTAGTGTCTACATCACAGACCGCGCCCAGCAGCACGTCGACTGGCAACGTCCAAAAGTACATTGTAGTGTCCTTGCCAACAGCGGCCGATGGCAAGACTCCGCAGCCCCAAGGCGTCTTGCAACAACCATCTCCCACAGCCAGCGCCAGCTTGGCTCTTGCGGGACTCCCTGCGCTCCAAGCAGTGAAACAGGAGCGGAGTGAAAGCCCACCAGCAGCAGCCTACCTCACCGGAGCCAGTGCGGCCTTTGGCAAGACTAATGGGTC
>TRINITY_DN42996_c0_g1_i1.subseq
CTTAACACTACAAAACATTTCAAGACTCAAGTTACAAAAGAATACCACATTATTTGCATCTGTAATTTCTCTCATTTTACTCAGGTTTACAAGAGAAAGCTAGCAAATGGTTAAGAGATAAAGCTAAAGAGAACTAAATTCTGTTCAAAACCTTTAAAATAAAAGGTTACGCTCATATTAAAATAATGGATTAACATATTTAGTAGATCTAGCTTTTTTAACACTAGTTAAAGAAAGGTTATTTTGATGGTCTTCTTTTGATCGCCTATTCTTCAAATGCAGACCGGAAATAGCAAAGTTCGTTGGTTTACAAGTCTTGCTCTTCAATTTGTGCTTTCAACAAAAAAAGTTTAGGTTGAGTCCATCCATTCAGATTTACGCACTGTGTTTTAATAAAAAGGGATTGTTCATAGAAAAATTACTTTGAACAGTATACAGGACTGGAGGAGA
>TRINITY_DN43009_c0_g1_i1.subseq
CTTTCCACTCTTTATTCGGGTCTGTAGCGAAGGAGTAGTAAATCGGCCCCACAATCTCATTCATCCCCTGCACGTAGGCGATCCCAGGGTTCAGTTTGGCGTAGATGAAAAGAATCCTCTCCACCACCTCCCAGTGCGCCTCGCAGCCATTGGGTAGGAGCTCATACTCATTCCAGGCATTGGAAGCGGCCGTCTTCATGGGGGAGCTCAC
>TRINITY_DN43023_c0_g1_i2.subseq
CAGTCAGGATATTCTGAATCTGCCTTGAGTGGCACCTCTGCTCCTTGCTTGTAGATGTTGACTCCCATGGCGTGCGTGGTGAGCAGCGCAGCATCCTTGCATACTTCAGGCCCTTTCAATTCTTCTTTGGGTACACTCCTTCCTTTACCCTTGACCACGGGTTTCTTGGCGTAACCCCTGGCCTGCGCCGCCCGGTGTAT
>TRINITY_DN43069_c0_g1_i2.subseq
GACCAAGAAAAAGAGATGGATAGAAGTCGCGCCTCCGATGAATTAAAAACGAAGCCATTTCCTAGCATAGGCGATCCATTTGTTACATCCGTGTATTCCTTAAGCATTAAACAGGAGGATGAAACACATTTCCAGGAAATAGAAGCGCCAGAGTCCATAATCCGTGCAGGTGTTTGCAAATCAGCAAACTTCAAAGGACAACAAGAATCTTCCCGAAAAGAGAAGACATCCATTTGCACTGAATGCGGTAGCAATTTTGTTCTGCCAGCAGATCATTTTGACCGTTGTGAAATTGACTGGGAACAAAAGAAACATGTATGCAGTGAATGCACAAAAAGAAATTGCTGGACGCTGCATTTGGATAGTAATTCAATTACCCACACAAGACGAAGCTTAGATACCT
>TRINITY_DN43070_c0_g1_i1.subseq
AAGAAATCTGCAAAACACGTAGGAGGGGAAGAAAAGGGCAAAACATCAAACAGAAACATTGGCTCACACACCGTTCCCAGCAGAACTCCAGAAAGGCCATCATCAGATGAGTTCCGAATGGCTCCTTCTAGACAGTGCTGGGCTAAAGAGGAGCCCACAAAGTATGGACATTTTTCAGGTTTCAGTTGCAATGACAGTGTGCTAAGAGAACTAGATGATGGACAGTTTGAGCAGGAAGATGGAGTAACTCAAGTTACGTGCATGTGACCAAGTAAGTA
>TRINITY_DN43080_c0_g1_i1.subseq
CAAACAGGCCCCATAAGTGCCACCTTGGTGATGACTCGCCCCATCAAGGGTCCTCGCGACATCACGTTGGACCTGGAAATGGTCACCGTCAACACTGTTGTCAACTTCCGAGGAAGCTCAGTCATCCGGCTGACGATATTCATCTCCCCTCACTCATTTTAAGTCAGGCATTTCTCCCTTTTCTCTTTAAAAAAAGAGACATTGTTCCAATTTTGTTGAACTTTTTGTTCTATCAAAACCAGTCCCAACACGGTAACTC
>TRINITY_DN43089_c0_g3_i1.subseq
CCTGTCCTAATGACAGATGTCGTTTCGCAAAGAATTATGGGTTGAACAGGAACTGTGTGTAGTCAGTTGATACACGGTCAGGCGGAGAAGTGGTGTTGAGAGCATGGAATCAGCTCTGGAGCAACATCTGGAAGAGACGATGAAGAATCCCTCCATGGTTGGGATCTTGTGTACCGACTCACAAGGGCTGAATCTGGGTT
>TRINITY_DN43090_c0_g1_i1.subseq
TTCCCAAATGTTGACGTGCAGTCAGATTCATGAACACCATACAGTGCACCCAAGAATACAAAAATACGCATGTCTTCATTTTTAACAGAAGACTAAAGTCCATCCAGGCACGTGTGGAGTGCTCTGGGAGCCTTCGCAGTGGACAAAGGATGGGTACGGTCAAGCGTTTCCCAGTCTATAATCGCAATGCATGTTGTTGC
>TRINITY_DN43093_c0_g2_i1.subseq
CGGTGTTGGGTTTGGTAATGGCTGGCTAACGATGACTTGCACCACATAGTCCTTGGGGATCTTCAGTTCCTCCAGTCGCATTTTGTCTGTGAGCGGCCGGCCAGAGAAAAACCAACGCTGGCTGGTGGGCTCCACGCCCTCCGTGGTGTGCAGGCGCCGCTTCATGTGGTAGACCGTGTCCGTGCTGCGGACCAGAAGCTTGAGGTCTTTGCCTGTGGAGAGACGCAAGCGGAGCTGGCATTCGTGACCGGAATTGGGGTTTGGTTCGGGGATATCCAGAGTCTCAATGTCGCTCTTTTCTTCGATCATATTGATTGGAGGTGCCAGGCAGTAGACGGGAAGCTGGTATCTATTGCCCAATTCGTCATAACATTCAGTCAGTGCAC
>TRINITY_DN43094_c0_g1_i1.subseq
TGATTAATACACAAAAATCAAGCATCAATCTAATGCCGTCACACAGTTGGTGAACTCGGTAGTGTTCAAATTAAACCAATAAAATAAACATTTGTGTTTCATCAACATGCTCTCTGATCACTTTATAATATTGTAATCGCTGGTGGGAGGCGGTTGCTTGTAGAATTAAAACGTGGTTGGTTTTTATTCTGCTACGCTGCATGGATATGAACACATTGTGTTTCTTTAATTATGCCCGTGGATTCAGAGATTATGCAATATAAAGCTGAAGCTGACTATGCCATTCCACATTTACCAATAATTATTTTCTTAACATAGTTTAATGCTTGGCACTATGATACAGTAACAAAACACAGAAAAACAGCATACAAAATTCTTAAAAGTTACACCCAAAACTGTCTAATAACTTCACATTCAGTCCTTTATACACAGAAATAAGTTATTGAAAGT
>TRINITY_DN43104_c0_g1_i1.subseq
AAAGGGTTCGACGTGTTTAATGCCCTGGATCTGATGGAGAACAAAACATTCCTGGAGAAGCTGAAGTTTGGCATTGGTGACGGAAACTTGCAGTATTACCTGTATAATTGGAAGTGTCCCAGTATGGGAGCTGAGAAGGTGGGATTGGTGCTGCAGTAAACCTATGGTCCTCTGGGACTGGATGAAGCCACTGAGCTGTGCCAGCAACTGACCTC
>TRINITY_DN43128_c0_g1_i1.subseq
CATAAGAGTCTGAAGAAGGGCGAGTGTTTTTCCGCCTGGTGCTGCACACATGTCCAGGACAACATCACCTGGTCGCACACCAAGAGCCAAGACAGGCATGACCGATGCAGCATCCATCAGATAATATGAAAGAATTCCAGTAATATCTGGTCTTGCAGGAGGAAATCGGCTGATGTCTCCTTTGGCAAAAGTATAACATTTGACGTTTGAAAAGTTGTATAAGAGATTAGGGTCAAATGATAGCTCCTGGGAAGGGGTCTCACCATCTGAAGACCTTTCCACAGCTACCTGTCTGCCTGGTGCACCAAGGAGTTCAGCGGACGTCCGTTCTGCTTGGGAACTCACACTTTCATCTGGCTCAGAGTTTTGGATTTTCTTGTGAGACTCATAGATGAAATCTTGTGTATTAAGAAGCTCCATCTCCTGCATCACCTTTTCTGCCTCTCCAAA
>TRINITY_DN43129_c0_g1_i4.subseq
GTTGGTCACCGCACAATTTGGGAGGCTCTGGAGGATTCTATGTATTCCTTGATCTTCAAAAACAATTCCATTTAGGTTGAGGGACCGTAAATTGTGCAGTGTCGAGCAGACATGAATAATAGCATCAGAGGATAGTCCCATGCACCATTCTAAGCCAAGGCCATGCAGATCTTTCAAAGATTTCAAGTTCTGGAGGCCGGAATCTGTTAGGGAACGGAAATTAACAAGCTCCAATGTCCGCAGAGCTTTCAGATTTCTCCCAATGATGTCGAGTGCACCGTCTGTGATGTTGCACCCTTGAAGTCTCAAATATTGTACATTCTTAAGATGCGCTGCAGCTTTCTCAAAACCTGAATCTGTCACTCGGTACGTACCTGTGAGGGACAAGGACTTCAGATTAAGGTTACAGCAAAGTGTTTTCAGTTGGAGGTTGGAAAAGGCCGGAACGTG
>TRINITY_DN43154_c0_g1_i2.subseq
AATGACTTTGTAAATTAAGTAACACTATCACATCAGTGCATGTCGTATCGTAACTGAAATTGAAGGCTTAACAGTATGCCTCATCCTGGTTCAGAGCTTTTTTTATCTACTAGTTGTTGCCTGATAAAATGTAATCTGTTGGTAGGGTTAGCGGCTTTTGTCCAGTGGTTTCTAATCAGAGTCGCTGCTGCTGCTTGAAGAATCTGTTGACATAACTTCAACATCATCTTCATTCTCCTTGTTATGCCCTGGTGGATCCAACATGAAGTCGTTGCTGTGACTCGGTGGTAGCATATTCATGGACATTTCACTGGACTGCCAAGGATACTGCGGAGCTAGTACAT
>TRINITY_DN43161_c0_g2_i1.subseq
TTTGCAATACTTTCTTTCTCCTGTTGTGCAGTGATACTCTGAATAACATTCTTCTCTACCCATTTCACCATGTGGTCTTGCTCCCGGCGGAACTTAACGTGCTGCATGTTGACTTGATAGTCTAAGCGTTTCTTCACCTCATTGTAAACTGTGAGTAGTCTTTCCCGATAATTTGATTCGAGTAGCATGACAACGTTGTT
>TRINITY_DN43173_c0_g1_i1.subseq
AATAACCTAGAAGGTCAGAGTTTCAAGGCCCCGGATTATAAAATGAACCACTCAGGACTACAGTCATTTTACAACTTGACCAACCACACCAATAATGAGAATGCTTGCTCCAGAGACAACTACGTCAGTCAAGTTGTCTTCCCAATTCTCTACACAGTTCTGTTTTTCGTAGGAATCATCATGAACGGCTTGGCAATGCGAATTTTCTTTCAAATCCCCAGCAAATCAAACTTTATCATATTTCTCAAGAATTCAGTAATTTCCGATTTGCTCATGATCATGACGTTCCCCTTCAAGATTCTGAGTGATTCTGAACTGGCACACTGGTCCCTCCGGGCTTTCGTATGCAGGGTGACTTCAGTGATCTTTTATACCACCATGTACATCAGCATATCATTTCTGGGACTGATAACCATCGACCGCTACCAGAAAACCGTCAACCCCTTTAAA
>TRINITY_DN43202_c0_g1_i1.subseq
TTGAAATGGCTGGCGGTAAAGCAGGAAAAGATTCCGGGAAGACCAAGACAAAGGCCGTTTCCCGCTCACAGAGGGCCGGTCTTCAGTTCCCGGTGGGCCGTATCCACAGACATCTTAAGTCCAGGACCACCAGCCACGGACGCGTGGGGGCTACCGCCGCCGTGTACAGCGCCGCCATCCTCGAGTACCTAACCGCCGAG
>TRINITY_DN43207_c0_g1_i1.subseq
GTCGTGCTCATCATCATTTCAGGAGTTCAGGACAGTAGTTAAAAGCCATCTTTTTCAATCACCCATTGGCGTGCTCCGAATTGATCGATATTTCTCTTTACTTCTCTTTTCTCTCAAGGACCATCACATTTGGATTCACAGAGGATCGCCTTATCCAAGAAACATTCTTGGAATCTTACCCCTGAAAAAAGTGTTTCTAAGAAAATCTATAAAATACTATTGCCATGTATCTTTCAAGGAGGAAAAAAAAAACCTTCTAAAATGTAAACAAATCCACTCGGGCTCCTTCATCTTGGAGGAGTTAAGTCGTAGTGTTGGTGGCACAAAGTAGTGCAGTCGCCGTGCAAACGGGTGGTGCTCATCTCCTTAGTCGCACACTTAAGCCATCATCTAGGGGGCGCCAGAAAGCGTTCCAAGTAGTCAGCTGCGGCATCCCAGTGCTTCCAGAGA
>TRINITY_DN43211_c0_g1_i1.subseq
AATGTCATAATAGCGAGTTCTGCTGAAAAACCTCTAGATCTAAGGGGACCATATGATGTTGCTACATTAGGTTTGCTCTTTGGTCTCTCGGACGGTGAAGCCAAAGCCGCTGTTTCTACGCACTGTCGATCTGCACTTCTTCACGGAGAAACACGACAAACTGCATTCGGTATAGTGTACACAAAGAAAAAGCCTACTCA
>TRINITY_DN43223_c0_g2_i1.subseq
TGTACAAGATCTTCTGCATCTAATGAAAGTTAACCCAAAATCTCGTTTGTACAAGTCTTTGACCTCAAACAATCAGCAAGTGAACAGACGAGGGATTCTTCTCCATGTTTTAATGGAGTTGACAGAGTATCATCTGCAAAAAGAGAGTCGAGATGTAGACACACAGACAATCTCAACACCTCCCTATAAAGAATCAGTAG
>TRINITY_DN43238_c0_g2_i2.subseq
TTTCAACTGCGTAGAAAGAAGCAACAACCAAAGCTGTTTAAATGAGAATGTCCCTGGCGCAGAGGGTGCTGCTCGGCTGGCTCTTCACCTTGCTGTTCCTGATTATGCTAGTGCTGAAACTGGACGAGAAAGCACCATGGAACTGGTTTCTCATCTTTATCCCAGTCTGGATATTTGACACCATTCTTCTCATAATGCTCATTGTGAAGATGGCTGGGCGTTGTAAGTCTGTTTATGATCCTCGGAATGGCTCACAGAACATGAAGAAAAAGGCCTGGTGCCTTGTGGCTATGCTTCTCAAATTAGCCTTTTGTCTTGTACTATGTGCCAAACTGGAGCAGTTTGACAACATGAAACTGTGTTTTGTCTTTATTCCATTGTGGGCCTTGCTTGTTGGAGGATTGGTCGAGCTTGGCTACAACATCTTTTATGTTCGAAGGGAGTAAGTTT
>TRINITY_DN43260_c0_g1_i1.subseq
ACGGTTTAAGCAGACTAAAGATTGCAGCACTTTGTAAGAAGAGAAAAGACCAAATCTCCATTATAATTGTCTTCCTGGAACTTACTCTGCTGCATTTATTTTACCATACTGCAAGTCTGTGTATGTATACATATAAATACGAAGAGATTGCTCAAAACACTGGAATTTTATTAAGCTGCCACTTTTATAATGCATATTTGCTTTTACTTCCTAACTACATGTACTTGAAATGCTTACATATATATACAGATTATGTAATGATCCAGTGCTGTTTCCTTGCACGAAAGCTAATGTATGTCTCTCTGCTTTTGAGAAGTTTTCTTCCAGGATATTTATACATTACAGCATGTTTATTTATGTTCACACCCATGTATGATTACACATTTTGAAAGGAAGAATGAATAAATTACTGTTTGTGTGTCTATGTGTTACCTTAGAATTTCTAGCTTC
>TRINITY_DN43269_c0_g1_i1.subseq
CGTCTATCTGCTGGAACAGCTGTACCCCACCAATGCTTTCAGTCACGTCACTTTTGCGGGACACCTTTCTGTAGCGAATTTTGTATCCGGTGATCTGACCATTGTGTGTGCCTGGAGGCGGTGGTTGCCAGTGGACAATGATACTCTTGGAATTGCGAACTTCAAGAGTCAAATTTTGGGGGGCCGCGCTGGGAACATCA
>TRINITY_DN43299_c0_g1_i2.subseq
TACATGTATACGGTTTCTCTCCTGTGTGGATCCTCAAGTGTATGGTTAATTGTGTATTTCGAGTAAAACTTCGCTCACACTCATCACACTTGAAAGGTTTCTCTGTAGAATGGACATTTTTCTCTCTAGAATGGACATTTGGACTAGATTTAATATTTGAGCCAACATCCATTTTTTTCCCATGTCTGTTAGATTTGGACTGCCCATTCTTTTGGGTTACTGTCAATTTGGGATTGTTACGGGTACGCATTTTTCATTGATTTACAAATCCCGTCATTAAACTCTTGTGTTCCAAACAACTGAATGTGTATCCAGATGTTTTTGAACATCACAGCACTTATAAGGTTGTTTGACGGAGTGTCTCCTGGTGCTCCCGCTCTCTGTTGCTCCTCTACATCTGCTGTCGCATTTTTTCTTGCTTCGTTCTACAACTTGGACTTTGTTCTCTAT
>TRINITY_DN43300_c0_g1_i1.subseq
GTGGTGGGGCTGCACATGCAAGGATTGGGGTGTGATGAAATGCTACAAGGTTTTGCAGTTGCCGTCAAAATGGGGGCCACCAAGGCTGACTTTGACAACACAGTTGCCATTCATCCTACGTCTTCTGAAGAGCTGGTCACACTACGATGATATTGAGGCCACTGCTTTCAAGCATTGTTATTGAGGGCCAGTAGGATCATGTCGACCCTTCCAGAGAAAATAATCTATATATTTATAGACCTATTATAGACCCTGTGCTTTTTTAATGAAGAGTCAAGTAAAACACACTCCCTTTTGGAATTTTGTACCTAATAGTAAAAAAAAGTTTAAAACTATGCTTGTGGTGGAGGAAGGTGTCTAAATTCAACAATGAGTATATGCAAAAAATAAATGACATTGATTGCCTCTTTATGTTTTTTTAACAGTGATATTTAGTTAAA
>TRINITY_DN43312_c0_g1_i1.subseq
GCAGAGGAGGAGCAGAGCTACTACCTTCAGCAGCTCTTCATGCATTATGGTCAGAACGGCACCCTGTCCTTCCATGGACTGACGAGCCTCCTCGAGAACCTGGGGCTTGGCCAGGTGCAGGTGGTGGAGATCCAGCACGAAGATCTCGGTCACGGACACGTCTCGCACTTGGACATCTTGGAAGTACAGGAGCAGAAGCATGTCCACTCTCACTCCAGCCTGGAGCATGCTGGAG
>TRINITY_DN43325_c0_g1_i1.subseq
ACACGGAGCTCCAGCTGAGACGCGATGTCATCTTCTGCCAGTCCCTGGTGGCCGCCATTTGCACCTTCTCGAAGCAGTTAATGGCGGCCCTAAATTACCGCTACAACAACAACGGCGAATATGAGGAGAGCAGCCGGGACGCCAGCCGGAAGTGGCTGGAGCAGATATCCGCCACAGGAGTCTTGCTCAATTACCAGTCACTCTTATCTCCCAGTGTG
>TRINITY_DN43327_c0_g1_i1.subseq
CTCTCTGTGTTCTAATTGGAGCAGCAATTTATGCAGCCAAGCACGATGATTTCCATGCCAATATGAATTACTCAGGGGGCCTTAAAGAAGGGACCTATGGATACTCCTTCATTTTAGCCTGGGTTGCATTTGCTTTTACCCTAGTCAGCAGCATCATGTACTTAATACTGAGGAAACGTAAATAAACAGCAGCAGCTATTTCTAGAACTACTGGACACAACCAAAAATTCCAATAACCATTTTGTATATAATCATTTTTATGTGGTTTTGTAGTCGAGGCATTGTTTTTTTTAAAAGAGGAAACGTACTGTGTTCTTG
>TRINITY_DN43334_c0_g2_i1.subseq
ATGTCAATGTAGCTCTTCGAAAAATTGCCACCTTGTTACGACCAGACAAAGACATTGTTCAAGATGGAGACCACATGATCATAAAAACCCTTAGCACTTTCCGAAACTATAACATGGATTTCCATGTCGGGAAGGAGTTTGAAGAGGATTTATCTGGAGTGGATGATCGCACTTGCATGACCACGGTGAATTGGGTTGGAGATAAACTTGTCTGTGTACAGAAAGGTGAAAAAGAAGGCCGCGGATGGACCCAGTGGGTTGAAGGCGATGAGATGCA
>TRINITY_DN43339_c0_g1_i1.subseq
TATACGTTGTAGAAGAGCGCAGAAGAGATGAATCCGGGGAAGGTGCCTGTCTAACCGCCTGCTGGACAGCGCTCTGTTGCTGCTGCCTCTGGGACATGCTAACATGAGTTCTGATCGAGCCCTGCACGCCAATACCTCGTCAATCTACAGTCCTATGCATCCAGATCTGATTTTTGTTAATGTTGTCTTTCTACTATTAATTAGAGCTTTTTGCCAAGACAACATCACTTGTATTGGTTATCTTTAAATGTGTGATGGTACATGCCTCTCCTGATTGAGGCCATCACTTTTCTAAAGTATGTTTCATAGCTTTTTGTTGTAAGAGAATGTGCTGAATAATTTATGATGAAAGGTTTCTGAAGAAAACAATTATTTATCCTTCTATCGTACTTTCTTAAACTTAAATTTGCTGTAAT
>TRINITY_DN43356_c0_g1_i1.subseq
GCCCACCATTTTACGTACCAAATTCTGTAATTGAAAAGTTATATGGTGAATCCTGCAACATCAAGTTACTTGAGACAGTCGATGCACTGGATGACCGAATTAGAGGGTGGGGCCTGGATTATTTCCAGGAGACAATACACTTGCTCACACTAAAGGCTAATACTCCATGATAATGAGATCGCTAAACGACTAGGCACTCC
>TRINITY_DN43357_c0_g1_i1.subseq
GCATCGGTGGATTCATTCAATTGCTGACGAACCCCCAACAACCCACCCACCAACTCCTCGTAAATTTATCTGGGATAACCACAAATTCAACATGAGCGCTACTCCGGGGCAGTATGTCCCGTTCTCAACTACTCGCAAGAAGATACACGAGTGGGTCCCACCGGAGGCATCTGACAAGTAAAACTATCAAGAGACACACCTCAATTGCCATGTACATTTTTTCTGCAAATAAAACCG
>TRINITY_DN43398_c0_g3_i1.subseq
ACCAACACAGGTTTTCCAGATATCCTTGGGTGTCGCAGAACTTCAGTCATAGTCTCTTTTGTTTCTTCCATTCTCTCTAAATCACTAGAGTCCACAACAAAGATTACTCCAAAGGACTCTGCATAATAGTTCTTCCAGATACCGCGTATTCGTTTCCCGCCACCAAGGTCAAAGATTGTGATTTCAAACCTTCCTTGCTTCAGCTCAGTTTTTGAAAATCCAACTGTAGGAGCAACATCTTCAGGTGACT
>TRINITY_DN43404_c0_g2_i1.subseq
AAGCTGTATTTTCTTGGGGGAGAGGTTGCAGACTCTGCCCACAAATGCACACACTTGGTTGCCAGCAAAGTGACACGAACTGTAAAGTTTCTCACTGCGATTTCCATAGCAAAGCATATTGTGACTCCGGAATGGTTAGATGAGAGCTGCAAATGCCAAAAGTTTATTGAGGAGCAAAACTTCGTTCTTCGAGATGCTGAAGCGGAGGTGCTATTTTCCTTTAGC
>TRINITY_DN43428_c0_g1_i1.subseq
CTAAAAAGTTGCCTAAGACCGAACCACAGACTACTGGAGCAAGTGCCACACGAGGTCGAGGAGTAGACCTGACGGAACCGACACAAACTCCCAAGACTCAGTGTTGTAGTACCTAGACCTGCGGATGGCTTCGAACCGTGGCGTGAAAATTCTTCTGCTTCCGAATTGCTCTTAACATTGGAAATGAAGTGTTTAACCTGGCCCATTATAACTTCCAAAACTATTGAGAGACTTCTGGTGTTACTCGCATAACCAAATTATTTTAGGTGTTATGAACGTCATTTTTTTAATAACATGCATGTATAACAACCTGGCTGAAGTATCTCATCAGTCTACACAACATGGACATTTGAAAGAATTGTCTTGTTCGGAAGATTTTAAAATTGTAACGCTTATCTCTTCACATTTGGGGGTATGTAGCGGTTATTTTGTAGACCTTTGGGGAGTCTA
>TRINITY_DN43438_c0_g1_i2.subseq
ATATTATTCTTGAGTCAGGCATTCGGTCAGTTTGATGGCTAGTTCCTCAGGTTGGGCCACTCCTAGGAACAATGTCTCATGGGTGCTTTGCTTCATATACTACCATATGTGTTCTCATGTGCATGTTAAGATTTCCTTTTAAAGTGAAGCGTTTTTTTGCATTCAGTGCACTGATAGGGTCTCTCCCCTGTGTGCGTTCTTTGGTGTTGGATAAGATGGTGCCTCAGCCTGAAGCTGTTTCCACATATCGCACAAATATGAGGTCTCTCTTGGCTGCTATTTTCTCCAAGTTGGGACTTGCTTTGTATGACATGAGTTCTCTGATGTACGACAAGTTCCTGCTTCGTTGTGAAAAATGCCTCACATTCAGGACACGCAAATGGTCTGAGAATGATATTTGCATTTTGCTGGCATGTAAGAAGGTTTGCTTTCCAAAGATTTCTCTCAAAA
>TRINITY_DN43453_c0_g1_i2.subseq
TCACAGTCAAATCTTAACAAACATATGATTATTCATACCGGGGAGAGACCCTTTCACTGCATGATTTGTGGAAAAAGTTTCAATCAAAATGGAATTCTGCAAAGGCACATCCAAATGCACACAGGCGAAAAACCATATCATTGCAATGTCTGTGGCAAACGCTTCACGCAAAGGTACCACTATTATAAACATGAGGTAAAGCATAAAAATCAGCAGCAGCACTGCAAGATCGTTGTCGTGGAAACGGAGTGAATTCTGGAAAAGAGCAGTACTGAAAACAAGAAAACCGAGCCGGACAGAATCC
>TRINITY_DN43467_c0_g2_i1.subseq
GAAATATGCTTTTAAATAAAAACAGTTTCAAATCTGCGTTTCTTCTCTTAAAGTGCCTCATTTGCAAATATGTGCTGTTTTTTTCTTTAATAGCATGTATCTGTAACGGAATTACAAAAAATATATACCAGTTTTATTGCTGCTGCAGTAGAAAACGCTTCTTGTTATTTACATAGATCTCTATAGATGCCAGAGCAGAAAACTGAAATAAAACGCACACAAACATATACATTAAAGACCTCAATTATCATAAACAACATTCTTGTTAAAAAGGCAACAGCGTTCGAACACTTCCAATGTTATATACGCTTTAGATCTGCAGTGTATTTAAACCATCAATCTTCTAAAATACAATCATCTGGTGATGACGTCAATTTTCTGGACAGAAGACAGCGCATGCTCAGAGACCTTTTGCCTCCTTGGAGTCAAATCACGCGGTCAGACAAGTTC
>TRINITY_DN43479_c0_g1_i1.subseq
GAGTCCCGCGTTCGAGGCCATATGTCACGGCAGGCAACCCAAGGGATGCCAATCCGGAACACTGGCAGTCCAAAGTCGGCAGTAAAGGCCCGCCAGGCTTTCTTTCTTCATACGACAAACTTAACAAAACTTGCACGACAGGTCTGCAAAAATACACTGCGGTTACGGCAAGCGGCACGACGACCTTCTGTCCCTATAAACTGTGCTGCCATTAGGGCAGAATGTAAGCTGGTTTTACCTTTCTAGCTTTATGTGCTGTGCCTCCAATCATTGTCTG
>TRINITY_DN43494_c0_g2_i1.subseq
AGTTTGTGCCACAGGGAAAGTCATACAAGGAAACCACTTGTGCTGGTCTGCCAGTCAGTAGATCTAAAGGAAAAGTCAAGATTTCTGAATACCTGTATGTGAGATGTTTGGTGAAAGTGCACATTTATTGTGAAATTAAAAGATCTTCAAGAGACATTTGATTCATTTACCATTTGTTTTGCTTACCTCTGCACGCTCTGT
>TRINITY_DN43497_c1_g1_i1.subseq
CACCAGAATAACTCCAACAGCGCTCCAAACTCGAAGGTCACCCTCAACCATCACAATGCCACCAATCACGTCAGTACGAACTCCATTGGCAGCAGCTAGTTCTGGGCGGACATCTATCGCAAGAGCAACTTGGCCTGTCCAACCTTTTTGTTTTTACATTCCGTGGCTTCTGCTGGTGAGAGTCCACCCGCAGGTCAGTGA
>TRINITY_DN43499_c0_g1_i1.subseq
GAGAGTGAGAAGGAGTTGGATGAAGCAGAGGAATACAAAGATGCACGTGTGGTCTTGGAGGCAGTGAAATTAGAAGCATAATATTTACCAGTATGCTATGTTTTTGTACATCAACATAGTGATCATTCCACTTTGTTTTAAGAAACTCTGAGCACCGCTGAAGTATGTTGCCTTGCATTTGAATGTCCTTACTCAATGAGATTCCACTTCTGCTATGTTAAAAATAGTTGAATTCCAGCCAGTATGATTGTGTGAATCACTATACATT
>TRINITY_DN43511_c0_g1_i1.subseq
CGCACCACTCGGAGAGCGTATGGCAGCCCTCGTACTCCTGCAGAGTCGGCTCATCCAAGTCCCCTCGGTCACTGTGTGCTGCCGGCTCGAGATGTCCAGTGGGAGGCCCGGTGGTCCGTACACAGACGCAGCGATGGTCTTTGGCACCAGGTTTGTACAGTTTTCTAGGCACTCCGACCCAATCTCTCTCTACGCCTCCA
>TRINITY_DN43536_c0_g1_i2.subseq
GTTCGCATGGAGACATTTATGAAAGCAGTCCCTTGCATCATGGACAATGTTCCCTTTCTCAGGGTAACTTGGCAGTGAACTGGTGCAAATGCCAAGATAATGCAGATAAACTGGACAATGGTAAGCCGGGTCTACGAAGGACTCACACCGCAACTGCTATCACAGAGTGCAAGCCTCATGCGACTGTATCTCGTATTTCCAGCACACCACAAATTGAAGGAGGTCGGCTGAGCTCACATCGGTCTTATCCGAGGTCAGACCAACATGCAACTGCCAGCAGCACAGAGGACATTACTGTGGATGAGTTCCACTCTACTTGCAAGCACTCAAAACCACCTTTACAACGTCTTCTAGATATCAATAGAAATGATGCAAGACTCCCTCCTCCTTACCCTGGCCAGACAAAGCCTAGCACTGCGCCTACTCACCGACAGTTTGTCTCCTCAGCAG
>TRINITY_DN43546_c0_g1_i1.subseq
TTCTATGCGATTTACTGGGCAACTGTATTTTCTCAAGGGTATAATAGTGTGCAGGGAACAGCAGCGGTGAATTTGGTCGTGGAGTATTTGCCCTCTATAGTGATTACCGCCGCCAACTTTATCACGCCTATCATTTTTCAAAATATTGTTCGCTATGAAGATTACACACCTGCCTTTGAAATCCGACTCACACTTATGAG
>TRINITY_DN43550_c0_g1_i1.subseq
AAAGCACTATCGGACAGTCTTAAAAAGTGCAAGACGTCCCCTGGAGATGACTCGAAGGAAATCAAAGAGATTGAGGTTCTTATCAAAGAGCGCCAGAGCACCTTCTTTGAGATGGAAGCTTTCCTCCCGAAAGAAAATGGGTTGTATCTAAGGCTGGTGCTCGGAAACGTGAATGTAACACTCCTAAGCAAACAGGCAAA
>TRINITY_DN43561_c0_g1_i1.subseq
TTTCTAAACACCATTTCTCCCATGCAGACTCCTCGAGTGGAGGTGGAGCTATCAAAATGATTTTATCCTCTGTGATATTGACAGTCCTCAAATAGTTTATCATAGTCTTCAAGTTATCAACATATTCCTCCAGCGGGATATGCTGTCGAGGGTTTTCTTCTTTGATAGAACTATCATTTGCTCCGAAGAAAATTGCAACTGCAACGATGTTTTCTGTATCGGTGTTTTTGCCGATTAATCTTGGAAGAACTATTTTCGCCCATCTGGTATTGTATCCTGACAGCCCTCGGTTAAGAACATCACATTTCCTG
>TRINITY_DN43570_c0_g1_i1.subseq
CCGAGGTACCCTCGGAGAAGCGGCGCCCGCCGATGGCATCGATCTCGTCCATGAAGATGATGCAGGGCTGGTGGTCGCGGGCATAGTTGAACATCTCGCGGATGAGGCGTGCACTTTCTCCGATGTACTTGTCCACGATGGAACTAGAGACCACCTTGAGGAAGTTGCAGTCGAGCTGTGTGGCTACTGCGCGCGCCAGCAGCGTCTTACCAGTGCCAGGGGGCCCGTAGAGCAGGCAACCCTTGGGCGGCACGATGCCCACACGCTGGAAGAGCTCCGGGTTGGTGAGTGGCAGCTCGATAACCTCGCGCAACTCCCGGATCTGCTCCGAGAGGCCCCCGATCTCCGAGTAGGACACGTCGCCGGGGTCCTCGTGTGACATGTTGTAGACCAGAGGGTCCACCTCACGGGGCAGATAGCGCATGACAGTCAGGGTAGTCATGTCAAGGG
>TRINITY_DN43581_c0_g1_i2.subseq
GAAACCAGATTGGGTAAGCTAATCAATGATGTCAGGAAGAAGACGAAAAATGAGGATCTTGCCAAGCGTGCCAAGAAATTGCTACGGAATTGGCAAAAACTTATCGAACCTGTGACTCAAGGCGACCCAGTCCCAAACAGGGTGCCAATCCCACCAGGTTCGGCAAATGGTGGTGCTCCCATGTGTAAACAGGAGCCCCTGCTTGTAACCACTCCTGTGGGAGCAAAACCCGTTCAGGAACTGAAAAGCCGGAACGATATACAGAGACTAAACTCTCCGAAGAGTGATAAAGTGGGAACCCGCAAAAGAAAAGGTGACCACAAAGATGGACTCCAAGCCCCGCCTTCCAAAGTTTCTAAAACTAGCCACGAGTCTGTGCAGAATTCCTCTCCACCAACTAATGGCATTGGCAGCAGTCCAGAATCTCCTTTCCCCACGCCTCCTGATGGG
>TRINITY_DN43588_c0_g1_i4.subseq
ATTTCTGCTATTGCTTCTAAGATCCCTGAAGCAGATTATTACATTCTGGAGAAAACCTCACTCTCTGCTCAAAATGTCAGCCTTTTTCCGGTTACGTTGCACCTTCGCACTGTGGAAGCAATGCTTTTTGCTCTGCTGGATAAAGACTTCTTGAACGGCGGTGAGCACCGGGTGTTAAACATGGCCAGAAGCACTGTGGGAAAGCACTTTGAACTGATAATCGGGGATTCGAGGACCAGCGGTGTGGACCTTATTAAACAGTTTCTCCTGGACTCTGTTACCAACACGGAGCCACGAGTCGTCTTCCCACGGGATTCAGTGGTGCGATACAGAAATAGGTTCCAGAGAAGTGGAGCAAACCGAGAAGAAGAGATGTGTGATGCACTGCTTCAAGCAATAGCCTTCTATGAACTGGTCCTCTTCAATGGCCGCTCATAACACTGTATTCGT
>TRINITY_DN43598_c0_g1_i2.subseq
GCCAGCCTGACGACCGGTGAAGGGGACTTGGAAAACTTTGGGCGTCTGTTTACAAAGCTGCAAGAGATGAAAGACAAAGCATCAACATTGCCACATGAACAAAGAAAACTACATGCAGAAAAGGTTGCCAAAGCATTTTGGACGGCAATTGGTGGAGACAGAGATGAGATTGAGGGTTTCTCATCTGGAGATGATGATTA
>TRINITY_DN43604_c0_g1_i1.subseq
CTGCAGTTGGATCTTTCGCCAATGTGTTGTCCAAAGCACTGGTTACAGCCTGAAAAAGATTCATCTTCTGAGTTGGACCGTGCTCGATGGGCTCGGGATCGGGCTGGAAGGTAAAGTGGGAGGCATGTCTCCTCTGTATGACTCCAAGGGCGGCGAGATTTCCGGAGCCAGCTACTGCACAGCACCGGTGGAGTATGAGC
>TRINITY_DN43608_c0_g2_i2.subseq
GAGAGCTTCGACACATTACACGGCTGAAACCCTGGAGCTTATTTGACGTCCTTGTTGAGAAGTATGGATGGCCACATGAAGATGCTGCACAGTTTACAGATTTCCTGGTCCCCATGCTAGAAATGGTCCCGGAGAAGCGAGCGTCTGCTGGAGAATGCCTAAGGCACCCTTGGTTGAGTTCTTAACAGAATTTCCAAATATACCTTTCTGATCCAGCCACTGCGTTCTTGTAATTCAGAGCTAAAGGATGATTGTCAACTGATTCTTTATTAGGATTATAAAGTGAGCTGGATTCAGCCTCAGACCATTTATTTTGCTTCGAAGTACTGTTGTTTGACATTCTGCTTTTTGTGCACGATGGTTTTGGGAAGGGTAGTGTTGTTAGTCCTCAGCTAGTAGTTAACCGACCTACTCTTTTCTGAAAACACTCTTATCTGTCCACCAGAATTG
>TRINITY_DN43611_c0_g1_i1.subseq
ATCATTGGTGGCTCCTAGATCATATGGTAACATGAAAGACGAGAGCTGGAAAGATGGCTGTTATTGAACTTTACATTGGCAAATCGGAGTTTCAGCGCTTGATGGACGAATCCCTACCTTGCCAAGCTATTGACATTTTAAATCTGACTTTTGGGGTGCACTCCCAAAGCACTCTGTCGTTAAATAGCACAATTGGGCAGAGATTATAAAGCAGCACTTTATTGACATTTAACATCAACATTTTATACTTCTACAATCACTTTTCATGGATACACTATCATTATTTTGCTTAGTAGAATTTCAGTCAAGTTGAAAATTTGATGGCAAAAGGCCAGTGTTTGGATGTAATCAAAACTAGTGAATGCCAAAGAGAATTGCCATTTTGAAATACATAAGTGAAATGGTAATCCCAGATTGCCTGAAATTCCCTCATTCAATCAGTTTGTGTTT
>TRINITY_DN43625_c0_g1_i1.subseq
TTAAAATGTACATTAATTGTCAAAGGTGCTGCTCTGGTCATCTGGATCTAGGGAAAGTCACAAGGCAGCCTCGAGATGGAAAAAGGTTCAACCTCCTACAATGATGTTGTTGATAGGAATATGGATCAGTTTCACAAAGAAGCCAATAAATCCCATAATTGCAAAACCTATTGCTGTTGCCATAGCAATCTTCTGGAATT
>TRINITY_DN43626_c0_g1_i1.subseq
GATCAGGCCAGGACTCTTCCCACTTAATCCTAGTCACATTTGAGAGGAAAGTTACGTCTACACGAAAGGTAAGCATTCCAGGTATTCTGGTTCCTGACATATTAGCCTTTGATCATCGAGCTCACATTATGGCAGTGGCTTCCAATACATGCAGTACTGTATTGGTCTACTCATTGACTTCCTCCAGCTTGCCAAACATTCAACAAATCCAGCTTGAAACAAATGAAAGACCAAAGGGACTGTGCTTCCTATCGGAGAAGATGCTGCTTGTATTAGTGGGAAAACAGAAGTTCAGCAACCCTGCATTTCTTCCATCTTCAAACTCGGACAAGTACACCATTAGCTTAATGGTCAAAGAAGTTGTGTTTGAAGATGATTCTTCTGCATCATCTGCTGGAAGTCAAAGTGCTCTCTCAACCTTTGATTCTTGTGCAAGTTTACCTGGTAAAA
>TRINITY_DN43629_c0_g1_i1.subseq
AGATATCAAGGATACCACAGTGGGAACTCTCTCTCAGCGCATCACAAACCAGGTGCACGGTCTGAAGGGGCTGAACTCTAAGCTGTTGGACATCAGGAGTTACCTGGAAAAAGTGGCTATGGGTAAACTACCCATCAACCATCAGATAATATACCAACTGCAAGATGTCTTCAATCTGTTACCAGACGTCAACCTGCAGGAGTTTGTCAAGGCCTTCTACCTGAAAACCAATGACCAGATGGTGGTAGTGTACCTGGCATCACTCATTCGCTCTGTTGTTGCTCTCCATAACCTGATCAATAATAAGATCGCCAACCGAGATGCTGAAAAGAAAGAGGGCCAAGAGAAGGAGGACAGCAAAAAAGAAAGAAAAGACGAGAAGGAGAAGGAAAAAGAGAAAAGTGATGTCAAGAAAGATGAAAAGAAAGAGAAAAAATGAACAGTGTAGAG
>TRINITY_DN43632_c0_g1_i1.subseq
TCATCTTGCAGTTTGGGCAGGAAGTGTTTGAACTCCTCCATAACATAGGCCTCATCCACGCCTGTAAGTGCTGTGGCACCATCAGTCCCTGATCGTGGCCCATCCCACAACTCTCGTCGTTGGTCTCGCTTTGGCACAAAGAGGGTGGCCTTGTGAGCTGGTAGGGTCCTGCCTGGCACGCTTTGCAGCAGCAGCAAACTGTCAGGCTCACAAAATCCTGTGAGGTAAAGGAAGTTGGTGTCTTGGTGGAAGGGAAATGGGATGTCATTGGTCATGTAATAAGTGGGGTTGGACAAAAGAAGGACTGCATGCTCTGTATTGACTCCGACCGCCTCCTTCTGGATCAGTGACATCAGCTTGTGCCTCCGCAAGGCATACTCTGTCTGCGTCAGCCCGGGCGTCACCTCAC
>TRINITY_DN43634_c0_g1_i1.subseq
CTGAGGAAGCACTGTTCTAGCACTGAAGAGTTCCTGATTGCAATTACGTAAGGAGACGAAAACATTTCCTCCAGTGCTTCCATGACGTGTGGCATGCCAACCAAGCTTAGGCCATTCTTCTGATCTGAAAACTCACAGATTTCAGTAGCTCGCCGGCAGATATCAAGACAGCGCCTCGCATCGCCAGATAATGCAGCCAC
>TRINITY_DN43648_c0_g2_i1.subseq
TGGTACTGAGACTCCACACCAAACCGTTTCCCATGACAGCTGTGGTTGCAAAATCTTTCCCGTAAAATACTGTGCACCTTGGAAATACATTCCCCAATTGTCAGGTTGTTGTCCCTTGATTTACGCTTGCTCATTGTGGTCGCTTCTTACCTGAATTGTAGAGAATAATCATAACCTTTACTGTACTTCACTAAAGCCAG
>TRINITY_DN43669_c0_g1_i1.subseq
TTCACCATGGTTGTAAAAGATGCACAGCACCGTAACCAGGCCTCCAAGTCGGCTCATACTTAGATATGCTCCATATAAAAAGAATAAGGACATAAGAAGTCCATTTAAAACAAAAATCAAATTGACATAAAAGTAGGCAGGATCTCCCATTCCTTCACAGCTCTCGACAGAGCTCAGCCCATATCCCCTGTTGACTGTCCAACAGGTCTTGGTTTGATATCCGATGAACTCTCCAAGCCATCTGTAAACACGGAACATAAAGGCCAGCACCAC
>TRINITY_DN43672_c0_g1_i1.subseq
GTAGGAAAACGCCAAATAAAATAAAAAAAAAAAACAGAACCAGTTAGGGTAATAAAAACTGAAAAAAGTGTGCCCCGTGTTTACTGTATATATGCTCACTGTCTTGCTCCTACCTTTTATGCTAAATTGTTTACAATTCCCAATGGAATCAATTCTGCTCCACCGAGGTACAGCTATACATTTGAAAAACGTGAGCATGGTAAGCATAAGCATGCATACATAATACCATCAGGTATTCAAAGAAGAGCCTGCCTTCCGAAATGGGTTCGCATTGAAACGGACACTGCCTAATTATTTCCAGACTAATAGATACCATAATAAAACACTGTCACTCCAATATAAAGAAGAATGAAATTTCTACAACTCTTATTTAACATACTTCTTGATAATCTGGTGAACGGCTCATTTATTTTCACAAATGTAGTAATGGAATATTTATTGCCGCATGTT
>TRINITY_DN43683_c0_g1_i1.subseq
ATCAGCATCAAGCACTTAGGAGACAAGTTCGAGGTCAAGCTTCCCGACGGCCACGAGATCACCTTCCCCAACAGGCACGGCTACGACAAGCTGAGCTACATGTCCGTCAAGGGGGACGTCAAAATCACCTCCTTCAAGTACGAGTGAGGGCTTCCGTCCACGTGCTGCCCGTTCACCTCAAGCCCAGTGCGCTGTGACGTGCCACTCACACCTGT
>TRINITY_DN43686_c1_g1_i1.subseq
CATACGAGCGCGGTGGCGGAAGCGGTAGTAGCCGAGGTGGCGGCTGGCAGCTCAGGGGGTGGTATGGCGCACTATAAAGCAGCCGACTCCAAGAGGGAGCAATTTAGGAGATATCTCGAAAAAGCTGGAGTACTCGATACGCTAACGAAAGTGTTGGTGGCCCTTTATGAAGAACCTGAGAAACCAAACAATGCATTGGA
>TRINITY_DN43692_c0_g1_i1.subseq
ATGCAGATGATCATGTACGACTTGAACGCCAACATGACCTGCACCTACTTGGACTTGGAGAAGAGAATTGATTCCCTGGACAAAAAACTGGATGAGATCACACGTCTCATGTCAGAAGCAGTTCAGCAGCAGAGGTCCTGCCAGGGGTCTACAGCGCAATAGAAACAGACTCTCATCGGGAAGTGACACTGCATCTCAGA
>TRINITY_DN43715_c0_g1_i1.subseq
TGAGATGTCAGTTCACAGCCTGATGAGGTCTCAATTTCCAGGTGGGTGGTATGGAAGCTGTTGGGGAGGATGAGATTGGACTTGGTGATGCCCAAGATATGTGTACGGCGATGGGTTTGAGGCAGAGATGCTGGGCACCCCACTCTGCTGAGCCTGAGTAGGACCCCCATGTGTCTGTGAAGGATGAAGCAGCATAACCTGTGTAGGATGTGGGGCACCTGGATGTGGGGGAGGGGCTCCAGACAGACCAGACTGTACATGTGCCTGTGTCATGTGCGCTATGTTGCTGTAGCTATGTTGAAGCTGCTGGTGGGCATGGATGGCGTATACAGCTTGCTGTGGATAGCTGCTTTGAGGAGACTGGGCAGAGGGGCCAGGGGTCAGAGATGGGGGAGTTGCAGTGAGGGTTGCA
>TRINITY_DN43730_c0_g1_i1.subseq
TGGTCCATAACATGTCTTGAACAAACATTTTTATGTTTTTTTGCAGCACAGGTTTTATGATTTTCTTTTACACTTATTTTTTTTTTTTTACACACGCGTATATATTTCTGCAGGTTTTATTTTGTAATATGGATTACAGTATTTAAAACGTACTCCTCTGTGACTCTGTTTAGCGGTTTTTGTACATCAGTCAAATGTTT
>TRINITY_DN43770_c0_g1_i1.subseq
CAGGATGTGGCATTGGGTGAGCCTGGCAGGGACTCTTCCAACATACGCTGAAGCAGTTCGTAAATGGGCTTACAGGCACGTGCGTAGCCAGAGCGAGTCAGGTGAAGATAGTCATACATGTCGTGATGGCTGATGCTACCGTCTGACTGCACAAAGCCAGGGTCCACGTTCAGGAACTGAGCATTGGCCAACCTCGGCAGGGACAGCTTCAGAAGTTCGTTCACCTTCTGATTCTTTCCCCTCAGGGGGTTGGGGCTTTTGCCCCTGGGAAGCAAGCC
>TRINITY_DN43774_c0_g1_i1.subseq
AGCCGGGGATGCTGAGGAGGTAAAGGAGCTGCCGGCCGCGGGGGGCAACGAAGACAAGGGACGTGCCCCCCACCAGGAGGAAAACCAGGGCAGCGCGAGGAGGAGGAGAGCAGGAGACCGAGGGGGGCGCTGGAGGAAGGAGAGACGTCATCACCGGACCCTCCCTTAGACACCTGCGCCCCCCACCATGGCCACCAACCTGAGCGATATCATCAAGCAGGGTTACGTGAAGATGAAGAGCCGGAAGCTGGGG
>TRINITY_DN43780_c0_g1_i1.subseq
GCCCCAAGTCACAAATACAGCGCCCACAGCAGCCATGTTACCAATGTCAGCTTTTGTCACAATGACAGTCACTTGATTTCAACTGGAGGAAAAGACATGAGCATCATTCAGTGGAGAGTGGTGGAGAAAGTATCTCTTTCACAGAATGACAATTCATTAGAAATCGGTACCACTAAAGCCCATGCTCTTCCCACTGACAATGCTTTACAGCCAGGAACCCCAGACTCACTCCCTCAGTCTTTCAACGAAATATCACATAACCAAAATGCGATTTCCAGTTCTCCTGTGTTATTAGAGAACAACTTGGAGGAGACTGAGGAAACGCCTGAAGATCAGATGGAAGCAGAAAGAGAATCTAGCAGCCTAAACCCAGTTGAAACAAACAGTCAGGAACCATTTAATGAGATGAACGAGGAGCAGGATGAGTTGACTCCTCTTACTGAAGACCAG
>TRINITY_DN43788_c0_g1_i1.subseq
CCCAGAAGCCATTTTCTGGAATCAGATCGCTTCTTGACTTCCTTGGTACGGACTCGTGGCACAAGCCAACAATCCAGCTCTGCTTTTCCCCCACCTCAACCTCAAAGTAGTGTTTGCCAGTTGAGAAACCCTCCTTTCCCAAGACGAACGGCTGATGGGTGAACCTCTCAGGCTTGTCTGGCAGCTTCTGTTTTCTGGCTCCACTTCGTACACTTTTACGACCCTCAGCAAGAATGAGGGAGAGGTGAGCTGTATTTGGGTCCAGTGTTACAGTTGCTGTAGGAGAAAGAAACAAGG
>TRINITY_DN43799_c0_g3_i1.subseq
CGTGACGGGCACGTCGTCGTCGTGGAGGATAAGAGCAGCGTAAATACAAGACAGCTCGGATACTGAGGCCATGGCGTCAAAGTCTGGGTCGCTCTGGGGGGCGGATGTGTGGATTAGAGGGTGCTAGTCGCCGGATTGAAGTACGCTCCAAAACGGCCTTAGCTTCCGAAGAAGAACCGAGCACCTTGTAATCCGAGATC
>TRINITY_DN43817_c0_g1_i1.subseq
GACAGTAGTGATGCCCATTGCACGCGAGTTTGCCCCAGATGTGGTGCTGGTGTCAGCAGGATTTGATGCCGCCGAAGGACACTCGGCCCCCCTTGGAGGATACAAAGTATCTGCTAAATGTTTTGGGTACATGACGAAGCAGCTCATGTCTTTGGCAGGTGGTGGTGTTGTCCTGGCTCTAGAGGGCGGACATGATCTGACTGCAATCTGTGATGCTTCGGAGTCATGTGTGTCTGCACTGCTAGGCAAAGAG
>TRINITY_DN43820_c0_g2_i1.subseq
GCTGCACCAGAGGGCAGCAGTGGCACGGACAGTACCCATCGTTGTAGGGTTACTCTCACGTTCAAGTCCCTTCAGGGCTTCTCTGAATCAGGAGTCCATCATGCAGAGCCTTAGACCCAATATCTAGCCATAGACACTGGTGTCCCAACTTTTCTCTGCGGTATCCGCCTTCGATGACCAGTCCTTATTCTATGTTTTTGTAGTTGCTTTTTAGCCTTAACCATAGGTCAGCCTTCTAGAGACATGTGCTGTATGCTTTCGAGGTACACTCCTGTGGGGCACCACATAATGTTATTTTTGCAGAGCTTGGTTACTTCTCACAGGATGAAGCTATTATTATTTCAGTGAGAGAAATGTTGAACCGGCTCGAGTCGACATTGTCCAAGCCGCCTCCTGCTGTACAGCAGGCCACAGACCATGTCCTGCCTACTTCCTAAGTTTCCAACATGG
>TRINITY_DN43836_c0_g1_i1.subseq
GCACTCTTGGTGTGGTCACTGAAGTTACGTTAAAAATACGACCAGTCCCTGAATATCAAAAATATGGCTCTGTGGTGTTTCCCAACTTTGAGCGAGGCGTAGCCTGTTTAAGAGAAGTAGCACGGCAGAGATGTGCACCTGCTTCAATCCGCCTTATGGATAATGCTCAGTTTCAATTTGGGCATGCACTTAAACCCCAGGTGTCCTCCATTTTTACTTCCTTTTTAGACGGTTTGAAAAAATTCTACATCACAAAG
>TRINITY_DN43843_c1_g1_i1.subseq
CAATTTTTGCAGTGCTCACAAGTGTTCTGTCCAAGGATGACTGGTGGGGTCTCCTCCTGAAGGCTGTGTATGCTTTGTGTGATTTGTCCCGATATAATGAAGCTGAACTGCTTGTGGACTCCTCTCTGGAATATTATTCCTTTTATGATGACCGGCAAAAGCGCAAAGAGCTAGAGTACTTTGGACTTTCAGCAGCAATTCTGGACAAGAACTTTAGAAAAGCCTACAATTATATAAG
>TRINITY_DN43860_c0_g1_i1.subseq
TTTTAAATAATGATCAAGGAATTTTTTTAATTCATTTTGTTTCAATATTACAGAAAATGTTATGGTACAGAGTTGTTCAATATTTTCTTTCCTTTAATAATCTCCACATGAATGCTGGTACACTAGTATCTGTACAAGATCAGTCTTTGATTTTTTTTTTCTGTACATTTTTAAATGTATTGGTTAAAAAGGCTGTCAGCACTTAAGGAAGCAAGTTTTTGTTGTGTTTGTTCAAATAAAAGGTATCGGGTTACTGCCCAAGAGTACTGAGCCGGGTGGCTGCCGGGAAGCCATTCGTGAACTTGGCAGCTAGGTGGCGCCCTGCCTGCCATGCCCACGGGCAGCCACTCGGCTTTTGGCACTGTGCACATAAACACAAGGTACAGGGTAAAGAACAAGCAAGCTCTTCTGTGAAGCGGTTAGGAAGCATACTAAGAAGGCGAACAGCAG
>TRINITY_DN43861_c0_g1_i1.subseq
AGGTGAAATGACCAGGTATATTGACATCAGGAGACAGCGAGGAAGAGCACTTGCTCATCTAACAAGAATAAAACCAAAGTCATACTTAACAAGTGGTAGAAAGGTCTGACCACGTTTTGGAAAGGTTGTGGAACAGTTGATTAATGGAAAGAACGAGTTATTGTGTCTATTTTCTTAAAAACTGCAAAACGCATTCAACAAAAATTAGAAAAGCAAAAAATTATCGAAGTTTAAATACAACAGACATGTTTGTACAAAAATACAAATACCATATAATAATTGTAAAGTAATAGCTGATGAAAACTATCCGTATGCGACACGTATGCATATAAAAAGATTTCAATGCCATCTCAGAAATACTCAATACCAGATTAAATTACAGTATACACTAAAATACTAAAGACGCATTTATTATACATTTTGAGTTGCAGTTCTTGCTTTATGCTTTAA
>TRINITY_DN43863_c0_g2_i1.subseq
CTCTTTATCCTCGGGGAGAATGAGGGTCCATCTGGGAACTGTGTTGCTGCTGTTCATCGCGGTCGCCTGCGCGCAGGATGAATGCAAATGCGCATCGCACAGTCGAGCAATATGTTCTGGAACGCCTCCCGATTGCAGTTGCAACTTTCCAGTGGGATCAGAAACTCCTAGTGTCAACTGTAATAAATTACTATCAAAATGTTGGCTGATGAAGAGAGAATCCATTGGTGGAAAGGATGGCCGGCGACCAAAACATGACTTTACTGTTATAGACAATGATGGCCTCTACAATCCAGACTGTGATGTCAATGGTACCTTTAAAGCGAAACAGTGTAATGGCACTGATCTTTGCTGGTGTGTCAACAGTGCTGGAGTCCGAAGAACTGATAAGATGGACAAATCCGACAAAAAACTAAAGTGCGACCGACTTGTCAGGACATTCTGGGTGGT
>TRINITY_DN43880_c0_g1_i1.subseq
CTCTGGTTGGCGAGCGTCCGCACTACCGACGAGAGCAGCTGGCCGTCCTTGGCCGACACTTGCATGACATACTGCGGCTGCCCCGTGGCCAGGCCGCCACAGTCCTCCACGCTCTTCACGGCGGCGGCCGGGCCCGTGCAGTCTGGCAGCACCTCCGGCAGGTGGCTGCAGCGGCTGGTTGTCATGGCGACAGACAGCGCGGCCTCCGCTAATGGCTGCCACGGTCGGATGTCATCCCCATCTTGAAC
>TRINITY_DN43884_c0_g1_i1.subseq
GTGAAATCTCGATGGAAAAGGTGAAGGTGAAGCGCTATGTCTCTGGTAAAAGGCCCGATTATGCTCCCATGGAATCCTCTGATGAAGAGGATGAGGAGTTTCAGTTCATCAAAAAGGGAAAAGAGCAGGAAGTGGAGCCTGAGGAACAGCAAGAGGAGAGCACCAGCGACCCCCGTCTGAGACGATTACAGAACCGCCTGAATGAAGATGTGGAAGAAAG
>TRINITY_DN43885_c0_g2_i1.subseq
AGGTGTGTGCATCGTGCCTGGAGGGAAATCAAAGTTTTCAGTGGAACTACATTCAGAGTGGGAGGATTTCAGATCGTCTGTGCCCTCGCTACTACAGACGGAAGCACTGGAAGAGCCCGGCTGCTTCTGGTTTAAGGTCATGTAAACTGTAATATTGCTTTTGCTGCCACTCTTGTCCAGTGGCGGTGGGTCATCCGGCACCGGCTCCCCAGGTGCTGCACACACTTCAATGTCCTGAACCTCCCTGCTGGTCTCTTCAGGGACCCTTGCAGGGCTTTGCATTTCTGGGAGGGCCTCACCTGCTGAGCGAGTAGCTATGTAGCGAGGCTGGGGCTTGACCACCATTTTTCTGCTGCGCTCACTTTCAAGCCTGGTCTTCAGCGAGGAATCATTCTCTTCATTGCGGTACCTTTGTGGCTTTAGTCGCAGTCTGGGTGGGAGAGTTCCTGA
>TRINITY_DN43887_c0_g1_i1.subseq
TGGTATACACTGACTACCTAAATTTATGAGTAAAAAAGTCTAGCAAAGAGGGAGCTCCTCACACTACCATCTTAATGCCTTTTCCTTAAGCTGCCCAAGGCAACAGATCGGTTCAGACTGTGGGAATTCAACAAAATGGGCTTTAAGAATGGTTAAATAATGAAAGATTAGGTGATAGTTATAGGTGTTATAACAAACAAAAAAAAAGGTT
>TRINITY_DN43896_c1_g1_i2.subseq
GAAGACACCATGGATGGAGACACAGATATTGATGTAATCTCTGATGCTATTACTGGGGGGCCTTATCGCTCCATGTCACATGAGGAGGCAAAATTCCTCAGTGAAACCCTTCTTGATCGTTGGAAAATGAGGTCTTCGTTCCAGCGGCAGGAGCTGGATCCTCTGCCCGTGGACTCTCACAAGGAGACTATTATGTCAGCTATCAAACACCATCCTGTGGTGGTCATAGCTGGAGACACTGGCTGTGGGAAGACTACTCGGATACCCAAGTTCATTCTCGAGGACTACATCACCCAAGAGAAAGGGGCACACTGCAATGTATTGATCACCCAGCCACGTCGGATCAGCGCAGTCTCTGTTGCTCAGAGGGTTGGCCATGAACTAGGACCCAGACTTCGTAAAAACGTAGGCTTCCAGGTGCGATTGGAGAGCAATCTTCCGGCTCGTGGT
>TRINITY_DN43905_c0_g1_i1.subseq
GATGAAAAAAGTGCTAGCGAGGCTGCCAAGGACACTCTCGATGACCTTTTTCCCAACGATGAAGAGCAGGCACAAGCACCTGGACGCACTTCGGGCGAGGTAGCAGCTCAGCATGGCGGCTATGAGATCCCCGCCCGTCTCCGCACATTGCACAATCTAGTGATCCAATATGCCTCACAGGGACGATATGAGGTGGCTGTGCCTCTGTGCAAGCAGGCATTAGAGGACCTGGAGAAGACGTCTGGACATGACCACCCGGATGTGGCCACAATGTTAAATATCCTGGCCCTGGTGTACAG
>TRINITY_DN43954_c0_g1_i1.subseq
TTGTGGACATCAGAAAATCAGGGAGACGATGCCGATCCTGCAGAGGGGGACAACTAATGACTGCCACAATTCACTATCTGTTCACCGTCGCTCAGTATCTTACACATGTATTCCCTCGTGCAACAAGTAATGAGAATAGTACATCGACTTTCACAACCTCAGTGTAGCTAACATTTTGTGGGATGAAGAAATATTTGGTTGGTGTTTGTGTACTTTAACATAAGGTACAAGCTAAACAGATACACTTGCATTCAAAATTTTCTTCTATTCATTTTCAATTCCATCTAGATTTGTATGGTTACTGTGGGTTTTTACGTTTTTTTAATGAAGCACTGTGATTAAATGGGGTTTTGTGAATGCAGTTAGTTTAACAATCTCTAACCGGTAGAAAAAGTAAACAAGAACATGTTACTTTTTATTTTTAAACTGGTAACTAAGTCGAAGTACAAT
>TRINITY_DN43962_c0_g1_i1.subseq
TCAAAGTAATGATGAGGACGTACACAATTAACATGTACTAATCTCTGCTGCATCTCTGTTTAATTAGTAAACCGTGAACTCATAAAAGTATTTATTCATGATGTTCCTTTACAAGATGTGTTCCATCACTGAAACAAAAATCCACTAATGCTCATTCTGCTGTATTGGAGCCAGTATTTTTTCCATCGCAGGCTACTATTTTCACTTTGTCAACCTTGATGATCTCGGTGACTTCTCTAAACTCAACATCATTCAGCACGAATGTCCACACGTTGTCACAAAATCGGTATGTGTTTAGCGACCC
>TRINITY_DN43971_c0_g1_i1.subseq
ATAGAGGAGGCCATATTTTGTGCCGGACAGATTGCGCTGGTGCCATGCACCATGCAGCTGGCTCCTGGAGGCATAAAGACCGAGGCAGCCTTATCTTTGGGACACGTGGAGAAGGTTCTAGGGGCCATGCGCCAGGGCGTGGGACTCAAACACATCATGGCAGCCACATGCTACGTGACACATCGAGGTCACATCCCTGTGGCCCACGCAACATGGCTGAAAGAACAGAAAAAGATTGAAAGAG
>TRINITY_DN43975_c0_g1_i1.subseq
TCTCCCTTGATTTGCCCATTGGTGTAAGCTGCTTTCCACATGTGACCCTGCAGCTGTTTTAACGCTGTGGTCTTTCTGTCATGAGACATCTGCCAGTGGACATTGTTCACAACAGCTTGTATTGTTTGGTCCTCATCGCCTGCTCCCTCTGCAGAGCTGTAGGGAATAGGCACAGCGCCGTGACATGTAGCATCCTCTTCTGC
>TRINITY_DN43984_c0_g2_i1.subseq
GTGAGGAAGAGGAAGATCTCCATGCGGGCCAGTCCCTCCCCTGGACACAGCCTCTTCCCTGCAGAGAAAGGCATGAACGCAGCTCGATTACGCAATGCCCCCTTCTCATCCAGGAAATGTGCTGGGTTAAACTCTTCAGGGGTCTCCCACTGCTTGGGGTCGTGCAGAACCGAGGTGAGGATTGGGATGACTGTTGTACC
>TRINITY_DN44003_c0_g1_i1.subseq
AAGTATTTGCTTCTTGGAGTGCTGTACTTTGTGCAAGGCTTGCCCCATGGATTACAGTCTGGGTTGTTGCCCATTTACCTGCGAACTGTTGGACACTCCTTCACACGCATTGGTTTGACCAAATCATTCTTTTTCCCCTGGCTGCTCAAAGTTGTCTGGGCTCCTTTTGTGGATCGATATTGGACCAAACAAATCTGGCTGCTTTTGAGCATGTGTGCATTAACTGTGGCCTGCCTATTTTGTGCCATATTGTCTCCTGAGGTGAACTTTACAGCCCTTGCCATAGTGCTGATTCTGATGAACGTCATGGCCTCGATTCAGGACATCGTAGTTGATGGGATGGCAGTGAAACTTCTAAGCAACAATGAAATTGGCTATGGGAACACCGTCCAGGTGGTGGCATACAAGCTAGGCAGTGTGCTGGCAGGCGGTCTCTCTCTGACTGTTATC
>TRINITY_DN44038_c0_g1_i1.subseq
CTTGGTCCAGCTCTTGGCCAAGCCTACATCGATCCTGTTCCCATTGCTAACCACGTTGTAAGCTCCGATGCGGTTGAAGCAATGACTGCTTATAGCCCTGCTGTGTTCGCTTTGAACGACATGTTAAAACAACAGTTGCTGTTGACGCAGCAGTTTGTGGAAATGAGCCGCCATCTTCATTTGTCAACGCTGGACTCCTTGAAGAGTGAATCCTACCACTACATCACACTGGAGGAAACCAAGGAG
>TRINITY_DN44056_c0_g1_i1.subseq
TGAATATCTGCGGCATAGTCTGGAACTTCATTTGCGTTTACTGGTTTATCTTCACCTTCGTGTATCATGGACATATCCAAAACCATTGGTGAATCGAAGCTCACGTCCATTGAACATTCTATTGGTATAGGTGCCAGAGGCTTCCTCTGCCCTAGGGAGGTTACTGCTGAAGTTAGTTCCAGGAGGTTCTCCTGCGAAGCGCTCTTCTTAAGGGCGGTAGGCTTCTTGCGACTTGCGCCATCAGGCTCGTCCACGTGTATAGTGAAAGCAGGTAGTTTGCTGCCTGCTTTGCCAGCTGCAGCCTTCCCGTAGTTCTCATCATTGATGC
>TRINITY_DN44057_c0_g1_i1.subseq
CTTCAGAACCACTTGAGAACCCACACAGGAGCGAAGCCTTACCAGTGTGAACATTGTGAGAAAAGGTTTGCCTCTTATAGTTCATTGAGCGTGCACCGTAAAATCCATTCAGCAGTGAAGGCTTTCAAGTGCCTTAAGTGTGAAAGAACCTTTGCATACAGTCATCAGTTAACACGTCACCAGGCCATGCACATGGAAGAGAAGCAATTTTCATGTTCAGATTGTGGGAAGAGATATTGGTTTAAGGAAACTCTTAGAAATCACAGGAAAAGCCATACTGGTGGCAGTAGATTTTCTTGCACAGAGTGCAAGAAGACCTTTGCTCGGAAAAAGGCTCTGAAAGTTCACCTGAGGTTGCACACTCTAGTAATGTCACACCAATGTGCAGAGTGCGGGGAAAGCTTCATTTCAGAGATGGAACTGCACAACCATCTCAAAAGCCACAATGGA
>TRINITY_DN44063_c0_g1_i2.subseq
CACGCTCTATGAAGTTTGGAAGACAGACTGGGGCTGAAGATGGAGATGGTGCTTCTGGTTATGATGCCTACTGGAAGAACCTTGCATCTGGCCGAAATGATGATGATGATGATGACTATGACGCAGAGGAAGATGAAGATGAAGATGATGAAGAAGGGGAGAATGATGGCGGCAAAGACTCTGATACAGAGAGCACAGATCCATTTAGTCAGCTAAATTTAGGAAACACCTATGCAAGTGGCTATGCTCATTACGAGGAAGCTCAAAACTAGGA
>TRINITY_DN44071_c0_g1_i2.subseq
GTGAATGACTTCCTGTCAGGCCGCTCGCCTTTGACCCTCGCCCTCCGCGTGGGGGATCACATGATGTTCGTGCAGCTACAGCTTGCGGCCCAGCAAGGTGGCGGGGTGCATCGGCACGTGATCAGCAGCAGGGGCGACAGTGGTGTTGCCACAGCCTCCTCTCACTACCGAACTCTACACACCGGCACCAACTTCACCCGGGTCCCCGGGGCCCCCTGCCAGCATGGTACATCCTCCTCTTTAGCGAGCATGCCTATGCACTGCACCAGCACCCACGCCGCCCCCGTCACGGCGGGCATTTTCCGGTCTCACGGCGCAACCACCACCACCACAACAACCAAGAGCAGCACGGGTGCCTCCTCGTGCCCAGAGGTGGGGCGCAGCCCGCGGACCAGCAGCACAAA
>TRINITY_DN44099_c0_g1_i1.subseq
TAGGTTTGAAGGAGCTGGTCTCTCTTTGTCGAAGGGGTGCAGTGCTTCCAACTTGTCCAGGGATCAGATAGAAATTTGTAAGGCCATGGAGGAGCACACACCTGAGCAAGCCTTTGAGAAGGATGCTTTCCAGTTGACTGTGGAGGACGTCTATGATATTTCTTACGTGATTGGGCGGGACTTTTTGAAAATAGGTACTGAATCTAAAGATATTAACAGCAAAGTTCCGGAGCTTCAGTTTAAAATCGTCAGAGTGCTTGAGATGCTGGAATCGTTGGTCAACCAGAGCAGCCTAACATTGGAGGAGCTGGAGATGGAAAGAGACAACTTGAAGATGCAACTGGAGAAACTTCACAGAGAAGGGCCACCAGGAC
>TRINITY_DN44118_c0_g1_i1.subseq
GGTTTGAAGACTGGATCCCTGTTCTTTCCGGGGGGTAATGCCACTTATCAGGGGAAAGAGGTGAACGTAAAGAAGGTGGAATCCCCTACCCACAAATGGGGCAATGAAACAGAGTGGCAGGCCAATGTAGAGACTGTCATGAAGTGGTTCACAGAGGACAACCTGGATTTTGTGGCGCTCTACTTTGGGGAGCCAGACTCTACGGGCCATAAGTATGGACCAGACTCCCCAGAGCGGAAAGCGATGGTGAGCCAGCTGGACCGTATCCTGGGCCACATCCGGAGCAGCATCACCCGCTATGGCCTTGCATCAAAGCTGAACTTGATCCTTACCGCTGACCACGGCATGAGAAGGGTGATGAAAACGCCTGAGGTTCAAGAGATCATCCTTTCTCAGATTAAAGACTTCTCTTTCAAAGACATAGAATTCGACCTGGTGGACTATGGTCCC
>TRINITY_DN44128_c0_g1_i1.subseq
GGATGGTGGCACCAGTGCACAGGACTTGGCAGAGTGTGTTGAGCTACTGCTGCAGCTGGATGAGCCAGCGGAGGAACTGTGTGATGAGTTTCTGTCTCATGCAGAGTCCCGACTGGCTGATGATCTGAAAAGCCTGCAGGCTGATCTGGGACAGCCTAGCTTACCCTCTGGAGCTTCTGCCACCACTGCAGCAGTCCAGCTTGGTGACATCTTGGAGTTTGTTGACCAAGGATGTAACAGTTTTGTGAGCAACATGTGTCTGGTGATTGCTTCTTATCAAGAACTTTTTATCAACCGACTGTCCCAGGGTGGAGAGGCTAACAAGAGCATTTCTGCTATGGCCCTGGTGAAGCTGGTGTCCTTCGTGAACCAGCTCATGGGTCGTTATTTTGCTGTTGTGGACTGCCGGATCCAGCTGGAGAAAGGCATTGGCGACAACTCTCTCCTTGT
>TRINITY_DN44161_c0_g1_i1.subseq
AGGACCTGAACCTAGACGACTTCAAAGGAAAGTATCTGGTGCTCTTTTTCTACCCTCTCGACTTCACTTTCGTGTGTCCTACGGAAATTGTGGCCTTCAGTGACAAAGCAAATGAATTTCATGATGTGAACTGTGAAGTTGTGGCTGTGTCGGTGGATTCGCACTTCAGCCATCTCGCCTGGATCAATACGCCAAGGAAG
>TRINITY_DN44179_c0_g2_i2.subseq
ACTGTCATGTAATCAGGGAGTGTACCATCACTTGTCTCTGAACAGTAGGTTTTTAAAATATCTGCACTTGGTAATGAATGCCAGTCTACAGAAGACCAAGAGGGCAGATCTCGCAGGAGAAAATACCTCCACAACACTGGATCTCGGACCATCAGGTACCAGTAATTACTTGTACAACCCAATTGGCATAGGTCCCTGGGAGAAACAAATGACATGATATACAGCTGCACATCAAC
>TRINITY_DN44193_c0_g1_i1.subseq
TTCAGCGAAAGAAGAATGACCTTTATAACCTCAGCTGCCAGTGAAATGGCGATTTCTGGACTCTTAAGTATTTCATACATCACAACTTGGACCTCATAATGTGTTCCTCAGTACGTGGTACGAAGCATCCATTTCCATTTGTTTACTTTACACAGAAACCTCAGGAGTTCGTTGACTGAACTGCACATTGTATGTTGTGCCAATCAAAAAAGCACTGTGACACCTGGACAAATGAGTCTTCTGCTTTACTCTTCTACCATATGGACTTTAATGGCCTCAAATGATTGTGCCCACCAGTGTCATGGTGAAGATGGTAAAGGTATACTGCTGGCTCATTTATACATTACATAACATTTCATTTGCTGCTGAAAAAACGTTACAAATCACTGTTGTAAATTATTGCATACAGAACTGTTAATGTCGGTTGGCGAGTATTACATATTTAACATA
>TRINITY_DN44202_c0_g1_i3.subseq
AGCACCTGCATTTTACATCCTTTACACTTCAAACCATCAAACAGTGGCTGCATGAGGAATTCCCTTAGATCATTTTGTGCAAGAAACAGCTCTGCCAGACATTCATTTGTCCTGAAAACAGACTCCAGCTCTTTGAAACATAAACCAGTGAGAGAGCATGCAGTCAGGTCCAAAGTCTGTATTCTGCAGTGTGGGTCTTTCAGTCCTTGACACAGCTGTATTACACCAGCATCACCCAATTCATTTCCACCCAGGTCCAGCTCTGTGAGCCTCGGGTTTGCACTTAAAACAGAGGCAAGATCTGCACAGCATAAATTTGAGAGAGAACAGTACGCGATC
>TRINITY_DN44207_c0_g1_i1.subseq
CGTTGTTGTGAGGCCATTGGAGGATAGTGGCATTTTTCACCAGTGCTTCATCCACTTTTCCTCCGGAGGCGTTGTCAACATACTGGCTCCCCTGCTCCAGTGCATTGAAGCACTCTGCCAAGGCATCACTTGACTCTGCCTGAACCTTGTCATAGTTCCATCCCACACACGGCAGAGACTTCCGACTGCTGGAACAAACAGAATCCGGGCAGTTTGGTGAAGTAAAGGGTTGTGCACACTGATTCTGAAGCAATAGAAGTAGGCTGGCTGGGGGGTCCTGCCCTTTTTTAGCTGCATCTCCAACTGATTGTTGGAGCAAAGTCGCCTGACACATCATCAACCGTCTCTCTGCTGCTTGACCAATCTCTGATGTCTTCCCAAAGATGTCTAGCTCATCCTCAATAAAGAGGCCAGAGCTGTAGCTCAACTTGCGGTTCATGATGGCGCTGA
>TRINITY_DN44208_c0_g1_i1.subseq
GAGGCAAAGGAGCCTTCATACCCCCCCTCGTATAGTAAGCCAGAGCAAGTAACGAACCATTCTGGATACTATCCAGAGCCTGGCTCCTACAACACAAGAACCGTTCAAGAAAACAAGCCAACTCCTGTGAACCCAAAATCACACTATTGTGCGTCACCCCAACTGTATGACAATGGGCCAGTGAAAGAGCCGGAGAATGAAGATGATGGTCCAAATTCCGTCAATTCAAGTTCTTCTGACAATCTAGACTGTCATCCAGCGATTCAAAAAATTGTACAAGTTCTTGAGAAGGTGCAGTTCTTGGACAACGAAGTGGAAGAATTTGTAGGGAAAAAGACAGACAAGTCCTACAAATGCCTTGAGGAGCTGTTGACCAAGGAATTGTTGGAACTGGACTCAGTGGAAACAATGGGATTGGACAGCATTCGCCAGGTCAGAAAAGAAGCTGTT
>TRINITY_DN44222_c0_g1_i2.subseq
CTCCTCCCAACATGTCTACCAACGAGAACTCCAGCACTGTGCGCCTGAACCGCTTTAAGAACAAGGGCAAGGACACTTCGGAAATGAGGCGGAGAAGGATTGAAGTGAACGTGGAGATCAGGAAAGCCAAAAAAGACGATCAGATGCTGAAGAGGAGGAATGTAAGCAGTTTCCCCGATGAGCCTCTCTCGCCCCTGCAGGAGAAGAACCAGAACGGACAGATGGCCGTTCCATGGTCGGTTGATGAAATCGTGAAAGGAATAAATGGTGCTAACTTGGATATCCAACTTCAAGCTACTCAAGCGGCAAGGAAACTTCTTTCCCGAGAGAAACAGCCTCCTATTGACAGCATTATCCGGGCTGGTTTGATTCCAAAGTTTGTGGCTTTTTTTGGGCTGTACGGACTGTAGCCCCATTCAGTTTGAGGCGTCCTGGGCTCTCACCAACATT
>TRINITY_DN44223_c0_g2_i1.subseq
ACAAGACGGCCTGCTTTTCAAGGTTTCGTTAGGCTTAGTCAGAAAGCTTCTGACACCACAATGTGACATTATTCAGGACCTGTCAAAAGTGTATCCGTTGGAGATTGTGATTGGAATGAATGGCAGAATATGGGTGAAGGCAAAAACTGTACAGCAGACTCTAATTGTGGCAAATATCTTGGAGGCATGTGAACACATGACAGCAGAACAAAGAAAATCTGTATTTGCAAGGTTTGCTGAAAACATGATGTAGTCAAAATCGTATGAAAACCATTTCTAT
>TRINITY_DN44226_c0_g2_i1.subseq
TAACATATTCTTTTATCATACCACTATTTGTTTCCTTTGTACATCGGCTTATTGTCACATGCAGAGATGTCCTTATTTCATGTCTTTATTTTGTCCACACATCACCACAGCTGTATCATAAGCAAGACATGAAAAAAGAAGGCAATGTGGTCTAGGTACTTTGGCTCGTGCTGTGGTCTCTTTGTAAAGTCAGACTGTCACAGTCCCTTCCAATGGTTTGCAATATAGTCTGTCTTTCAGACATGACACAGTTTAAAGACCACAAGCAAGCTTTTCCTTCAGTGAGCAGCAACTCTGTCCATCAATTGCTTGCCCGCCTGTCATCATAGTTTTATAAATATTGCTGGTGGGTTCTGGTTTTGCACACTGTCACTCAAGGGAAAGATACTGGAAATGGCCACATCCACTATTCCTTGACAAAGCTCTGGATACAGTTTC
>TRINITY_DN44227_c0_g1_i1.subseq
ACAAACCAGACTCTTTAGAGGAAATCACAGTCTTTAAGTAGACAATCGATGCCAGAGAATGTTATTCCTCCAGCTGTAACAGAATTTCTAGCTTACAAATGTATAAAATATTGATTTACGTCTCCCAATGCTAGAAGTTTGAGTGACGTTTCTGATTGACGTGAACCCCTATCACATCAACTGTTATTCTCCGATAGTTACAAACACTGATTTGACAGTGGAGGTTCAAGATACAACGGCCACATACAAACTGTAAAAACATGTTATTTAGCCTTTCAAGAAAAGAAACAAGTTTGTCTTTTCAAACACACAGCAATTGTAGGGACACTATACATGAAACACCTCCAAAATCGGTAAAGCTTAAGACATGACAAAAAGGTAAGAGAAAAATTAGACCAACAAATAAAATTACAGCACTTGAGGTTCGATTCTTCATATTGTCCCCGCTAC
>TRINITY_DN44231_c0_g1_i1.subseq
CAGGGCACCCAGGGCAGAGGGCACTCGGCGGCACCCGAGTAACCAAGGAGGGGCCGAGGAAATCCCCTTAAACGGAGAAGACTCCATCAAACTCACGATCGTTACCCACAGCTGTTTGGACAATGAGTTTTCTCCTCTTTGGCGTTACGGCCCTTCACATCATCATTCTGGTGCTTCTTTTGGTAGCGACGCTAGACAAG
>TRINITY_DN44232_c0_g1_i1.subseq
GCTCATATGGCGGATCATATGGCTCGTCATACGGGTATGATGGATTTGGATCACAACATGCTCCATTGTTACCTTTACCAAATCGACACAAAATGGGATCTCGTGACACTCCAGAGTTAGTATCCTACCCATTACCTCAGTCTTCATCTTCTTACATGTATCGACCACATCCTTCTGGCTCAGTTGCTATGGTCGGTGGTCTACTTCCACCAAAGATGAACTGTGCCACGACCTTCAACCTTTTCTGCTTGTATGGAAACGTTGAAAAGATCAAATTCATGAAGTCCATT
>TRINITY_DN44237_c0_g1_i1.subseq
GACTTGCGGATAATCCTTGTTGGTAAAACTGGATCTGGAAAGAGCGCCACCGGAAACAGCATCCTCGGCGCCAAAGTCTTTGAATCTAAAGCAAGTGCAAACTCACAGACAACAGAGTGTCGGAGGGAGACCGCTCACCGTCTGAACAGAAGGATTGCGGTTATTGACACTCCAGGATTCATTGACACAAAGGTCTCTGCGAAAGATACACACGAAGCACTGGCTCAGAGTGTGATCTGGGCATCCCCTGGGCCACAGGCGATCATTGTGGTGCTGCAGATTGGACGTTTCACCCCAGAAGAAGAAGAAGCCGTGGACAGGATACAAGCCCTGTTTGGAGAGGAAGCTGCAAAGTACACCATTGTCTTGTTCACACGTAAAGATGACCTGGAAGATAAAACCATTCAAGAGTTTGTTGAAGAAGCAGATGTAAGATTGAAAACACTGATT
>TRINITY_DN44238_c0_g1_i1.subseq
CTGTTCCGCAAACACAATGAAGAAAGCACCTTGTTTCCATAAGCTTCTGTAAACTTTTGTAAAGCCCCCAGTCCAGTAATGGGCTCTACAAACTTCTGCCTTCCTTCAGCGGCAGAGAAAAGTGTTTCTGCGATCTGTTCGGGGAAATCCAGCAGTGAATCCACGTGGTGGACATTGTCCGAGATGAAGGCCAGCACCAGGTTGAAGAGAGAATTGGCGGTGTACCGCAGACTGCCCTCTTTGGTATACGTGAAGATGAAGTGGTCAGTTCTTTGCCGTGCATGGTCATCTTCTTTCTTCAGGCACAGTTCCACAGAGAACCCTTTGGAGAACAGCCGGAGGCCACTTCTCGGCTTCTGCACAGCACTTCCGCTTTTGTCAGAAGGATCATTTACGAGGTGCAGCTGCCCATTTTCACGCACATAGATAGGTCCATGGTCTAAGGGAGGG
>TRINITY_DN44242_c0_g1_i1.subseq
GTCGGAAGCTATCTAACTATTTACAATCTTCATGCAAAATGTCATACACCATGTGATGAAGAAGCAAAAATACCGTGCCTAGAATTCCAGCTGCATGGTGGTACGGGCTTTGCTCGAGGAATAGCAGTTATTCCAGAAAATAGTTATTATGTTCAAGAAGTAAAAAGGAGACTTGGTGCAGTGGATCCTCAAGACTACCAGGATTTGGAAGGAATCTCTTCATTGGAATTCAATGACACTTTAAATGAGTTTTCTTGCCGAGAAGCTGTAGCCACAAGTG
>TRINITY_DN44252_c1_g1_i1.subseq
ACTGATTGGCAATGGCATCTTAACTTGTATGCAGAACGGGAACAGTCTTGTTTATTTAAGAAGACTACCATTGTACATTTTTTGATTGTTTGTTCTTGCCTTTTGCTTTTACTCTTTGCCTCTTCAGCTTCTTTCTCTGTCTGGGATTCATCCACACCGGATACTGTCCATGCTCGTCTAAAAGGCTCTTTTTATTTCTT
>TRINITY_DN44256_c0_g1_i1.subseq
GAAATTGTCATGGCCGACAACTCCTACAGCTGGTGGAAGCTGACCTTCCTGCGCAAGAAGAAGTCCACACCCAAAGTGCTATACGAGATCCCAGCCAACTACTCTAGCAACGACAAGCAGGAGACGGCACAAACTGCAGGGGCTACGCGGCCAGAAGCTCCTACCGATAGCGAGTTCAACACTAGGCTGGAGAAAATTGTGGACAAAAACACCAAAGGGAAGCACGTCAAGGTGTCAAACTCAGGACGTTTCAAGGAGAAAAAGAAGGTCCGGGCCACACTGGCCGAGAACCCGGCCCTCTTTGGGGAAGGTGGCGACAGTGGAGGTGGGGAT
>TRINITY_DN44264_c0_g1_i1.subseq
GTTTGAAACCCCAAAAAGCCGGGACCAGGACTGGTCTGAAGAGAAGCTAGAACGACCCCCACCACGTTACCCAGACCGTAACCATGCCTTACCACCACAGCGCACTTTTAGCCACCGGTTCTCTTCGGGTAGGATCCCGCCATCCAGGAGTTTTCCCAGGACCAACCGCTATAAAGAGACACGTCAACATTACAGGGCCTTTGAAGATAGCCATGAGCGTCCGAAGCCTCAAAGTAACTACTTTAGAGCTAGGAGCTGTGAGTACCAGCCTGCTAGGGAGCAGTCTCCTGAGCCGGCTGTACCACAGACAGAAAGAGGATGTCTAGATAAAACAGAAGAAATTACTATAGAAAGCCCAAGTCCCACTGCAGATACAACAGAGGCACCATCGCCACAGGACAAGCCTGTAGAAAAGAAATCCTATTCACGAGTGAGAAGGACCAGGGTTAA
>TRINITY_DN44265_c0_g2_i1.subseq
GTGGATTCAAGAGCCATATCTGTTCTAGCAAAATGGCAGAATACATATAGCATCAAAGTTGTCTTACAAGAGCTCCGGCGTCTTATGATGTCTAAAGAAAACATGAAACTTCCTCAGCCACCCGAAGGACAATGTTACAGCAATTAAAAAAAAAAAAAAGAAAAGAAAGAAAAAAGCCCCACTTTCAGTTTTAAGCTGTTTTTCATTTTCCACAGTAGTACATTTTATAGGTACATCTTGTAGACCTCAGAGTATTGGAAAGGAGTTCCCATTCGACGGCAATTTATCTTGAGATACTGTAAACAATCTTGATTTTACATCTGAAATATAGGTTGTCCTATAACATAACTTTGCCATGTGTAATCACTGTCTGCATAGTTGAACTTCTGGTGTCAAGAAAAATCTATTTAAAATTATTACTGTTGGGAACATTGTGGCACATAAAGCTCA
>TRINITY_DN44273_c0_g1_i2.subseq
CACAAGAATCTATGTAGTCATGCAAGGCAGAGGTCTTCTGTTCTTCTGGTGCTCTGGAGAGGAGCATCTCATTGGCAGCATTCAGTTCATGGAGGCTGTTGGGCGCTTCCTGCTTAAGGTGAAGGTGGTTTGGTAGAGGTATGCCGTAGATGACATTATTCATAGCTCCAGTAGATAAGGGATCGTGACTGGCAGATTTGGTGACCTGAGGGATGAGGCAGGAGTCCTGACTTGGTTTGGACACTAAGGCAACACGATTCAGATCTACTCCAGATGGCAGCTCTCTGCTGGACTCATCTGCCAAC
>TRINITY_DN44288_c0_g1_i1.subseq
CTGGCTCGTCTGCAACGGAAGTTTATTCCGTTTCAAGCATCCCACAGACGATGAACTGCGCATGCTGGCCGGTAAGCCAAAGCCAAGGCCCAAAAAGGACCGGTGGCAAAATGGAGATTCGGACGATAAGCCGCTGTCCATTCCTAAGGACATCGACCTCCACCTGGAGACCAAGCCCATCACCACCATGGACGCGCTCG
>TRINITY_DN44302_c0_g1_i1.subseq
GAAGAGCCTATCGCAGAAAAAGATCCTTTGCAAGGATTTCCAGATGGCGTAAACCCTGTTACTAAGGAAAAAGGAGGACCCAAGGGCCCAGAGCCTACTCGTTATGGAGATTGGGAAAGAAAAGGACGTTGCATTGATTTTTAATGCCCCTTTTATCTAGCATAGGACTGGAAGCTCATTTTTACGGCATACTGAGTTTT
>TRINITY_DN44305_c0_g1_i2.subseq
GCTCCTACCCTGCCGGGCTCATGTGCTTCCTGTGCCTGGCCGGCCGCAGAAGTGCCCGAGCTCTGGGCGTTCGTCGGAATCATCACTCCGACAGCTTCAGGCCAGCCCGTGTGGCTGTGGTAGACAAGACCACTCGCTACGAGTTCGAGCAGCAGCGCTATCGTTATGCCGGGCTCAGCGAAGAGGACCTGAAAGAACTG
>TRINITY_DN44337_c0_g1_i1.subseq
GATCATCAGCTTCGCCGAGACAGATGATCTGACAGCGTCCAGAGTTCGCCTCACTTTCCTCATCTCCAACGAAGGGAACCAGCACCTTTTCGTCCTGCAAGCCAGCCTCTGGCTGTACCTGAAACTCCTGCCCTACCAGTCTGAAAAGGGCAACCGGAGGAAAGTGCGTGTCAAGGTCTTCTTCCAGGACTCTGATGATACCAGCAGCAAGTGGAACGTGGTGGAGAAGAAGGTGGACTTAAAGCGCAGTGGTTGGCACACCTTCCCTTTGACTGAGGCCATCCAGGGTGTGTTTGAGAAAAGTGAGCGGAGGTTCACGCTGGAGGTTCAGTGTGACGGCTGCCAGGACTATTCGGTGGTGCCGGTCTACGTGGATCCCGGCGAGGAATCCCACCGCCCATTTTTAGTGGTCCATGCCCGGCTCGCTGACAACAAGCACAGGATCCGCAA
>TRINITY_DN44358_c0_g1_i1.subseq
GTCACCAATCCCCAGACGGAGGAGGAACGTCATTCCCTGTCTCTGCTTGTGGAGCCGCGGAGCCTCCTTGTTCTGAGGGATGATATGTATGTGAAATATCTCCATGGGATCAAGAACGTTTCTTCCGATGTCATCACAGAGAAAGTAGCTAATGTGGCCTGCTGCAGCGCCAAACTAGGAGAGATGCTAAACAGAGGAACCCGGGTGTCCCTTACTATCCGCCATGTCCCAAAGGTGTTAAAGACAACTATCATCTTAGGAAGAAGAAAATGAGAAGAGAAGTATGCCTTTTCACCTT
>TRINITY_DN44388_c0_g1_i1.subseq
GTACCCAGAACTCAGACTAAACTGCTGATGATGATAGAGAAGCTAGGTATGAGCTACGATGGGCGGCCGCACAGCGGACTTGATGACTCGCGGAACATTGCGCGGATCGCTATACACATGCTTCGGGATGGCTGTGAATTGCGTGTCAATGAGAGGATGCACGCAGGGCAGCTAATGAATGTAGCCAGCTCTGCGCCCATAGAAGGAGCACCCATACCACTCAGTCCTCATTTTAAGACATAGAACTTAACAGCATATGGACCAATATTCAGTCTTCAGACTAAATGTCTTGAACAAAGATGTTTGACGGTGAACCATTGCATGGCAATATAATGAGTTCTTCAGAAGCACCTCATTGATTTTCAGATTTTTATCAGAAGAGTATATGTTTTTGTAGAAATATATGTATTTGAAACGTGTAGCTCCTCTTTTTTTTTTAAAAGAAAAAAG
>TRINITY_DN44395_c0_g1_i1.subseq
CAAGGCTGAATCGAGAGAAGAATGAAGGGCTGTTATCTAGAAGAGTTTCTGCGCTCTCTTCCACAAAATGTCCAGAGACATCGTGATTTAACTCTTGCAAAAGTTCCATAACATTCTGTGCTCGATTCTTTCCAATGCTGCTTCTCTGAAGAAAAAAATTATTCCCAACATCTTCTCCACTGACTTGATTCCCATCAACAATTGTGAAGGAGCCAATACCTGGCAGCACCAAATTTTTAAGGATTTCTGTTCCTGTTGCACTTGCATTCACCAGACAAACATGGGCAGATTCCAACGCTTCCTGACCATGGTCACCCCACAAC
>TRINITY_DN44423_c0_g1_i1.subseq
AGCTCGTAGTCAGAGAAGAGCCGAACACCCTCCAATTGGTGGAATACTGGGTAGTGGCTGCTGTCAATTTCATCTCGTCGATAGACATCCCCAACCACTAGGAAGGCATCCAGTCCTGAGTTCACTAGATCCCACTGATGCGCGGATGTATGGGCTCTTAGCATGTGGCTTCGGTTCAAGTAGTAGTTATCCCCCTTCTTCCTGCTGGGATGGTCCAGTGGGATCAGCAGGCTATCAAAGTTCTGCTCTGTGGTCACAACAGGGCACAGGGTATCGTGCACAGAAAAGAGAGGGTTGCCAACCCGCCCAACGTATTGCTTGTAAAAATGATCTTTGATTCTTTCTTTTATCAACCACAGCGGGTGATTTTTTTGGTTGTGCAAGTTTTTTCCAACTTTGGAGATAATTTTCCCTTTGACATTGGTGTACTCATCTTTCGGATAGGCTCGC
>TRINITY_DN44438_c0_g1_i2.subseq
CACAAAATAAATATGTCCCTATTGACATAATTTGCCAGTCCCAAACTCTGTTATCGTAGATAATAGTCAATGGCCGCAGAAAAAGCTGCAAACCCACCACATCCTATGACACCAGCTTTTAATCCAGCTCGAAAGCCAATTGCGCCTCCTGTGATGCAGCCACTGAGGACACTGTTCTTCCAATCAGATTTGCCACGGTA
>TRINITY_DN44445_c0_g1_i1.subseq
GGCATTCTTCTGCAGCTGTTCGGTGGCACACGAAAGGACTTCAGCCACACTGGACGGGGAAATTTCCGAGCCGAAGTTAATATATTGTTGTGTGGGGACCCAGGCACCAGTAAGTCTCAGCTTCTGCAGTACGTCTACAACCTGGTGCCAAGGGGTCAGTACACATCTGGAAAGGGCTCGAGTGCTGTGGGTCTTACAGCCTATGTCATGAAGGATCCTGAAACACGTCAGCTGGTGCTGCAGACGGGGGCACTGGTTCTCAGTGACAACGGCATCTGTTGCATTGATGAGTTTGACAAGATGAGTGAGAGCACAAGGTCTGTGCTGCACGAAGTGATGGAACAGCAGACTCTTTCCATAGCTAAG
>TRINITY_DN44471_c0_g1_i1.subseq
GCAGCAGCGATCGCCGCCTTCGTGTAGACACTCCGTCCATAGGTTACCGCCGCTCCGTCCACGGGCTTGACTGCCACACATACAGACCAGCCGGCGTTTCCTAAGTGTCCCCGTTTAACATGGGATTCTTATTTTCAAAATCGATGAATGAAAGCCTGAAGGAACAGCGGGAGTTCATGAGCATGAATTCTCGACTCCAG
>TRINITY_DN44489_c0_g1_i1.subseq
TCTATGGCGAGAAAAGAATATCTGTCGAGGATGGGGAACAAAAGATTGAATACAGAGCCTGGAATCCATTCAGGTCAAAACTAGCTGCTGCCATTCTCGGTGGAGTTGACCAGATTCACATCAAGCCTGGTGCCAAGGTCTTGTATTTGGGAGCAGCTTCTGGCACAACAGTGTCACATGTGTCTGATGTTGTGGGGCCA
>TRINITY_DN44505_c0_g1_i1.subseq
CTGTTGGCTCTCTTCAGGTCATTGACAAACTCGGCAGACTGTTGATGCCTGGTTTCGCTGCTCTTCGTGAGTCTCTCTAACGCGCTCACCAACTCCTGTGCTCGTGCCTTCAACTTCTTCTCACGTCGAAGCACATTTGTGAGCTCGGCTGCGAGCTCACTATCGTTGTAAGTTCTTATATCCGCGAGAGTCACCGATGGTGCAGTGCCATCCACGGATTCCTTTCCCTGCTTGTCCTTGCTGCCGCTGCTGCTGGTGGAGCTGAGTGACCTCATTCTCTGCTCCTTCTGCTCCTCCACCTCGGACTTGAGGTGTTCGATGTGCACGAGGTAGGCCTGCTCCTGGGCCTCGCGCGTGCTGAGCTTCAGCTCGAGCGCCTTCTTCTCTTTCTCCAGCAGGTACAGCTGCGCCTTCAGCTCCGCCATCTCCTC
>TRINITY_DN44541_c0_g1_i1.subseq
CTGTCAGCTGCTGAGCTGGACTCCAGTTTAATGCTTCTTCGCAGCAATTTCCAGTGACAGAGACATGTCCATTTCATAACTGTGCCTTCAGCTTAGGTGACCTGCACAAATCAAATCATCCTCTACCCAATGGCTGAAGACGCTGAGAACCGGGAGCGACACATGGGGATGAGTCAGTAACAAGGACTGATGGCTTCTTCCTGATGGATTGCCTGCCATTTCCCATTCCTCTTCCGCACACTGACAGCCGTTTAGCGGAGGCTAACTGATTCAATCCGGGGTAATCTGTAGGCTTGC
>TRINITY_DN44553_c0_g1_i1.subseq
AGATGGATGACTATAAGCTTGTGGCTGTACAGTGTACATGAATTGAAATACATAGGAAACATATTCATATTGTGGAAGGGTAAAACACAGCTTGTTTTGTAACACGTTGCCTCAACTTCTTCGGAAATGCATCGAAGCAATGAACTATTAGAAAGAGTACATGTCCCTAATTGATTGTTTTATTATTTTTACACTTGACCATTTTATTAAAAAAGCAAGACTTTTGGGCCTGTTAACAGGTATTACTGCAATAATGCACTTTCATACTTGAACTTTATATGAAGTTATTACATGACGTAAAATGCAAACAAGTTGGGGAATGAGAAATTGTTTATAAAAAGTTATTTGTATAATTTATACTTCAAATCTTTAGTAAAGAAATGTTTTTTCTAAAATGTACTTTGTGTTTTGTACATAAACTTTTATAGCTTCACATGTTATGGATCTTTT
>TRINITY_DN44571_c0_g1_i1.subseq
ATGAGGGTCCTTTGCAGATGGCTGCTCCTCCACTGCCTAGCTGCCGGACTGACCTCCCTTCGCAACACTACTTTGCCAGTTTTGCCCCAGGTAGTGCAATACCTGCATCCCCTTCTGAGGCGAGTGCACCTGCCGTACAGCCACTCTACCATAGAGTCGATGGGAGCCTGAGCGTGCGCAGCAGCAGTTCTGAGCACCTGCTGGAACCCCCAGCCATAACCACAGAGGACTACCACGAGAGCGAGGGGTCGCGCAACCGGACCCGCGCAGTGGAGAACCAGTATTCATTCTATTGACTGG
>TRINITY_DN44574_c1_g1_i1.subseq
ATTGAGTCTTCTGACCAAGTGTTTCAGGCCGAAACGCCTGATGCGACTGCTGCTAGTGCTACCAATGCTCCTTTTCAAGATGCCCACTTGCCAATGAGCCCAACGAATGCTGCCAGTTCATTCTGCCCAGACAAGACTACAGCCAGTTGCACAGCGGGACTGTTCCAAGATGGCAGCTGCCTGGGACCATGCAGTTTAACCCACAGTACTAACACAAACACTGGACTATTCCAAGGCCAAACAGAGGAGGCTTCCCTTCTGCTTCTTTTTGAGCTTCTGAACCAACTGCAGTATCACATCCATCAGGAGGATGGCATAGAAATCTGTGTGGCTTTCCTTGAGGGGACTTGTTTCCATGGGAGGGACTGCCCAAGGCACCACACCGTGCTCCCCTACCACTGGCAGGTCAAAAGTAGATCCACCGGCGCCTGGCAGAGCGTGAACGACGAC
>TRINITY_DN44594_c0_g1_i1.subseq
TGCACAGCAAAGCTTGAATAACAAGTGTCTCTCTCGGCATTCACTGAATGCAAATACGGTAGCAGGTAATGAGCATCTTGGATTTTCTGCAGAAATAGTCTCTTGGTCCTATGACACTTTATTGATGATGTGTGTGTGTTCTGTCGGAATGTGTAGCGTGTACTCGTTGATCAACACTGTGGCATTCTTCAGCATCTCATTAAACATGTCCACCGTCTTCTTGTAAAGATCTCTGTGCAACACAAATGGGCGGAATAAGTTCAGAGGTTCGGCAAGTCGGAATACTTCTGGAAGCTGAGTTGTCTCTGGAATCTTTGGGTTCCCAATGAGGAAATGGTGTAGCTTCTTCTCTTGCAGGCACTTCTTCAGGTAGTTCAGCATATCGCGTAGCCTGGACTCCAAATGGTCAAAGTCCCAGTCGATGTAGGGCCGAGCAAGGAGCAGGTGCAT
>TRINITY_DN44630_c0_g2_i1.subseq
TGAAAAAGACCATCGAAGAGGCTAAAGCAATAATATCCAAGAAACAAGTTCAAGCTAATATATGTGTTACAATGAACATGGTGAAAGATGCACTTGATCAACTCCGAGGAGCAGTTACGATTGTTTATCCAATGGGATTGCCTCCCCATGATCCAATCAGAATGGAGTTCGAAAATGACGAAGATCTATCTGGAACTCAA
>TRINITY_DN44646_c0_g1_i1.subseq
GATAGTCAGTGGTTCATTTGAAAGCAATTCTGAAGAACAGCGTCACTATTCCACCAGTTCGGATCCTGATACCAATCTAAGCGTTGAGGGAAGTCCCCCTTTAAGCAGCAGACCATTTCAGTTCACAGCATCCTTCGATGAAGACATTGTTGACTTGAAGTGAAGACAATCACATCCTCTTTCCTTTGTTATCAGAGTTCATTTGGCTCTATAGCAACATCACAACAGCTCTAAGTGGTGCCAAGTGGATGCGGATTTGGAGATTGTCACTCTTCAATCTCTCCAGAAACAACACATTCTGACACAATGAATGTGCTTCCAGTATCCTTCAGGCATCCTTCTCCTCGTTTTCAATCAACCTTCTATTACTTTTTTACAAAGAAAGTATGGATTAAAAATAGTATTTATTCTTCTTCACATATGTAATTATGTTAAAAAATAACTTGAGAT
>TRINITY_DN44660_c0_g1_i1.subseq
CGGAGGCCAAGCTTCCTTTCAATGAGGTCTTTGAACTTGTACGCCCCTCCACCTGTGGCTTTGATCTCTTTGGTTTCTGTGTTCACAAGATGGTCTTTGATGAAATCCAAGCATGTTTCGATGTACGTGTTTTCAAATTTGATAAAATGCAAGCGGGCTGTTATCTCTTCCTGGACTGAGATTTCGTAAAGTGGTTCGTCCTCAGGATC
>TRINITY_DN44676_c0_g1_i1.subseq
CCTTTTCGGTTACCGGGTGGAGAAGCTCCAAGGGCAGGAGTGGACCGCTGTCGCTGACTTCACACACCATGCACACACAGCCTCACTCTCGGCCATTTCTGCCAACAACAGATATGTTGCAACAGGGAGCAAGGATGAGACCATTCAGATCTATGACATGAAGAAGAAAGTGGAGCATGGGGCACTGCTGCACCATAATG
>TRINITY_DN44681_c0_g1_i1.subseq
GTGAATTTTATATCACCAGACATTCAAATCTTTCTGAAATCCATGTTGTATTTCATCTCTGTGTGGATGACAATGTGAAATCTGGTAATATCACTGCCCGTGATCCAGCAATAATGGGCCTCAGAAATATACTAAAGGTTTGCTGTACTCATGACGTAACTACGATTAGTATTCCTCTTCTGCTGGTGCATGACATGTCAGAG
>TRINITY_DN44703_c0_g2_i1.subseq
AGAATGGCTTTGATTCGCAAAACGACAAAGAAATGAGGTCTGGGAATGACTGGGAGAGACGTTCACAGTGCAGTTTGCGATATCTGACTCTGACGCAAAAACTTCAGCGGCATCAAAAGGACCTTCCTGTTTTTTGGTTAATGCTTTACAGAAGAGCATATAGTTTTGACAGCCGCAGCAGCAATACTCTTCATGAATTTTGGAGCAGATCTGCCAAAAAAACACTGAATGCCTCCTCCGTTCCGGAAATGAGGAAATGCAATTTGAGAGATGAAGACTCTTACGCGAGACATTGCAATTGGATTATTCTCTTTAGGTGATTGCTCATTGGGGACCACGGCGTGTGCGTGTGGTCTTGTGTGGTGAGAGTATTTGATGTGACAGTAGAGGGTTTTTTTGTCCCCCAATCCTTCCCCCACCACTTCTCCCCTTCCACCTCCTCCCTCAGAC
>TRINITY_DN44717_c0_g1_i1.subseq
TCCGACAGATCCTGAGCACTGACACCATCTGGAGAAGGCGCTGCCGGGAGGAGTATGGTATCTGTGAGAACCTACGGAAGCTTGAGATCAGCGGTATATCGTGTCAAGATGTGTACGTGAAGCTGCTGCACCGGTACAGGCATATTTTGGGGCTATGGCAGCCAGACATTGGCCCTTATGGAGGTCTCCTGAATGTTGTG
>TRINITY_DN44739_c0_g1_i2.subseq
GAACAGTGGTGACGATTGCCACGCCGGTCAATATGAATGTGGACAGCCTGCAATCTCTGTCTTCTGATGGTGCCACGCTAGCAGTGCAGCAGGTGATGATGGCTGGGCAGAGCGACGATGAAGAGACAATAGACAGCAGCAACGAGGAGGATGAAGATGAGGACCTCTCCACATCAAACCTTACAGGGCTGGTTCTGGACAACAGTGACCCCTTGCAGTAGAACACTGAAATGTAGGGGTCTCACCTCTCATAACACTGCAAAAGACTGTTTTTAAAGTTTGCACAGCAAACATTTTACACGTTTTATTTCTGGCCTGTTTTATATTTAGGCATAGATGGGTGCATCTTTTGTATTTCATAGCTTAAAGTCTCCATGCACCCACAACTGCTGGTTTACTTTCATTGTGAGCTGAAAACCTGAGGTCAAGTATTGCTGTCT
>TRINITY_DN44742_c0_g1_i1.subseq
CGTCACAAGATGGCGGCGGCCATGCAGCAGGCCCGGTGCTCTGCGTAACGGGACTGAGGGGGGCGTGTGAGGGACAGCTGAGGCTGCGTGAGATTAGGGAGAGTGCTGACTCAGTGGCAGAGCTTTTGTGGTCGCTCAGGAGGGTTTGTTGACCAGAGAGTCTCTCTGTGAGGAGAGCCACCTGCCCCGCCCCCTTAAAGAGGCCCTGTGCGGTGAGAGGCCCCCAGGGGCCCTGGAGGCCATGGAGCTGCCCGGCCCGGGCGGCAGTAATGTGCCAGCTTTCCTGGCGAAACTTTGGACCCTGGTGGAGGATCCGGAGACCGATCCACTCATCTGCTGGAGTCCG
>TRINITY_DN44752_c0_g1_i1.subseq
GCGTTGACCAAGTTCTTGAAGTGTGTCAACTGGGGATTGGCTCAGGAGGCCAAGCAGGCACTGGAGCTCCTGGGCAAGTGGAAGCCAATGGACGTGGAGGATTCTCTGGAGCTGCTGTCTTCTCAGTTCACCAATCCAACAGTGCGGCGGTACGCGGTTGCCAGGCTGCAGCAGGCGGACGATGAGGATTTATTGATGTACTTACTGCAACTAGTTCAGGCTCTGAAGTATGAGAACTTTAATGACATCAAGTCCGGATTGGAG
>TRINITY_DN44770_c0_g3_i1.subseq
TCCTCTCCTCACTTAACTCAGACACCAAAAGCTCCAGAGTGGCTATCGTTTCTCTCTGGTCTTGCACCTCCCTGTCATGCTGGACAAATGCTTGAAACTTAGGTGTCTTAGGGCTCTGGGAAAGCACCACTGTGTCCACTTCAGCAGCAATTTCTGCTTGTCGCAATTTCTCCTCATAGTCACTCTTCAGCCGCTCCATTTCATCTCTCGTTTTGTTCAG
>TRINITY_DN44781_c0_g1_i1.subseq
GGGAAAAGGACACAACTTGAGGAAAATGGCCGCAGGCTGCAGTAAAACTTCTGAATAGGAGATAAGCAGCAGAGCAGAAGATGGCTTCTGAAAGTAAAGAAAGAAGGGTTGCCTTAAGTGATTAGGGCTTCAGTCTGTGATGATGAGCTCGTCCACACCCCAGTCCTCGTAGCTCCCATCAGGCAGGTACCGTCGGATGATAATTGGGATCTTCCGGGCT
>TRINITY_DN44798_c0_g2_i1.subseq
TCTGGAGTCCAATTGGGTCTCCCTGGGTCACTGCTTGGCCTTCTTTGCAATGGTGCCCACTGCAGAGATGATCGTGGTTTTGGAGCCACTGGTACTGGTGGTCACCGTGACAACTGCTGGCAGGGTGGCCGTAGTGGTGAGGATGATTGGCTGGGCCATGGTCGTTACTGGGACAGCAGAGTCCCACTTGCTCTTCCTCTTCTGGGAATCTGTTGCGGCA
>TRINITY_DN44816_c0_g1_i1.subseq
TGGGGAGGTTTGTGAAATGATGTTCACATTGTCAGGAAAGCTAAGTGAAGCACGCAACAAAGAAAATGTTATTCCAAAGAGTCCAGAGAGGGTTTGCAGATTATCTTCCCATGAAGGTACTAGTGAAGAGCACATTGATACTCTGGAGAGGCTTCATTCAGCAGAGATGGAACCCGGGCAACAGGAGTCGAATGAGCTAA
>TRINITY_DN44821_c1_g1_i1.subseq
TTTGTTTGGCCTTGCTGATGAACACCTCCTCAGCTTTGTGCTTTTCAAACCCAAGTCAGAGGCGCGTGTCCCAGCTGTGTTTCACAGGCGTGTTCTGGAGGCTCCTGGATGCCATCACTGCAACAACTTCTGGGGAGTGCGGTCGGAGGTATTTGTTGGGACATTGAGGTAAATGTTGAGCACAGCTTCCAATAGAGGAA
>TRINITY_DN44830_c1_g1_i1.subseq
CTTGAACTCTTTTTCTATGTTTGCCAGTTTAGCAAGCTCGTTGCTGAGCTCCAGGGCAGTGTGTACCGGATCTTCACTAGACAGGGAGAGGTACGCAGGACTGGCTAATCCCTTATAGGCGTTTATCCTTGACCGAGAATGGCTAAATGAGTCATGTTTTTGCTTCTCTGTACAGTCATTGCACTTGCAGAAATAATCGTGAGGCTTCTCAATCTTTGCTCCCTTCAGTAACAACATGTGAACAACCTCATACTTCTGGCAATGAGCAGCCAGGATGATGGGAGTGATATCAGGCGAAAATCTGGTGCCGTCCTCATCGTAGGAATAAAAGTCATCATCCTGTAGCTCTTGCTCACAGGGGCTAAGAGTCAGTCGCTTGTTTGCTGCAAAAGCGGGGTGGTTCAAAATGGCTTCCACTATTCTTATATAGCCTTTGCTAATGGCGAGCAG
>TRINITY_DN44848_c0_g1_i1.subseq
CTGGGCAAAGATTTTAATTGGATAGTCTTTGTTTCTGCAGTGACACAATGATGTCATTATTTGCAAATAATTTAGTTCATAAAGTTGTATATATTATACATCACATAATTAGGTCATATACTTTTAAAAATATGCAGCTCTGACCAAACCAAGTCAGGTATTTTTACTAATCCAACTGTCATGTGCATAAAACCATCATCAGGCTCATCCAAACTATTAAAGCTTCAAATAAAACTATACAAGAATAAATTCATATAAAAAGGACAACAGATCGCAGAAAAATCCTTAAGTAACTCAATTCCATTTGAAAGTAAAACATGACAGAGAATAAAAATACAAGTAATGCCAGCATTGTTATTGTAACTATATTTTAAATTAAGGGGTGTATATCCATAAGGCTGAAACTATATAAATAGTTTTGCACTCCGTTCCTGTAAAGAGCGCAAGGCT
>TRINITY_DN44881_c1_g1_i1.subseq
GGGAAGTTGTGTGGCAGCGCTGACCATGTCTTGGTTGTAGGAGCTGGACTCACTGCAGCTGATGCTGTACTGTCTGCCTACAACAATAAGCTGCCTATAATACACGTGTTCCGCAGAAATGCCAATGACTCCAGCCTTATATTCAAGCAACTTCCCAAAAATCTTTATCCAGAGTACCACAAGGTCTATCACCTGATGTGCACTCAGTCGTACACCCCCGCTACTCACCTACATTCGACGTACACCAGCTACCCGGAGCACTGTGTGCTGTCCTTAACGCCAGATAAGAAGTGTGTCTTGCAGGGTGCGTCTGGCTTGAAGGTTTTGAAATTCTGCGCTGCCTTAATATTGATAGGATCCAATCCTAATCTGTTTTTTCTTAAAGAGCAAGGGCGAAGCATAGGTCATATCCCAAATCAGCCAATCACTTGCAAAGGAAACCCTGTGCAT
>TRINITY_DN44884_c0_g1_i2.subseq
CTAAGATGAGGAGGAAGCTGAAACCTGTTCCGAACGTCATCAAAGCGCCGTCCAAGGTATGGAGTGTCTACAGTCAGAAAGATGCCCTTATAGCCCGCTCTCTCGGCACGCTGCACTAAGGACTTTGTAAGCTCACGATCCTTGTAGATATAAAGCTGCATCCAGCGGAGGGAATCTGGGGCTGCTTCAGAAACCTCTTCTATTGAAGAAGTAGCCCAGGAGCTCAGCATCATCCCTGTTCCTATAGACCTGCAAG
>TRINITY_DN44925_c0_g2_i1.subseq
CTGAAGTCTGAAACTCCACCTTGACAGGTTCCGACGTGGCATTGATGGCTGCCCGCCACACTCCACCTCCACTGATGGTCCACGCCGTCACCACGCAGCGGTACAGCCCGGCATCTGAAAGCTGGGTCTGGTGTATCCTAAAGCGGAATAGATCCTCCTGAACCCGTTCCAGTACCACCGCGTCCTGACGCGCCGGGTCCTTCCAGTCCTCCAGTCGCACCAGCGAGTCGTGGCTCACGGAGATGACCCCGCTGGCGGCCGAGGGAGGCTTCTCTGCAGTCACTACCACTGAGAACCGGGGAGCCTTGAAATTGTGGGGCGACACCTTGCAGCTCATCTGGAACGTGTTCCCAGGGGTGGAGTGGGGCTTCTCTTGTAGTGCCTGGACAGTCAGACGGTAAT
>TRINITY_DN44931_c0_g1_i1.subseq
GGTGCTTGCGAACTGCATTGAATAACTGTACAACTCCTCTCGTAGCAACTTTCTGAAGATTTCTTTCCTTTTCTCTATCTTTGACAGCATCTGGTTTAACTCTGCACATCATTTCCCATTCTCGCTTTTTTTCAAGCTGCCTCCTTTTCTCCAACTTTTCTTGTCGTTCTTTCTCCTTCTCCTGCTGCAGTTTTTTGTTTTTAAGCAATATGATGGGTTGGCTGACAGGGG
>TRINITY_DN44932_c0_g1_i1.subseq
GGCATGTCAGGCTCTCGGAATGAAGCCTCTGACAGACAGGACCACACCTCCAGTCATCCTGAGGGACCAATTGAACTTAGTGACTCATCCAGGGACAGAAACGACCCGCCCTATCGCCTTGAAAGTGAAAGCTTCTCTAGCACGGACTCCAGCACTGGGGAGTCCCAGAACAGGTAGAGGCTTGCCCCCTGTGTCAGTGCTTAGTTCATAGTGCTGTGAGGACAGCCGCCACCTGGCCACCAGCTTGGCCGTCTGGGCATCGGTTTACCTGCGGCGAATGAAGGATCGGGCTGAAGTGGTAGTGAGGGGCCACCA
>TRINITY_DN44940_c0_g1_i1.subseq
CTGTCCACCTTCCAGCAGATGTGGATCAGCAAACAGGAATATGATGAGTCTGGCCCATCCATCGTCCACCGCAAATGCTTCTAAATGGAAATGGACTGGTGGCAGATGCGTAGCATTTGCTACATAAGCAATTTATGAGTATTAATTTGCTCAGGCAAATGTGTACACCTCGTGCTAGCCTCCTGAAACTGGAGTGAACTCTTCTTGAGCACGAGGCACTGAACGCTGTCACTATTTGACCACTCGCCTCGCATAGATCTCCCTTCAATATATGCTGTCTGAATGTACCCTGTACATTTCTCTGATCTAACATGGTGTGGGTGATTTAAAGTTTTGTGGAGGAGAAGCTCTTCTGTGA
>TRINITY_DN44948_c0_g2_i1.subseq
TTAAAATGTCTGTATTAAATTGATCAAACTCATTAAATTGATCAAACTCATCAATGACCTAAAAGTAATGTTAAAACAGCAGAGTCAATGTAAAATCCTTAAAATTGTATTTTTCTTTATATTTTAAACTCCGTAATGCTCTCTGAGATGGTCCAACACCGAAGATGTACTTGATAATACATTAAAAACCCGCTTTTCTTGTCTAGACGAGATCCGTTCCATCATGTACATTAAGTGATGGTGGAAGCACGTGAAAGGGGTCCCATGTTCAAGGGCGATATCAACCCAGTCCTGGATACATCTCAACGGCGTTTCCTCATAGCCCGCAAACATGGCGGGGTTTGCAAGAAGGCCTCGGGCAGCCATTATTC
>TRINITY_DN44960_c0_g3_i1.subseq
ATGTGCAGCGCTCCGCCATAGGCCTCTTCTTCTGGGTGGTGATTTTGACTTCCTGGATCACCGTTTACCAGCTGCACCGCGCTGAGTGGGGGGCGACTGGAGATTACCTGTCTTTCACCATACCATTGGGCATTCCTTGATGTTTGCTTCGAATATGACACCCCAGCTCCTTCCACTGACGAGGCCAAACTCAGCAGCCGCTCTTCTCCCTGGACCTGTGTGAGCCCAGTCTCCA
>TRINITY_DN44987_c0_g1_i1.subseq
TCGCCTTCCATAGTGCGCACCAGCACATACAACTCTGCCAAACCAACGACCGAAGCTGCGATCACTGCCAAAAGCACCCGCGCTGCAGAATCAGTGAAAATATACTGGCTACCAAGATAGGTACAAGCAAATGTAGCAGCCAAGGTAATCATGAAGTTGAAGATTGTGACAACCACTGCTTTCACAGATCTCACTTGTTT
>TRINITY_DN44988_c1_g1_i1.subseq
GGCTGGCTGTCTGTAAAGTGGTTGTTGCGGAGTGAACCCCCACGTCGAAGTAGCTGATTGGTTGTCATATCCTTCTGCCTCAGGCGAAACCTTAAATCCTTCAGACCCATCTTTGCCTGTCCCTTGGCTTTTTTGTACATGTTCTTCATTGCAGGGTTCGTCTTATTCTTCACTGTGTGTATCAGGGCACCGCCGCCTTT
>TRINITY_DN45008_c0_g1_i1.subseq
GATTGTGTAGTACATGGCACCATGAATTTCCGCAGCAGACATAAAGGAATGATCCTATATAGGTAGGCGACCTTCTTGTGGTTAACTGCCAACCATTCATTGTTTTTGGGTCTGCCACTTATAGGTTTTGATTCTTGGTCACAGCAGATGATCTATCTTCCACCGCTCATACCTCTGTCTTCATAAATGGTGATTTCAAT
>TRINITY_DN45013_c0_g1_i1.subseq
TAAAATTAATGTCGTACTGTACTACACATAATGAAACGCTAATCTTCAACTCTTTGTCAGCTGAAATCTCGTATTGAAACACACCTCATCTTCTTCATCAGTGCTTTTTCCTGATGGCACATTAGAAGCACTTTGTGTGTCATCCCCTAAAGTAGAGGTATCACCATTAGAAGTCTGGGTTCCTTGTTCAGCTTCCCATTCCTGCAATACCTCCTCTAAGTTAAATCGGCGCCTGTAGTTTACAAAGAAGTTCTTCACTTGACCAACAGTCTTGTTGCCAATTACATCTGCAATAGCTTGAAAATCTTTACCGTATTTGCGGACAC
>TRINITY_DN45018_c0_g1_i1.subseq
GCAGATGCTAAACGGAAAGAACAAGAAGCCAGAGAAAAACAAAAGCAAGCAGAATTGGAAGCAGTACGGTTAGCAAAGGAGAAAGAGGAAGAGGAAGCTAGACAACAGGCACAACTTGCAAAGAAGGAAAAAGAGATCCAGAAGAAAGCGATAAAGAAAGAAAGGCAACGTTTGCGAACATCCTGCAAGAACTGTAATTATTTTTCGGATAATGAAGCTGAAAGCGTTAAAATGATGGAAGAGGTGGAAAAGCTGTGCGATCGCCTTGAGCTTACTAGTTTACAGTCATTAAACGAGGAACTCTCATCTTGTTCAAAAGATGACGGAAAGTCTGTTGTGGAAAGACAG
>TRINITY_DN45025_c0_g2_i1.subseq
ATTCAACTGTGTAGCAATACAAGGTGCTGGTGGAAAGAGATGGTGTAGTATATATCTTTCGGTAGGATGATCAGCCCCACTGGAGGTTGGGTGGGATCTTCCATCCTTCTGGTGGGGGCGGGTGGAGAGACGGGGGGAGTTCGTGCACTGGTGGCCATCCAGGAGGGAACTGGAAAATGGGTGCTTCCACTAGTTGGGAA
>TRINITY_DN45050_c0_g1_i1.subseq
GATGCCGACATGTTCCAGTCTGAAGACATTAAGCCATCTTCGGATAAGGACGAATTCCTGGCCTGGCAGCACGATATGGAAGTGAATGACAAAACTCCTACTCAAGCACGTCCAACTGTCTTCCGTTGGACAGGTGGAGGCAAGGAGATTTATCTTTCTGGATCTTTCAACAACTGGAGCAAAATCCCTCTCATACGAAG
>TRINITY_DN45055_c0_g1_i1.subseq
AACCTACAGGTGTAAATTTGACGAAGACTTCAAGTACGTTCTTCTTCCCGTGTCCTACGGCATTGTCTTCTGCGTTGGGTTGATACTTAATTTGGTTGCCCTGTATGCCTTTATCTTCCGGATTAGACCATGGAACGCCTCCACCACGTACATGTTCAACTTGGCAATATCAGATATGCTTTACGTCATTTCTCTGCCTCTCCTTGTTTATTACTACTCCAAGGGGGACAACTGGCCATTCAGCGAGGCTCTGTGCAAGATAGTCCGATTTTTGTTCTACACCAACCTCTACTGCAGTATTTTCTTCCTACTTTGCATCAGCATCCATCGGTTCCTGGGCATCCGCTTCCCCATGAAGTCGCTGCAGTGGGGCCAGGTCCGCTATGCACGCATTGCATGCGTATGTGTCTGGGTGACCATCGTGGCTTTCCAGTCTCCCATCCTGTACTT
>TRINITY_DN45065_c0_g1_i1.subseq
CCTTGAAGTGCGCCATTGAATTGGCGGAAGAAATATCTGCGTTTCCTCAGGCATGCATGCGCGCGGATCGCGCTTCGGCCTACCATAGCGCGTTCGACGCCACCTCCTTCTCTGAGGCGATGCAGTTTGAAACTGATAATTCCATCCATGTACTTTTAGAATCAGTCCGTGGAGCCCAGAGGTTCAGCTCAGGCGAAGGGAGAGGAGGAGCAAAGTTATAAGA
>TRINITY_DN45075_c0_g1_i1.subseq
CATCCGATGTGAAAGGAGAGAAAAGAAAACGAGAAGCCGAAGACGAGGGTGAAGATGAGGATGACTGAACGAACTGACAGATTTTAGGGAAGGGACAGACCCTTTCATGCTCCACTTGACAATAGCTATCATGCCTATATATATAAATATATATCTCATGTACTATAGATTCCCCCGATTGAAGAGGACGTGTCTTTTATAGGAAAGGTGTGGTTTTTAAACTATTTGCCCTTTTTTTATCATTCCAACTAGGATGTGAATGCCTGCTAGTCACTCACATGCATATAAAAGGTTTCCTTCCCTCCCCTCCCATGTTTGATTGCTGTATTTGTTTTAATATTCTCTATCACATTGAATTCATGCAGGTTCATTTTTTTCTGTTGACCTCGTTTGAGGCCTTGAAACTATTTATAAAGTAGCTGTGTATATTAAAAATTGCTGTATGGTGAT
>TRINITY_DN45087_c0_g1_i1.subseq
AGTGGCTGCTGCTGCAGGGGGAAGAAGAGGACTTAACCGAGGTGGCAACTTCAGGGCTGCAACCAATGAAAACCTGTGAGGTGTCATCCACGATAATGCCTGGGTGCACATAACCTTGCATTGGCGATGCATGCTTGTAGCTAGGACAGCAAGTTGACATCACGTCAGGGCGCCGGGCACAGTGGTGAATGAAAACGAAGAGCCCCAAAGCCACTGCCACCACCCCATAGAGACAACTGAACATGACACTGTAGTACCACGATTGTGACACAGCCAGTGCCCCAAAGACCCAAAGGGCAATATAGAGGCAATGAACGATCAGCAGGGCCCAGAACTGCACCTTCAGAGTGTGTACACCATCCATATCCAGATTCTGTGAGATGGGGCTCACTGAAATTGAACCGGAGTCAGACAAGGGGTTGCTGCCACCACCACTCAGTCGTGTTGGAA
>TRINITY_DN45098_c1_g1_i1.subseq
TTATTTTCCACCATGTGAAATGCTTTATAATAAATGTCAGGCGCCCACAATTGAAGGTAAAATCAATTGCACAGACTGAAGCCCTCAGCCATGGTCTTCCTCTGCTGCCGCCACTGGGTTAGGCGGGGATAAGCAGTATAATTTTGCAGGAAGCAGCCAGTGGAATCCTTCAGCAAACAGAGCTTGGCAGTCTATCGTCAATACAAGCTAATGAGACGGCGGGAGCACGCAGGCGGAACCAGGCTTCAAAACATCACGAAAGGGAATCCAGCTGTGCTTGGATAGTTTCGAGCTTGTTAAAAAAC
>TRINITY_DN45112_c0_g1_i1.subseq
GTTACATGGCTGTACGCCATACAGGCAACCAGCTTAATATTGGTGGCTCTACTACAGTTCTTCAATTCCATGATTCTTGGCTCATTACATCTCAGCTTTATTGCGTCTGTATTCATAGCACGGAAGATCCAGCATAATCTAAAAACGGGAAATTTTCTGAGTAGACTGTCCAAGCTTGTCCTGCATTTTGTACTGGTTCTGGGTTTGACATTTCTTGTTAACATCACTATCA
>TRINITY_DN45137_c0_g1_i1.subseq
CAGCATTTGCCACTAGCAACAAGGGCACCTTTCCAGAATCTGTGTCATCTTTTATCAACCTGTCCAGTAAGGCCACATCCATCTGATGCTGTGATCCAAACATTGTGTTGCAAGGCACCCGACACAGACAGGAGAGGGGCAAACCAAGCTGATTACAAATGAACTGGCCCAGACCAGACCTAGAAGCAGAGCTGATGTAGATCACAGGCTGCTTCGAATAGAAGACACTGAATCCTTCGCTTGAGTAGTCTTCATAACGTGAATGAATAACAAGCCGGCAGACTTTAAGAAGGCCTTCCCGATCGTCTTCATGATAATAAGCAGATCCATTTTCATAC
>TRINITY_DN45146_c0_g1_i1.subseq
CAGTGCTTTTGGCAGTACTTTTCGGAACATCTTGTGGATCAGCTAAGTGTAGTTTTTGTATTGACGAATTCAACTCTTCCAGGTCTGTCAGCAGCCGGTCAAGATTTGAATCAGTGGCAATTTTTCTTTTGTCTTCAGGAAGTTCCTCCAGCTCCCCGTAGAGTTCCATATGTAAGCGGGCCAATTTCTCCTGCATCCCTCGTATGTGTTCCATCTGCTCTATTGAGCAGTTGTTAC
>TRINITY_DN45186_c0_g1_i1.subseq
ACCTCTTGTTCCTCCTCGTCTTCAACCCCCCAGCTATCCAGACCCAGCAGGCCCACTCCAGAAAGATCCAGATCGCTGACAGTGGTCACAGTCACCGTGTGGTTGGGATGGTCGTACTGTACAGACTCTTTCTTTGACGTCACTAAGTGCTCCAGCTCGTCTGCCTCTTCAAGTGCCTCTTCACGTTCCTTCAGCATCCG
>TRINITY_DN45191_c0_g1_i1.subseq
TGCACATCACGTGGTGGGCAAAGACATTCTTAAATTTCATGCCATCTATTGGCCTGCGTTTCTAATGGCAGCTGGCCTGGAGCCACCTTCGCGACTCTATGTGCATTCTCACTGGACAGTTCATGGTCAGAAGATGTCAAAAAGCCTTGGTAATGTAGTTGACCCAATGCACTGCTGCACACAGTTCACAGTTGATGGCTTCAGGTACTTCCTCCTACGGCAAGGAGTCCCTGACCGAGACTGCGATTATTATGAAGATAAAGTGGTAAAACTCGTGAACGCGGAGCTAGCAGATGCTCTGGGTGGGCTTCTGAACCGCTGCACTGCACCTGCCATTAACTTTGCCCAGAATTACCCTTTCTTCTCCTGTGCTTGCTTTCCAAACAGGCTGGCGCCCTTTGAGGAAGAAGCGTTGGCAAGAGCCTCCGAAGAGGACTATAAGCTGCTGGA
>TRINITY_DN45203_c0_g1_i2.subseq
TGACTTCAAAATTATAATTTACAGAAAGCTAAATACGTTTTCAACAGAACATTGGTCTTTTGAACAACAACTGCTACGCTTACAAAATTGAAGTCTCCCTGTATTTGATTTCATTTTCGAGCACAATGTCTGTGAATCCGATGTGTTATGAGGCTCAGTTTTTTGGATTCACGCCTCAAACATGTGTTTATCGAATCTACATTGCCTTGGAGGGCTACCTTTTTGAAACAATGCTGGTGGTTGAAAAAGTGATCCTAAAGAAATTGGAAGGTTTACCGAGCTGCAAAATTAGCCCTTTCCAGGTCCGAGAAAGCACAGAGAAGTATCTTTGCTTCATGAATGACTGTTTCAATCACCTATTTGGGAATTTGGAAAGTGCGCTGTTGAATCTGCTCAGCTTCCCTACAAATGCTCTCCTGCCTGGTGATAAGGTCCATGAGCGGTATCCTT
>TRINITY_DN45204_c0_g1_i1.subseq
CAGAAAACGTTGCTTTGGAAAGACATTCCTTAATCCGGTTAGCTTTCCTGACATGGAATGCTTTGGTAATCTCTTGATTCATGAAGGCTTCTTTATTCATTATATTTTCAACCATCATCCGTAAATCAAATACTTCCAAGATTTCTGCGATTTGTGCCACCCGCATCAGACCTTTTTCATTTTCATCCAGTTGTCCGGTGTACAGAAATCGTAGAACAGTTTTAAAAGAGCCAAGCTGCACTGAGGAGTCCATCTTGATGACAGTAATTGGACACATTCTGTTTGAAACTAGGTTGACTTGCATCTCATTGTGCATACTAAGAAAGCCCTTACCCCAGGAGGATAAGGCTCTCGAAGTCCCAACTATATCTCCATATCGCAAGTCAACGCCCTTTAAGGTTCCATCGCTTTTTGAAGTGCGGAGACAGGCACTGGATGGTTTGAGGGTTC
>TRINITY_DN45208_c0_g1_i1.subseq
CTTCAGGAAGCCAAGCAGATGGAGAAGGAACGGCACAGGCATCAGCACCACTTGCAACAGTCACCTCTTAGCCATCATGAGCTTGAATCACCTGAAATGAGTCACCTTACTGAGCAGAGTGTGGACCACCTAACTCAAGAACAGGATGGGGAACTTGAACCCCATGCAAATAATGTGGATAGGAGCCTTCAGGAAGAAATCGGAGCAGAAAATGGGTTTGATGTTTCCAGTGCAGAAAATGAACAAACAGAATCTGACCTGGAGATAAGAACAGAAA
>TRINITY_DN45216_c0_g1_i1.subseq
TAATTCTGCAACATCAGGGATATACTAACTCCGTGTTTGAAATTTTAGATGGTCTTAGTCGGGTGGACTACCTGCTTAGATTTTAACATGAGGGGAAATATCTTGCTGCTATTCTCGTTAGCCTCTTGAATTTGGAAAATTGTTCACTGAACTGACACAATACAGGTTAAAAAGGTTCTTTCTGTTCATTCTTGACAGTG
>TRINITY_DN45250_c0_g1_i1.subseq
ATGAACAGGTGTCAAATGACATTGTTGCACCTTCGAAGCCAGTGGAACCTGAAAGCATGGAGCTTGACTTCGAGGGGGATGTGACGGAGCTGGAAACCTTTGGAGTGACGTGTAAACCCTTGAAAACTTTCAAAAAACCCAGCAGCCCTGTAAAACCCAAATCTTTCCCTGTACCTCTCTTGACCAAGCTGGAACTAGAAAAAAAGGTTCTTTCCAGTAGTGTTTCGAATTCCGAAGATCTACTCACCAAAGAGCAGAGAACTGAACAATTGCCCTGTAACTTTAATGACCAGAGTAACCGAAAGCGCTCAGTGCCCTCTTACGAGAGCTTGTTTTCTGATTCTGATGATGCCCAGTCATTTAAAGGATTTGCATCTGATGAAATAGAAGAGTTTGTTGAATCCAACTCTGATGCAGATACAACTGAAGTTTCAGAAAGCAGTTCTGAGA
>TRINITY_DN45266_c0_g1_i1.subseq
TCGTAGACACTTATCCAAATGAAGAGAAAACACAAGAGCGTGTCTTCCCATATATCTCTGCAATGGTGAACAATGGCACCCTCACTTATGACCACAGTCGGGATGGGAGGCCCACGGAGCTTGGTGGTTGCACTGCTGTGGTACGCAATTTGAACCACGATACCATCCTTGTGATCCGATACGTCAAACGCAGACTCACA
>TRINITY_DN45276_c0_g1_i1.subseq
ATGATGAAGGTGCTACTCCGGTGAAACGAAGGCGGGTTAGTAGTGACGAGGAGGCACTTGTGGAAAGCTGCATTGGTGATATAAAAACTGACACGATGGACGCTTCAACCCCTACAAGTACCTCAGATAATGAGACAAGGGACTCTTCAATCATTGATCCAGGAACGGAGCAAGATCCTCCTTCTCCGGAAAACAGTTCTGTTAAAGAGTACAGGATGGAAATTTCGTCTTCATTTTCAGAAGATGTTTTATTAAACACTAGACCGCAACATACAGAAGAGCAGTCCACTAAAAATGTTAAATTTGAAGAATGTAAAAATCTAAAAGACCTTCAGACTAAGGATTCTCTCAACACTGAGGAAGAAGCAGAGTTCCCTTCCACTTCTATTTCATCCGTTTTGGCTGATTTAGCAGATCTCAGAAGTTGCGACAGTCAAGTGTTGTCTTCAC
>TRINITY_DN45278_c0_g1_i1.subseq
CTCAATTACTCTTGAGTCAAAATCTTCATACGTTTCGCCATTCGGGCCAGGATCCGGTGGTCCAAGGCTGACACCTCCCCATGAGCTTCCGGTCCATCCTCGTTCTCTCTTTACCCTTGCCTTTCTTTTCTTGTCCCATTCGTCTCTCTGGCGGATGAGTTCTGCCTGCATCTCTTCCAACTGTGCTTTATCTCGCTTGCCAATGGTTTGAATTGTGCCACTTTTTACAATTGGGGCATTGAGGCCAGGCCATAGAAAGCCAGAACGTC
>TRINITY_DN45289_c0_g1_i1.subseq
GTCTATAACATAAATTATTAGTTTGTGAGTCTCGGGGGAGGGGTGTGGCTTAAAGGGTGGTCTGCAAGGTCCGTGACTCTGAGCAGAGCACTGATGGCTGCTGTGCACACACATCCGTGCTGGTGGAGGTGAGGGTGGTCGTGGCCGGGGGACCCTTGATGACACTGGCCTGGTGGATCTCGCTTCCACCCTCAGTCCTCTCACTGTCACTCGGGGCCATGTCCAAGGACTCGGAGTCGCTGCTGTCACTCTCTGCCTCAGACCTGCTCAGGCTGTTCTCTGGGTCCACTTCCAGCGACCCTGCGCCGCTCCCAGGCTTCTCGGGCTCTTCCTCCTTCTCCTTTTCCTTCTGCGCCTGGGCTTCTTTGGAGTGTCTCCACTTCATGCGCCGGTTCTGGAACCAGACCTTCACCTGCGCGTCGGTGAGCCCCAGCATAG
>TRINITY_DN45298_c0_g2_i1.subseq
GAAATAATTTTAATAAAAAACAAAAAACCATGCACCATAGGTATAATAAAGAAAGATTAGTATAAACTATTTGTATGAAATACATACATCACTTGTTTTGAAATCCAAGTGTTGGTAATACATTCAATTAAAATTCTGAGAGCACACCTCCTTTAAATATTGGTAATCCGATAAAGAACTTCAATTAATTCTTATATTTGGCAAGGTGTTCACGGGCAATGATTAATCTTTGGATTTGAGCGGTACCTTCATAGAT
>TRINITY_DN45312_c0_g1_i1.subseq
ATAAACATTTATACGATCCAGATAAAAATAAATAACTGAAAAATAAATTGTCTTTTTAAACTGTTTCCAAATAGTGAACAGTAAAATCAGATGGTACAAACCGCTGCCAGTTAAGTTGCATGACTTTGCAAGTTATCATGTAATTTGACAACATCCCACTTTTACTTTAGAGTAATTATCGGTTACACATATGGGAAGTCTACCAATGTGAGAATTCACTCGTCACACAGTTCCTTTGGGTGAAT
>TRINITY_DN45314_c0_g1_i1.subseq
CTAGGAGTAGGCACCCGGATTGGAGGAAACGCCGTTGGCCGATTTGACAATGGTGATGACGCTGGTGGCAGCCACCTTGGCTGGGGCGACGGGCCCGTGTGCCACGGTGCGCGCGAAGGTCTGCAGGGCATCGTACTTGGCACGCAAGGCGTCAAGTTCGCCACGCATGGTGTTGTTCTCGCGGGCCAATTTCTGCACCTCCTGCTGCAAGTCCGTCTTCTGCTTCTCCAGCTCCTCCTTCTGCGAGACCCGCTTCACCCGGCAGCTGGCTGCGTAGCCCCGGTTCTTAAGAGTGCGGCGCCGCTGCTTCAGTCGCGCCACCTCATCCTTGGACAGACCCCGAAGGTGGTGGTTTAGCTCCCGCACCGTCATGCCCATCAGCTCATCGTCTGAGAGCACTGGGGTGTTCTCCCCCATCTCTCTCTTCACCT
>TRINITY_DN45334_c0_g1_i1.subseq
CTGAGGAGATGGGTGTGCAGAATTTATCGGAGTTCCTCCTCCGGATGGGTCCCATGTTGTGCACGGTGGAAGAGCTGATGACAGAAGGACCCTGCCTAAGGGGAGTGATTGGTGCTGTGGCTGAGGTAGGAGGGTGAGGTAAGCCATCAGGGTAGGTATCAGAGCAGCTTTTTGTAAGTGTTGCGCTGGATACGAGGTTCAG
>TRINITY_DN45338_c0_g2_i1.subseq
TAGGTAGAAAACTATATGTTGGCTACATAATACCACAGATTTACCCCTTGCTATGTGCAGTCTGAGGTAAGGGTGTGAACAATGTATGGTGGCTTCATAACATCTAACCCATTTCCTACTGCATATGGCCTGGGGGGATAGGAAGTGCCTCTCTGACAGAAGCCCCTGGTTTTTACTAGGGTTTTCTACTTTGCTCCCCTCCTCCTTTGCCACTTGGATTCCTCAGTTCTGCTGCACGTTGGGGTTCCTCAGCTTCTCCACCATCTGGGTCAGCATTCGGTTGCAGAGGGCAGCATAGGGGTTCATGAGCGCCAACTGATGGCGGGCAAACTGGCTGCCCAGGCCTGCAGCACGCTGAAAGTCTTCACGAGCAGATTCATCGCAACCTTGCAGGCGGTAGACTAGGCCTCGCTGGACCAGAGCCTGGCACGCTGAGCGTCCTTTCCCACA
>TRINITY_DN45341_c0_g1_i1.subseq
ATGTAAATGTTCCCATTATTGCGTTTCCTTTCATGTCGCGCTGTGCGAAGATTTCCAGGATTAGTTATTTGTTTCTCAACTTGAAGTTCCCTCTTCTGCTGGCGAGATAGTTTTGCTCTTTGCTGCTTCACTGAAGACAAAATGATTAAGACCTTCTCTGTTCCGAGCAATTTCAATAGCAAGAAACTGTATCCGCGTGC
>TRINITY_DN45348_c0_g1_i1.subseq
ACATCTGAAGAATCCATTAATAGCACAGAAAATTCAGAAGTTGATGGACGTTGGTTTGATCGCTATCCGGTGATAATTTCAAACGCCACCTTTTCCCCATCTTGACCACCTTTGCTTACCTGAAGTGAGATGAGCAAAAGAACCATGGACAATGGCGGCACGTGGCAATGCTTTACCTGCATACTGTGGGAGAGTTATAAGATGAAGGCTCGCTCAGTGCACAGCCTTCCTATATCTTCAGCGCACACACGCTGCCTCCGGGCCCTGTTCAAGTTCTCATCCAGCGTCTGTGTGT
>TRINITY_DN45353_c0_g1_i2.subseq
TTACTGACCTAGAAATCAAGTTCCTGTACCGGGGGCGGATGGCAGGTTCTCTGACAGTCAGTAATCCTCACGGCTGCCGTCTCTTCTACAGTACTCTGGAGCCCACTCCGGACCAGGTGGAGCTTTTCGGGCCCATGACATTGGAACAGGTGCGGTTCCCTAGCACGGACAACATTCCGAATGACAAGCAGCGCTTCTACACCAACCACCTGCTGGACGTCATGGATCGTGGCCTCATCCTGGAACTCCAGGGACAGGATATATATGCCATCCGGCTGTGCCAATGCAAGGTGTTCTGGTCCGGGCCCTGTGCGGGGGAACGTCTGGGTCCCAATCCCATTGAGAGAGAGACCAGGATTAAGCTCTTCAGTTTGGAGAGCTTTCTCAATG
>TRINITY_DN45364_c0_g1_i1.subseq
GTCTACCACAATTTCCATGACGAAGTAGATGAGTATCGCAAGCACTGGTGGTTATGCAATGGACCTTGCCAGAAAAAACGACCTTTTTTTGGTTATGTCAAACGAGCCATGAACAGGCCACCATCTGCCAATGATCCTTGGTGGGCAGAGCACAAGCAGACCTGTGGAGGCACATTTACCAAAATCAAGGAGCCAGAAAACTATTCTAAAAAAGGAAATGGAAAAAGAAGCCTATCATCGTCTAAGAACGTTAAGCTACCCACAACTCATAG
>TRINITY_DN45368_c0_g1_i1.subseq
TCGACTCGTCAGCTTCTTCCTGATCGGCATCCTCAAATTCAAGATTCTTCAGTGCTTCGATACTGTCAGGTGCTTGGCCCGTCAATCTCTGAATCATATTTGCCATGAACTGCACATGCTCTGCTAGTTCTGCCAGCTCATCATTCTCTTCCTTGAGACGAGTTATTTCACCGTCTTTCAGTTCAATTTCTTTATGCAGC
>TRINITY_DN45380_c0_g1_i1.subseq
GTGGCTGGTGAGGGTGGCTTGGGGTTGGTGGATGGTCTCCGTGGGTATCGTTGGTTGGGCTCCGCCAATAGGGGTTGCTTTGTCTCCTTCCGGGTCGGCGGAGCCTCGGCCTCTCCTCCTGGCTCAGCCTGGGCCGCACACCTTGCAGCAACTCAGCGGCACAGAATGCTGTCTCCCTGTTTGTTGACCACAGAAGCAGC
>TRINITY_DN45381_c0_g1_i1.subseq
TCCTCCTCCTCCTCCACAACCACCAACACCACCACCACCACCACCACCGACCAGAACATCACGGCCACGATCTCCACCTTTACCTGCTGTCCTAAAACGCACCCCTATTAGGACCCCTCCCCCGAAAACCAGCACTGTGACGAAAAAAGTTGTGCCTCCTCGTCAGACTGGGAACTCTTTTAAGCTGTCAAGTGTTCTGCCAAGGGAGGCAGCAAGCGCATCCAGGACCCAGCCCCGTACCGCGTCTACTGCAAAAGTGAACAGCACTGCCACTGCAACACCTTCCAGAGCTGCGCCCATCCCGAAATCAACACCGATCACTCCACAAAACACCAGGCGTGAAGCTAACACACCCAAAATTCCGAAAACCTTGTTGTCGAAAAAACCAACACCAGTCAAGACACCCCAGTTGCCAATTGCTAAGAAGAGAAACTCTAATGTCATCGAAAG
>TRINITY_DN45388_c0_g1_i2.subseq
TGACTTCAGCTTCTTGATGACTTACAGGTACGGAGGCAGCAGCGCGAGCACCGTCTAGAGAACCTGCATGGTGCAATGTACACGTGACACACCTGGATACGTATTTCCTTGCATCTGAGGCCTTCTCCCCTTATGACCATCCGTTAACTCCGTGAAGACAGTGCCTACACAGGGCTTGCTCGACCATGTCCTCTCTTCTC
>TRINITY_DN45407_c0_g1_i1.subseq
AATTCATGTGATACCTTCCAGTCGGGTGGTAACTGTGCACCAAATCCCAAAGCAGGAAACATTTTGTCTGTGTCATAATCCTGTATTATTTGTCCAACTGCCCAAATGGCTGACAAATATTCATTCATCCCCAAGGGATTGATATAGTGCAAAGAAGATGGATCCCGTGGGTTCCCATTTGATGCGGTGAAGTCAATTCCAAC
>TRINITY_DN45409_c0_g1_i4.subseq
ACGTAGAGCTCTCGCCGGTGACCCAGGAAGCACCGCCACGACTACGGGCTGGCCCACGGCCTCTGGAGAACTCCGAATTGGAGCGTGAGCAGGCCCAGCGCTCTGAAGAGAGACGACGGTGGTTTGAGGCCTCAGCTGTTGGGATGCGGCCAGAGGAGGCTGTTGTGGAGGCCTTTAGGAAAGGTGTGGATCGAGGGCTATCCAGCCCTGCCCTCACTGAAGAGCAGAAAAGTCGCTTGTCTGAGGAAATTGAGATGAAGTGGGCAGAGCTAGAGCGGCTACCACTGAGGGAGACTAAGCAGATCCCGCTTGGACGCTTCAGAGTGGGATCCACTGGAGAATCTGGGGATCAGCTGGAGAAGGAGATTCAGAGCTTGCGGGCTCAGCTAGACCGATCCCGGCGAGAGGTGGAGTCCT
>TRINITY_DN45413_c0_g1_i1.subseq
CGATACTCTCGTTCCTGTAGGACTTCCACTGGGTCCAAGCCGCGGGGTTTCTGAATAGGAGTGATGCGATTCTGCTTTGGATGCAGCTGGATCATGGGGGCAGGTGGGAGGGGATGGCCCGGGGAAGGGGTCTGTGGAGGCATGACTGGAGAAGCGGCGGGCGGCAAAGATGGGGGCGCAGGGGAAGGGCGGCCTGTGGGCTGAGGTGTAATCAGTTTCTGGGGCACACTGGTGGGGGCAGCAGCGTTTGCCATTGGTC
>TRINITY_DN45437_c0_g1_i1.subseq
GCTCTGATACCGGAATACCTCCGTGACCCTCGCACCAGACGCCATGGACATCACCATCAGCCACCCCTGGATGAGGCGCCCCTGGTTCCCGGGCCCCCTCTTCCCCAGCCGCCTCTTCGACCAGCGCTTCGGCGAGGGGCTCTTTGACACCGACCTCCTCCCCGGCTTTTCGGGCAGCGTCTTCCCTTATGCCCGGACCCCCAGCGTGCACCTCCCGCTGGAGACCGGCCTCTCCGAG
>TRINITY_DN45442_c0_g1_i1.subseq
CCTGATCGGCATCGTGAAGCCCTGTGACCTGGAACATCTCTTTTCCCCTTCTTTTCACCTGCAGCCACACAGGGGAGACCAGGGTGAACTTTCCCCCAAACGTTTTGGCGACGTCATACCCATGACTGTTCCACGGGGTAACATATCCTAGCACATCTCCAGGGAAGTTACGATTCTTCACGCTCTTAGCACAGTAGCTCTTATGTTCCAACACGATATCTTTTGCCTTTGGATCTGTAACCACTAAACCCCGATCTTGTGCAGGATTATCAGAAAAGCGTGTCT
>TRINITY_DN45449_c0_g1_i1.subseq
TATTTTGCTTTTACAGTGCCACGGCATGATTACGGGTGTATTTTTAAATCAATGAAAACAGCTATGTGGTTATGGCGTGCAGGTTCTAACTTCATGAGCACCGCTCACATTTTCTCCACTTTAGTGATGAAGTGCCGTATGTCGCGGGCAAGGAGCTCCGGTTCTTCAAAAGCAGCAAAGTGCCCTCCACGGGGCATGACAGAGTAGGTGACAATGTTCTTGTATCTCTCCTTTGCCCAGAGTAGAGGAGTGTGCACAAGCTCATTGGGAAATGCAGCCAGTCCTGTAGGGACATAGATACCAACC
>TRINITY_DN45472_c0_g1_i1.subseq
ACGTCAAAGAAGACGGACTGATTACTGGCGTCAGAAGTGCGCGTGATTTGCTCTGAAAATGGGCAACCAAAACAAACCGTAAAATCGTATTTTGAAAGGATTATGGTCAATGTATACGGTACATGCAGTATGCATGTATGTCAGTGTTGGTATCGTTTACATAAATTAATTGCAAAAAAATGTTACAAGACCAAAAATATTCGCATAATAATGGGATCATGTATTGTGGGACCATGTGCAATCTACAAAATGCTAATTTGTTATGTGTAATATTTCTGTGCATAATAAAATTACAGCTGGTTGTTTTATTATATTCCTATTTTGTATTGTTAGATGCCAGGATATACAAAACATGTACAGCGGTTCGAAGTCTTTGTGTCATAAGTGCTGTAAC
>TRINITY_DN45482_c0_g3_i1.subseq
CTCTGAACAAAGGTCGGTGGTTACAGCATCACAGTCGAGGTTGATGTATTCGGTTTCTATCTTGGATCTGGATTTTAAGCCATATGACAACATCCCGTACCAATACAAGCGTGACAACAAGATTGTGAACCATTACCTGAAAAGCATACAGGCCAAAGAAGACCCTCTGTCAAATTACTTACTGGAAAATGAAGAGTGCACATTAGTTCTTCAAAAAGTATGACGGAATTGGTGCAGTTGAAATGTTCTTAACAATGAGGGGTATTATGCTACATGGTTTACAAAATTATATTGGCATCGGCTCAAGAGGTTTGGACAGCAGTCTCCTTTGCTTCAGCTTGAAGGAATTGATGTAGTGAAGCACCTTTATATGGACACGAGGATTGGAGATTCCTCAGACCATCTTCAGACACTGCCCAGGAAACTTGTAAATATGTATAGAGAACTATT
>TRINITY_DN45495_c0_g1_i1.subseq
CTCCCCTTCAAGAAGAGCTACTCGTTCTAAAAGCTGCTGGATGAGCAAGTCTTTTTGCTTTATCTTCTTTCTTAGTAACTCAACCTCTTCAACCATATATTTAACCTTCTTCTGCTGACAGTTGACCATGTCATCTAAGTGTTTAATTCGCTCTCTTAGGCTTCCCGCTGCTTCCTCTAGGTGCTGCGATCTTTCTCTGTCAATCAAAGTGCTTTGAGATTTTGTGGAAATTCTTTCA
>TRINITY_DN45510_c0_g1_i1.subseq
CTAAAGTTGTGTGGTTATGACTGCACTCAGGCCATTAACCAATAAGGTAGGACCCAAGTCTCTAGTGATGGTGTCGAGCTGGTGGAGGTATCGATTGTAAAGTCCAGTGTCAGCTGGCGGGCGAGGTAGATAGAGGAAACGAACAGCTGGTGGGCGCTTGGTATTCTGTTCCAAGATCATCTTGTTCACCGCCTCCAGGTACTCGTCAGAGATACGGTTGGCATTGGTGGGAAAGTTGGTGAAGGCCTCAAAGTCCTCCTCTTCTGCGGTGGCAGCCTGCTTGTGCCAGTGCAAGGCGGCCACAGCGTCCCAGTTCACAATTTCAATGTCGGCCTGGATGCGCAGCTCTTTCAGCAGCTGCCTCAGCTTCTGCTCCTGCACTGGGCGGGGGCTGGTGGAGTCTACGCAGAGGAAGAGGCGGAGCTTGGCCCGCTTCCAGGAACGCACCAT
>TRINITY_DN45515_c0_g1_i2.subseq
GACCAGCAGAAAGCCTGGGCTCTAAACCTAAATGGATTTGATGTGGAGGAAGCAAAGATTCTTCGTCTTAGTGGTCAACCCCAGAATGCCCCGCAAGGCTATCAGAACAACTTGAAAGTACTTTACTCTCAAAACACTACTCCTGGATCTAGCAGGAAGCCTGGCCGGTACATCCCTTCCATGCCGGATCGTATACTTGATGCTCCAGAAATCCGGAATGACTATTATCTGAACCTGATTGACTGGAGTGCACTG
>TRINITY_DN45523_c0_g1_i1.subseq
CCACACTTCAGTGAGTTTTGAGCCTGCAGCGTGAAGTCTACAGTTTTGCATTTTACAGTATGAATTTATCATCATAAAAAATATTGCTACCATAAAAAGTATATTACCCTCCCCAATACAAAACAGCGTGGAAAAATACTAAATTCTCCTCACCCTCAAACAACTGAAAGGGCTTAATTTAGCAGTCTGTAACAGTTAATTTTGTACAATACATTTCTAAACACATTGCAAATCGTCTACGTGGGCATATTTCCTGTCCAATGTTGCCATCTAGGGTAGAGACCAGAAAATCTGAGAAATGTTTCTATGAGCCTACAGCCCTTCAAGCCCAAAAGGACTGTAGATAGTGGAGCCAACCATTTAGCCACAAGGTTTTTCCGAAAACTAGATGCATTGGTAGGTTTTCTTTCACAGCGAGATGTTCGGTGTCCTGAGGAAACTGTACGGCTG
>TRINITY_DN45531_c0_g1_i3.subseq
TTAGCGAATTGGAAACCAAAACTAAGGAGAAGATGGACGCTGCTAGAAAGAAAATCAATTTTGAAATCTCTGATCTCAAAGAAAGGTTGAAAGCTAGTCGTGAAACTATTAACAGTTTGAAAAATGAAATTAAGAAACTTGAAGAAGATGATCTCTCTAAAGACATTTAGAAACCAACTAACAGAATAACAGTAGCAGACTGGTCCAAATCGAAAATTTGCTGCAAGTTGGCACACTCATGTAGATGTTGATGCCTTCAAGCAGAACTGCAATTTTTATATGTGAACGATTTTACAAGTGCTAACTGGACATTGTTACGCATCTCAAAGCCATTGGTAAAGTTTACTAATATAAA
>TRINITY_DN45546_c0_g2_i1.subseq
ATGCAGCGGAATCAAGAGGCACGCCATAATCAGGATTTTACACAGCTCCACATGCGAATGATGGCAAAGGCTTTGCGTGGTGCAATCTTCTCAAACCTGCCTCACTCCTCAATACCAGTTTCTCTGCCCTTGGAACCAGGGCTTTCTGTCATAAGCCCGATCCATCCCTCTTCTTTGCCCTCACAGCGAGATTGCATGCCAGACGTGCATAATGTCCGGGAAACCATTCAGCAACTAGAAAGCCGACTTGTGAGGCAGGACCACCAGATCCGAGAGTTGATTGCCAAAATGGAGACCCAGAGTACCCAAGTGGCAGATCTCAAACGCACTCTTTTCAGCATGAAGAATAGGGTGGAGGAGTTAGAGGCACAACAGTGCAATGGCATTTATATCTGGAGAATTGAGAATTTTGGTATGCATCTGAAAGCACAAGAGGAAGAGCGGCCAGTG
>TRINITY_DN45550_c0_g1_i1.subseq
ACCCCAATCAAAGGTCATTCGCAGCCGTACGAGCCAGACTACTACGACGACTCTTACGATTATGGGGGGTTCGCAATGATGTACGACGACTATGAAGAACGCCCAATGAGCTACCCAGTGCAACGAAGGGGCGAATATGATCGCATGCCACCAAGCCGAAGTGGGCGCCCCATGTATACTTCAAGAAGAGATTACGACGACTACGATGATTATTATGACATGAGTCCCCGCAGAGGGCCTCCCGTTTCCTCCCGGCCTCGGTGGTAGTAGAGCCTGCGATCTCCCTCTCCCACCATCTCACGCTGCC
>TRINITY_DN45552_c0_g1_i2.subseq
CTCCTAGCGAGGCTTCCACTGCTGCAGGTTCGACCTCCATGATGTCTCTGCACGCGCGGCTCTTGCGCTCTGTGAGCGCTGCGGTTTGGAAGATCGTAAGAGTGAGGGGCGCAACTGCATTTACGATTACTGAGGTGCGAAATGCCCGGTACCTGCATAACACACCTCTGCGCAGTGGAGCTGGGGGAGCGTTGTTCGTG
>TRINITY_DN45573_c0_g1_i1.subseq
AAGTAAAAGTGCATCTGGCGGTGTTGATGGGTTAGCGGATATATGCATACATCATGGGTTCCTCTATCGCTCAAGCTATCATCGTTCACAAAATGTCTAATGTGTTTGTGTTGGCTTCGTGGCATCATTTACACATTTGGGGAGTCGCTTTCGTCGCTGACATCAGAACCTGCATTTACATTACTAGGGATGACCGCCAGTGTGGTGTCTGCGTGCACTTCTTCCTCATCAGATTGGATTATGGGTGACTCGCTGTCTTCACTTAGATCTTGGCAGACGGTGTCGGTTTGGTTGGATGACAAAGAAGAGAGCTTCTGCCTTAACTCTGTCTGGCTGGGAACATGAATAGTTATTTCATTCTGAAAGTTGTCCAAGTCTTGTC
>TRINITY_DN45578_c0_g2_i1.subseq
GAAGAATATCGCAATTCCATGCCAGCGTCCAGCTTTCAGCAGCAGAAGCTGCGCGTATGTGAAGTGTGTTCTGCATACCTTGGTCTTCATGACAACGATCGCCGTCTTGCCGATCACTTCGGAGGCAAATTACATTTGGGGTTTATCCAGATTCGTGAAAAACTGGAGCATTTGCAGAAAGCGGTGGCGGAAAAGCAGGCAAAACGCAATCAGGAACGTTTGAAGAGAAGAGAGCGGGAAGAGAGGGGAAGTAGAAGGTCGAAATCTGGAAGCAGAGACCACAGGAG
>TRINITY_DN45595_c0_g1_i1.subseq
GTCTGGGTTTCCATGGTATCACAGAGCTGGAGGGAGTTTTCCTGCCTTCGGACTCTGTTTCCCCTACATCGACTAAAAAGGTGGATGAAATTCCACAGGATGGCCTTCCAACTGAGGCAACTGCAGAGGAGTTGGAGGTCGGGACCATCATCGCTAGCCAGAACCAGTCCAGGACAACCCTACATGACCTGCTTGATACCCTGAAGCTGCTGGAGGAGGAGCCAGAGCTTCCCCCAGAGACCAAGCCATATCGGAAGGATAAATATGCCTGGATTGATGAG
>TRINITY_DN45613_c0_g1_i1.subseq
GGAGTGCACCCGTGGAGGGTTTTGTAATTTCATGCACCTGAAGCCCATATCCAGTAATCTTCGACGCCAGCTGTACGGCCATGCTCGTCGTAGGAGGGGGCGTTCTGAGCCTCGCTCCCCTCCCAAGGGAGGAGGGGGACCTCGTCCCCAGGACCGGCACCGCCCCAACGATAGGATCCGCAGACGATCTCGTTCTCCAG
>TRINITY_DN45627_c0_g1_i1.subseq
GGTTGTGACAGATAGCTGCAGGACGTGCAGAATGTGGGAGTGAAACAGGATGCTCATCACTGCTTACATCGCCTTTGTGGCCCTGCTTGCACTATGTGTGGGCCTGGAACTGTCTGCCTGCAGGTCCAAAGTGTCAAGCAAAACCTGCACCAACCCTGCATTCCTGAAGTTCCAGGTGGACTACTATCAAGTGTACTTCTTAGCTCTTGCTGCAGACTGGCTGCAGGGTCCCTACCTCTATAAACTCTACCAGCACTACCACTTCTTAGAAGGTCAGATTGCCATCATCTACGTGTGCGGTTTTGCCTCCAGTGTGATCTTCGGTCTCTTTTCCACCTGCTTGGCCGACAGGCTAGGACGCAAGAAATCCTGCATTCTCTTTTCTCTGACCTATTCCATCTGCTGCATTACAAAGCTCTCAACTGACTATTTTGTTCTCGTCGTTGGGCG
>TRINITY_DN45633_c0_g1_i1.subseq
GTAGTAAAGTCAAACGTTCACAAAGGTGGATCTTTCATGAAAACGAGCTTGTTAATGTACGATAAAGCCAAGAAGTACTTCAACAGCCACCGGAGACTCCCGTCACTTCCGGACTCTGCATCCAATGCCACGTTGTCCTATCACGTGGCGGGGCCTGTGAACCAGGAGTACTCTGAGATCCTACTCAGCAGGATGTGCGCAAGGAGCGGGCCCGTCACCAACATGGCGGCTACAAAGGATGTCTGGTGAAGCTCGAGAATGATTTTGGTACACACAAACCTTCCTAGCTGCACACTTGCATCAAGAGCATG
>TRINITY_DN45635_c0_g1_i1.subseq
TAAGTTTCCATCTCTCATACTTGAAAGAAAAAAATATTTCAGTTATTTCACCTGACAGCAGCGCATCAAGGAAATTTGAGTTTTGGAAAACATTCCGAAATGACATTGGGTTAGAGACATATTTTGGATGAGTTGTCACGTTACCAATATCAAAGTATTTATTTTCCCTAGGAAGGCATCTATGCTTTTTCTTCCTTAAGCGCTAAAGGAAGACTGTAGAAGTGAAGAGCCTACCAAGAAAACTAAAAAATCAAGGAAATGCAATTTTGAAATACGGTTTGCACGTAAGAGGTTTACAAAAGAGTCATATTGAACTCAAAAAATATACTGGGTAATTCTAAAAATCAGCTTTAGATTCAAAATATTCTCACAAGCAAGATGACTATCATATTCTCCATTGATAGAGGCCAGGCCGCAAAAAATAGAGGAACCCATTCATTAAGGAGTCCT
>TRINITY_DN45650_c0_g1_i1.subseq
GGATATGCATCCTCTTTTCAGACCAACAGCCATGTAAAAACAAATAATACATTTAATCGAAAAAAGAACTACATATCAAAATATTATAAAAAATGAATTCAGATGTCACGCCAACTAGCATTTCCCCGCATCTTTGAACTTCTGAAGCAAGGGCTCATCCGCTCTGAGGGCATAAGTCATGGTGTGCTTCTGGTAGTATTGGGAGTCCAGCTGCAGGTTCTGGATGACATCAGACAGAAAGTGAGCGCGCTCCACGGATGTGCCGGGCGCATCGTAGCTCAGGGCAGTGAAATGGACATGAAGGTGATAGTAAGAAGGCTGGTAGTGGACATATATCCTCAGCTGGCTCCGATTGATGGCATAGCGCTTTCGAATTGCGTC
>TRINITY_DN45658_c0_g1_i2.subseq
GATGAAGACCAGCATGCCCACCTCACGGATTACCAATACCAGCAATATAAAGGTCACAACTCATTCCGGGAGAAGTATTTCAGTGGTGTAACTAAGAGGATCGCGAAAGAAGAGCGAGAAAACCACACCTAGGCAAATGAATAACTGGAGTTTCATAAATTCTCTAAAGAGACTGTTTCGCCATTGAACTGAATGCTGCAGACAGAAATCGTTTACGTCCAGAGGAAGAATCGCCAAAGCCACCACTAAACCTATGGAAACTGTTGCTAATCAAAAGCATACATCCCAAACAGACATTATACA
>TRINITY_DN45670_c0_g1_i1.subseq
AGTATCTGTTGATATTCGACTTTGATGAGACTATTGTTAATGAGAACAGTGATGACTCTATCATGCGTGTAGCTCCTTCGCAGGAGCTTCCTGAGTCACTGCGCCAGACCTTCCAAGAGGGATTCTACAACCAGTACATGAAGCGAGTGTTCGAGTATTTTGGTGATAAAGGAGTTCGAAAGCAAGATTACTTAGATGTATATGAGAAGATCCCCTTCTCTCCGGGTATGCTGGACCTATTTGGGTTCCTATCCAAGAACAAGGAGCTATTTGAGATCATCCTCATATCTGACGCCAACATGTTCGGCGTTAGGGGCTTTCTACGTTCTACGGGTTACCTCTCCCTTTTCCGCAAGATCTTCAGTAATCCAGCATACTTTGACAATCGGGGCAACTTGACTTTGGAACCCTATCACTCCCATAACTGCACTCAGTGCCCAGCCAACATGT
>TRINITY_DN45676_c0_g1_i2.subseq
CGTGAGAGGTGGTGTAGGGGCACGGGGGGCCTGCGCCCGTCCCTTGATATCTGTGTACTCTGAAAAGGGGGAGGTATCGGGAAAAAATGTCACCTTGCCTGCTGTGTTCAAGGCTCCTATTCGCCCAGATATTGTGAATTTTGTTCACACTAACCTACGAAAGAACAACAGACAACCCTATGCTGTCAGTGAATTAGCAG
>TRINITY_DN45698_c0_g1_i1.subseq
GGAAAATTTGGCTAAAGAGGATCAGAATAAATCACACAGTAAAGCACTGGAGCAGAGCAAGAAAGAAACCTGCGAAAATGTCAATGCTGGAAATAAATCAAAGACCTATGTTCGCTTTAAACGTGGGGAGCATGCCAAACAAGCAGCCAAGGCAGAGATTACCAGCTCCGGTGCCAGAGTGTATGTTTACACCCCAGATCGAGCCAATGTACAACAACTGATTTTAGATTCACCACCAACCCATGATCCAGGGCCAGGCCCAAAGACAAACCCCAAATCGCAGGCCGATAAAAGTGTGCAGGAAGTTCGACGGCTGCAAAAAGAATTAAGCAAGTACATCCATAAAATTGAAGAACTAGCCAAAAAAG
>TRINITY_DN45702_c0_g1_i1.subseq
CAGGGCTGCCACGATCACAGTCTTTCCTGCATTAGCCATTTCTTCACAGAACTCCACAGTATCAGGAAAAAATTGGCCTTCATCAATCCCAATGACAGAGCAGCTTAAAGCAAGATGATAGACTTCGCAAAGGCGAGAAGCTGCAACTGCTTCCATCGTGTTCCTGTCATGTGTGGCTAATCCATTCGCAGAATAGCGAACATCCTTGTCATACTTCACGACCAGGCACTTGTACTGTGCGATCTGGAAGCGGCGGACTCTGCGCATCAGCTCTGTA
>TRINITY_DN45703_c0_g1_i1.subseq
CCGCGAGACCGCACATATGACTCAGGCGGATGCCTATTTAGAATCTTGTCGCATTCACGTATCCAGAGACATGATTGCTATATTGTTGAGAAACATGGCATTCAACAACAATTTCTCACAGCGAGAGGAGAAAAAGTTGCAGGATTCAATCAAGGAAAAGTGTTCCAAGATGGAGGCGACTCTGCATGAGGAATATGAGCGGAAGATGCTAGCATTAACAGCTGAGTGCAATCTGGAGACTAGGAAAGAAATGGAAATGCAGCACCACAGACAGACTGCATTGAAAGAAGAGACGGATGAGTTTACAAGGTCCATAGGTGAAAAG
>TRINITY_DN45706_c0_g1_i1.subseq
ATTCAAATCGAGAAGCAAAAGGGGGAGATCCTTGGCATCGCCATTGTGGAGTCTGGCTGGGGTTCCATCCTGCCCACTGTAGTCATCGCCAATCTCATGCACGGTGGTCCAGCAGAGAAATCCGGGGAGCTGAGCATCGGAGACCGGATCATGTCCATCAATGGGACGAGCCTGGTGGGGCTACCACTAGCCACGTGCCAGAACATCGTCCGG
>TRINITY_DN45708_c0_g1_i1.subseq
CCCCTGAAATGTATACCTGCGGCACTGACAAAACATAAAAATTCACAGTACTACATATTTCTCAAAAAGCTGCACATGTCAAATTTAAGAGCACGAAGGAACACATAGGCAGCAATCCTGGTGGATCATCTTAGACTGTTAGGGAAATGAAACTGTTGTATCTTTGAATGTTCCTCTTAAGGATTTCGGACACGGGCCCGAGTACTCGTTCGAAGCGTGGGCGATCCAGCCTCACACATTTCAGTGGCCCTCGCGCCACCACCGTTGCAGCCCTGGGTCGATTCAGCAACAATGCTATTTCAC
>TRINITY_DN45724_c0_g1_i1.subseq
CTTGCCTCCTATACCTCTGAGGTGTGCAACGCCCATTTCCTTTGCCCCTCTGGTTGCCGACATGTGTGGTCACATTGGTGAATCTATAGAGACTGCAACTACTGTCTTCAAAAGAAGTCCGTTTCTTGTCTTTACCAAAAACATTTGTCGCCACAGATTCAAATACTTTATAATCCATCAGGGCCTGACATACCCGCACCACTTTACCACGGGGGATTTCTGTGTCACCAAAATATTTATTTTGGACAAGGTGAGCAAAAATTACATCCACTGCTTCAGAGCCAATAAAACAGTCATTGTGATACTTGAGATTGTGCCTTCTATTTTTCACCTCCACTTGCGTCTCAAGAGTTTGTATTATGCTGCTCCAGATATACGTTGCTCTAAATGGCTTCTGTGGTAAACCGGGACC
>TRINITY_DN45734_c0_g1_i1.subseq
CTTATGTATGGAGAGTTCGATCCCCCCAAGAAGAGGGTTGGACCTGTGTACGATGAATGAAATTCAGGGAACTCCATGAGGTGAGGTAGACTTTGTGAGATAGACTCCAAGTTTACCCTCCAGACGTATTGGCCATCTATTTCCACCAGGTTTGTGAGAAGGAACTGCCGCACGGCTGGGTCCTGTACCCCCAGGCGCAGCTGCTCGTCTGCGAGTCTCCTGGCCGTGGAGCGCGGGATGTTTGCCTCCACCTGGACGCTCCTCATTGCAGAGATTAAGGTGTGGAAGCTGCTGTTAGCGGCTGTTGGAGATGGGCTGATGTCCACAGACACTAATCCCTGCACGAGATCCGGCCACTGCAGTGCCATGGTCATGGCAGTCTTGCCACCCATGCTGTGACCGATCAGGATGCAGCGCTTGATATGCAGCAGTTCCAGTAGCCTATGGACA
>TRINITY_DN45735_c0_g2_i1.subseq
CACAATACATGAGAGGGGAAGTACCAGCCCCTTTCCTGGCTCGCTCAGGGACAGATTTTGGAAATTGTCTGTGCACTCTGCCTCTGCGGTTGTAGTGGAGACTCTTGATGTATCTGTGGTCAGCATGTGCAGAGTCGTGTCGCCTTGGGCTTCCGCTTCATCATTTATCCCCCAATCGTCTGCTTCCTCACACCATTCCTTGGCTGAAGG
>TRINITY_DN45743_c1_g1_i1.subseq
CTGACTAGTCATTTAGAAGAAATGCTGCAGACAGCCTACAACAAATTCCAGTTTTGGCAGTCTAAACGTATGCTGAAAAAAACGTGAAGCTTGGTGAGGCAGAAAGAAACGTGTTAAGCTGCGGGAAGAAATGTCAGACGGTGCCGACGCTGCCGCGAAACCTGCATCGAGGACTTAAGAACCGTGCGTGGAATCTTGAGAGAACAATATTTTTTAAAGGCGCGATGGTTAAACTTGAAAACTCTGCAGATATTAAGAACCAAAATGGAAAGGCCGAGAGGCAAAAAATGGACACTGTTTACTGCAGTTACTCAGGAACTGCTTTTAACTTGCATAAAAGCTACTCACGGAAAGA
>TRINITY_DN45745_c1_g1_i1.subseq
GTCACAGCCGTACAATTGTTGGAATAGAAGAGAAGAAGAATGGAGCACATTGTCTTCTCGTATTTGATCCTGGTTGTCCTTCCCAAGACATGCAAAAGTTGCTGCAACAAGATATTAATGGATCTCATCTTAAAATGTTCCGCAGATTCCCTGGAAGTATGAAGCACAAGCAGTATCAAATAGTAGCAGTAGAGGGCGTACTTCAACCACACGAGAAGGCT
>TRINITY_DN45753_c0_g1_i1.subseq
TGCCAATGGAGGGCTTCTCTGGCTAGGATCCCTGAGGTCATCCTCGTGGTATTCGGCTTGGCGGTAATCCCATAGACGGACATTCCCGTCCCACGAGCTACTGACAATCTTCTCTTGATAAGGATGCCAGCTGACGTCGCGAACACAGGCACGATGACTGGTCAGTCTCTTCACAAGTTTACCTGTCAGAAGGTCGTACA
>TRINITY_DN45764_c0_g1_i2.subseq
ATTGCCATGGTCCTGCGCGCAGGAGGAAGTGCTGGATTTTTTTTCAGAATGCAGCATAACTGGTGGTCTCAATGGAATTCATTTCACCATTTCCAAAGAGGGACGTCCTACTGGAGAGGCTTTTGTTGAGTTCGAGACGGCAGAAGACGTGAAAAAAGCACTGACAAAAGACCGTAAATACATGGGAAATAGATATGTAG
>TRINITY_DN45769_c0_g1_i2.subseq
CCTGGAGGCATCTGACAGGAACAGCAGAGGTAGAAGGCCTGAATGACAGCACTAAGCCGATTTGCGGTCATAGAGATTACATCCTCGCCATCAGCGCCTGCTTCTGCTTTCCCCATGAGATCAGTGGCATTACCCTCCTGAATGTCCACAGGTATTCTCACTTTGTTCTCAGATAGCACTGAGTCCGACTGTGGAGAACTACTGAAAGTAGTCGGCTGATCTGCCCCTCTTTGCTTGAGGAAGATGGAAGCAATATTGGTGGAGTCTTGCTGGTTTCTCGTTAGCTCAGCAGCTATTAGTACAAGCCATTCATCTAGTGAGTGCCAAAGCAGTTCTAAAGG
>TRINITY_DN45781_c0_g1_i1.subseq
TCCAGTAAGGGGCAGCTTCCACAGACACAGTGTACACGTGCTTGGCGCTGCCCTCCTGGTTGCTGACAGTGCACTGGTACTCGCCGTCGTCCTCCTCCACCACGTTGTTGATCTGCAGCAACTTCCGGAAGTTGAGGTAGGTGACGCGTTTCTCCGGCATCTGCCCGTTAAGGCGCTCCCACTTGATCTCCGGAGTGGGG
>TRINITY_DN45867_c0_g1_i1.subseq
AGTTGTCGAGACATTATTCTCATCCCATTCAACGCACTCTATTAAGTACATGGACATGTATCAATTGGCAAAGAATGTTATTCCCCCTCTTAATACGAAAAAGCATAAAGGTCAAGATGGAAAAATAGGTGTTGTTGGAGGATGCCAAGAATACACAGGAGCACCTTACTTTGCAGGGATTACAGCACTTAAAGTGGGAGCAGATTTGTCCCATATATTTTGTACCAAAGATGCTGCCACTGTGATAAAGTCATACAGTCCAGAACTTATTGTTCATCCGGTTCT
>TRINITY_DN45883_c2_g1_i1.subseq
GGCTGATGGGGAGGTCAAGCACTGTGTAATCTACAGCACTACCCGGGGATATGGATTTGCTGAACCCTATAACCTGTACAGCACACTTAAGGAGTTAGTCCTTCACTACCAGCATACGTCGCTTGTCCAACATAACGATTCCTTAAACGTCAGGCTCGCCTATCCTGTCTACGCACAGATGCCCTCACTCTGCAGATAAATTTGGGACGGCAAAATGTGTTGGCTGACCTTTTCTACAGTTTTTATTAGAACATGAGGGCATTCTTTCTACTTAGACTGCTTGTTTTGCACAAGACGTGATATTGTGAATGTGAATCTTAAGAGGCCTAGCAGCAACAAGACGACAAGTTGGGTGTAGGTGTCCTGGTGCTACCTATTGTTCCACCATGTGCTCTTACACTGACGCTTGTGTTTCCTTGTCGGGAAATGAAAGCAAACTGGAAGCATAT
>TRINITY_DN45888_c0_g2_i1.subseq
GTCGCTCATGCCTAAACTATCAAACCCAAGATGCAAAATCCAAGCTTTCAAAGAACCTTGAGCAGGTTTTGCTGGACAATGTGGCCCTTCCCTATTTTATACAGTTCATGGAACTGCGAAGGATGGAACATTTGGTTCGGTTTTGGCTGGAGGCTGAAAGCTTTCGTTCTACCACCTGGTCGCGAATCAGAGCACACAGCCTAAACACAGTAAAGCAGAGCACCTTAGCAGAACCAGTATCTCCTTCCTTACAGAGGCATGATCCTGAAGTGTCGGGCCAGACCACCCATGTGGACAGTGTAGTTGAGGGTTCCAACACCACGCAGTCGCTTCTCAACAGGTCGAAAGAAATTGACTTGATGAATAGGTTGAAGAACGCTCAGAACCGGTCAGGTCTGCATCACCATAACTCTCCCATCAACCTAGGAAAATCTCTACCTGCTTCCGCTC
>TRINITY_DN45913_c1_g2_i1.subseq
CTGAGTATCTGTCTCCGGCAAGGTTTCTGTGCCCAGTTGGTTTAGTTTGCTCTGACACTTTTCCATTTGTGCCCATATATTTTCACACTGGTCTAATAACTGTTCCTTAGCCTCTGCAGAACATTCAGACTCACAAGTGAGATCCGGTGCCAGATCACAATTATATGATGACATGTGCTTTGCCAACGCCTCAGCCTCTTGCAAAAGTTCCTCTTGTTTGTCCATGATAGCAC
>TRINITY_DN45947_c0_g1_i1.subseq
CTGGAAACTCGCAGACGTAGGGTTTATGCGGCTCGTAGTGCACCTTGCGGTGTCCGGCCAGCTTGGCCAGGCTGGGAAAGCACTCCCCGCAGATCTCACACCTGTCCCCTAGCTCGTGGGTCTTGCCGTGGGCCTTGAGGTTGTAAATGGTGGTGAAGGTCTTGCCACAGAACTCCAGCGGGCAGGTGTAGGGCCGGATGTTACCGTGGGACTGCAGGTGCCGCTTCAGCTTGTAGGCGGTGGTGAAGGACCAGATGCAGCCCTCCATGCTGCAGCGGAAGGGCCGCTGCTCCTCCGAGGTGTGCTGGGTGAGCAGGTGCAGCTTCAGCTTGTGTTTCTTGTCAAAGGTCTTGCGGCACTCCGGCTGCGGGCAGCGGAAGACCACCACCATGCCTTTCCGGCCAAAGTGATCGGCCCCCACCCGCACCTCGCCGTTCTCATCGACGAACA
>TRINITY_DN45970_c0_g1_i1.subseq
CTGTACGTCAAAGATGTTGTTCTCCAGGTAGGGCGGCCACCAAAATGGCTGTATTCGGCCACATCAGCAACTCCACAGCGGGGCTTGTGCATCATTTCTAGTGTGTTGGAATCCAACTTCCCAGTCACCTCCAGCCCAAAGAACGCCTGCATTTCTTGAAGTTTTTCAGAGAACGGGCTGTGCTTTTTTCTCATAATAGGTGTCCCATCTTCATTGAGATTGTAGAATTTCTTTAAATATTCCT
>TRINITY_DN45972_c0_g1_i1.subseq
GTTACCAGCCAGCCCCCCAGCCTAAGTGGCCCCTGACAGACTAAGAAAGGGCCCTGGGGGTGCTCCTCCTGCCCTCAAGCAGCCTGCAGTCGAACTGGTACGTCAGCTTCTTCTTCACCTTGAGGATCTCACCAGTCTTGCCGTAGTTGCGTAGCGCGCGAGCCATCTTCTGGTAGGTCATCTTCTTGCGGTTGCCCTTCTGCTGCCCCCAGCGGTGGGCCAGCAGCTCCTTGTGTTTAGAAGAG
>TRINITY_DN45984_c0_g1_i1.subseq
GCAGACTGGAGGGAACGCTTTAATACAGTTAATAATAGCTCCAACATTTTACAAGAACGCTTTGAGGAAATGAAAGCAAGCAATAAGGAGAAGGACAACACCATCAGCAGACTCAAATCTCGGCTCAAAGACCTTGAAGAAGCATATCAGAAATCTTATAAGCTTTTGGAGGAGAAAGACCTTCGGATTAAACAGGAACAGAAAAGGTTTCAAGAT
>TRINITY_DN46002_c1_g1_i1.subseq
GTAAAAACATCTGAATTTTATCGTTATTCTCGGCAGCTGCGACATGAAGTGGAACAAGCCATGGACTACTTTCATAGCATTCACCAACAGCCTTTAATGGAAATGAAAGCAAACCGTATCCGTTCAGCCAAACCTCAAACTGCAGTTTTCCGAGGAATGATAGGACACAGCATGGTGAACAGCAAAATTCTTCTCCTACATAAACCAAAGGTCTGGTGGGAGCTGGAAGGTCCAAATGTGCCCCTTAGGCCAGACTGCCTTGCTATTGTCAATAACTTTGTGTTTCTGTTAGGTGGGGAAGAATTGGGGCCAGATGGCGAGTTTCATGCGTCCTCCAAAGTATTTCGTTATGATCCTCGTCAAAACAGTTGGTTGCGCATGTCGGATATGTCCGTCCCCCGCTCCGAGTTTGCTGTTGGGGTCATTGGGAAATACATCTATGCTGTAGCA
>TRINITY_DN46006_c0_g1_i1.subseq
TGGACAGTGGAGTTGGGTTTGAGGATGAGCCAATACCAGGGACTGTGCCAGAAACAATAGTAGACAGATTGCCTTCCTCTCGAGACAGACATGATGGACTCCTCACAGAGCGCTCATTATTTGGCGGCGGATTGACCAATCAGCAAGGACCTCCCCAGGAAAGAGCAAAATCATCAGACATCCTAGAGGAGCTCATGATGCAAGGAATAATACAAAGTCAGCCTAGATTTGTGAGAAATGGAGAAGCTTTTGATGTCATGG
>TRINITY_DN46044_c0_g1_i1.subseq
TCGCATCTATGAAATCCTGCCGCAGCGCATCCAGCAGTGGCAGCAGAGCCCCTGCATTGCGGAAGAGCATGGCAAGAAGCTGCTGGAGAAGATTCGGCGGGATCAGCAGCAAGCCCGCATGAAGCTGCAGGACATGGAACGTCGCTTCCACGAACTTGAAGCAATCATCTCACGGGCTAAACAGAATGCCATAAAGGAGGATGAGGAG
>TRINITY_DN46094_c0_g3_i1.subseq
CTGGTGTTAGCAATGGTCTCAGAAGTGGAGGCAAGGGCGCTCGGGGAGGCAGTTGACGCCCAAACAAAATCGCAGGGTTGGTGGAGCTGCTGAACCGAGTGCAGGGCTGTCGAGTTGACGACCAGCGAGGCCTGCTCTGTAAGGAGGACCTGGTTCTCCCAGACTTCCTGCAGCTTCCGCCAAAGGACGAGGGGGATCCC
>TRINITY_DN46102_c0_g1_i1.subseq
GCGGAAGAAGAAGTGCATTCGGAACTTACAAGGACGCTGTGGCAGCCCCGTCTCTTCCGATGGAAGCGCTCTAGACTTCCCTTCCTCTCCAGTGGATGTATTCCAGTCCATGTCGCCCTCTGCTTTCACTTCAGACGAACACGCTAGGCCTGCTGATTTCAAACACAAAATCCACAGTCGCCATCTGGCTTCGTCCAATCACGACAACGGTCCCATTGACTTGCGGGCATCTACCCATCACTGCAGTTCTGCATCGCAAGGTCTTGGATCTTCGAGTCCATCATCCTCCTCTTACAGTGCCTCATCCAGGGGAACGTAGCGCAGAGGCTGCACAATATTTTTTACAAAACGCATTTGGCACTTTGGTTTTACCAGTGGTTGACTGTCTGTACAAAGGTGCCCAGAAACGTATCC
>TRINITY_DN46106_c0_g1_i1.subseq
ATGGGGAAAGGTGAGACTGCAGAAAGTCTGACCATGTGAATTGAAAACAAACAACAAAATATTTAAGCCATAAATTAAGTATATGTAAAATGTCAATCCAAAACGTACTACACTATTGATATGGGGATACATGCAACATGTAAACTTTATTAACAAGGACTTAGAAGAAATCACAGAACTTAGAAGACAGAAAGCAAACTTTTTTTTTTATCACAGCAGTCAACTTAACTGCAGGTTACTGAGCTCTTGCTGTGAAGAATACAGCTCATGCGCAGGTCTGAATGAGAATTTTACACAGTAATCAAGTATTCATTGAATACTACTATATATACAGTTACAGTCCCAAAATATTCATGTGAAGATTCCAGAAGGCGGTTTATTGTTCTTTTGGAAGGGGTCGTCTAAATAGCAGTATATGCGGCT
>TRINITY_DN46123_c0_g1_i1.subseq
AATGGAGCAACTGAACAAGTTCAAAAAGAAGAGGTGGAGCTCCAAACACTGCTAACTAACAATCAAGAATCGCACAACAGCCATGATGGTAGTGAGGAAGACATTGACACATCTGAGCCAATGTATGGGTGTGACATTTGTGGAGCGGCATACACGATGGATTCCCTTCTACAAAACCACCAGCTCCGAGATCACAACATCAGGCCTGGAGAAAGTGCTAGTTTTAAGAAAAAGCAAGACCTTATCAAAGGGAACTACAAGTGTAATGTGTGCTCGCGGACATTTTTTTCCGAGAGCGGCCTACGAGAGCATATGCAGACTCATCTGGGGCCAGTGAAACACTACATGTGCCCTATCTGTGGTGAACGTTTCCCCTCACTTCTAACCCTTACTGAACACAAAGTAACGCATAGTAAGAGTCTGGACACAGGAACGTGCCGAATCTGTAAA
>TRINITY_DN46142_c0_g1_i1.subseq
CAGTGAACCCGACCCCTAGCAGCTGGAGCCTGGATAGTGGAAAAGAAGCCCGGAACATGTCCGAAAGTGGAAGGCTTATATCCCCACCTGTGCCACCAAGATCTACGCAAGCTGCTTCACCTAACAGAAACATAGCCTCTATATCTCCTTCACCTATGGGAAGGTCCCCCTTGAAGGGGTCCTTTCACGGTTTTACCCCATCTCCCGTGGAGTACCCATCTTCCGGGTTGGTTTCCAACTCCCCCGTCTTGTCTGGAAGCTACAGCAGTGGTATCTCTTCGCTGAGCCGATGTAGCACTTCGGAGACCTCTGGTTTTGATGGTCAGGTCTGCGACCAGACAGTGTCGATGTCAAATTACAGTATTTCAGAGGAGCCAATGAGGAAAGACAGTAAAACCCCGCCCCCGTACAGTGTGTATGAACGGACATTGCGCCGCCCAGTTGCCGTAC
>TRINITY_DN46149_c0_g1_i1.subseq
TTTTTTGTTTCTGAAGTTTAATGTTTTATCCAAATTACGTAGCCGAAGTGTATACAGTGTGTCTCAGATCAGTTCATAAGAATATATTTCTTCCGTGCAATATGAGCAGCTACCCGTTTGCAGTGCAATACAGGTAGTATTAAACGTTAAAACGCTTAGTGCATTTGGATTGCATAATAAGCACTATTGTGTTGTACAGAAACTCCAGTCAATCTACAAGAACTGTGACTAAAATGAAACTGCTTTTATTGTGTGTAATTTATTGTTGTCATAAAATTAAGATTATTATTAAATGACATTC
>TRINITY_DN46160_c0_g1_i1.subseq
CGAACACCTACCTCTTCATGGTCCAGGCTCAAGGCATCATGCTGAGAGATAATGTAAGGACCATCGGGCAAATGATAAGATTGTACACCAACAAGAACAGCACATTGAATGGTACAGATTATCCCGAGGGCACCAATATCAGCGATCTTATTGCACAACCAACAATGTATCTGCCAGACAATTTTTCATACTCCCCTGACCACCTCTGTCCAGAAAAGCTGCCTTTCATGCGAG
>TRINITY_DN46194_c0_g1_i1.subseq
CGTAATAACATAACAAGAGTCAATATTTAAAATTCACAATTATTACAAATTCAGAATAAAAAAGCACACATTACATTCAAGTCTTTGGAAAATATAATTACATATAAAATATAATTCCTTGTAGCATATATTACATTCTTATACAATTTACTCTCTGTTTAAGTCTTTTCCCTATAGTTTTTTTGTTTAAAATAGGTCTCTGGACTTCAGGCACTGAAAGCAGTATTTCTGAGAAATGCTTGCTTCTCCATTAATTTTCTAAATAGTCCATCTGTATTGGCTAGAAGTTCTTCATGCTTGCCATGTTCGACGACTCTTCCCTGGTCAAGAACAGCAACAGCATCAGCATTTTGGATAGTAGAGAGACGATGGGCAATGATCAAGACTGTCCGTCCTTCCATAAGACGATCAAGCGCCTCTTGGACCAAGTATTCATTTTCAGCATCAAGT
>TRINITY_DN46204_c1_g1_i1.subseq
TTAAAAGAAAATGAATGGATCTAATGTCACTCCAAGAGTGAAAGCTTGGCTTTCATCCACATGGCATGTTAAAGTTCCCGACCACTGGGTGGAAGCATGTGTGGACTGGATCCAACAAGAACATAATAGTGTTAGCTTGCCACCAGCACAGATTAACAAACTGGTATTTGAGCAGTGGCTTCTCACTGACCTGAGGGACCTGGAATATCCGGTGCTACCAGATGGCATTTTAGAGGACCTGAAATTTGAACTAAATGGATTTTATTCTGTCCAGATCGATTCTCTTGTAGATGTCAGCCAACCTGCCTATTCACAACTTCAAAAGCTAAGAGGAAGAAATAACCAAAATGAGCAAGTGTCAGACGCTACCCAAGTGTCACAAAAACCATGGGAAGCAAGGCCAACTCGTATGTTAATGCTTCAATTAACTGATGGGATACAGCAAATTCA
>TRINITY_DN46211_c0_g1_i1.subseq
CCGCTGACAGGCCGGGTTTCCTGAGCCCAAGGGGGCTCCGGCCTCTTGCCCCCTATCGCACCGTTTCGGGCCAATCCCTCAACATGCCCCCGAGTGCGGAAACCGTGGCCCGCCCTGCCGGGATCTGCACCATGCTGAAGCTGCCCTTCCAGGAGTCACCAAAGGGCTTGGATGCAGCTTTCATCGGGGTACCCCTGGACACCGGCACCTCCAACCGCCCCGGAGCCAGGTTCGGTCCCCGTCATATCCGTGCAGAGTCAGCTATGGTGAGAAGGCACAATGCTAGCACCGGCGCAGCACCTTACCACACCCTCATGGTGGCAGATATTGGGGATGTGAATGTGAACCTATACAATCTGCCAGACAGCTGCCAGA
>TRINITY_DN46224_c0_g2_i1.subseq
ATGTGAAAGCAGAAAAATACTCAGCATGCCACACCTCTCTTCTCCCCAATTAGTAATATCTATAGACAAAATCTATTTTTGTGAACACACTTCCTCATCCCAAAACCAAAGCAAACACACACCCTTAGCCAACAAGGCCCATAGTACATTTTAAAATATTACCAGAAAATAAGTGAGTTTACAGTCCACAGTAAAATATTTCAATTTTGTGAGGGGGTCAGCGAAGGCAGAATAGAATCGTAAGCAACTGTATGTTT
>TRINITY_DN46231_c0_g1_i1.subseq
GATTTTATTCCTCGACTGGCAGTTATGAACACACATTCTTCACAGGGTCAGCCACCTGGGGGGACATTCAACAGGTAGTGGCACTTTCTTCTGTGGGGGGGACAGAGTCCCACACTGGCTTCTTGAGGTGTTCCGGCAGCTTTTCTAATGTGGTCTTCTTTACTTCCAATGCAACGCCTTCAGGGACGTTTCTTTGCATA
>TRINITY_DN46240_c0_g1_i2.subseq
CTTTTGTACCTTGGTCGGGAGTATCCAAAGGGAGCAGACTACTTCAGAGACCGTTTGAAAAAGGCGTTCATGAAGAACAGGGATGTTAAGGATCCTGAAAAGATCAAAGAACTTATTGCTCGAGGAGAATTTGTCATTAAGGAACTAGAAGCTTTATACTACCTCAGAAAGTACAGAGCGATGAAACAGCGTTACTATGAGGAAGACGGTACAAAATAATTGATCCTAATGTGGTTCTGTGTAGCAGT
>TRINITY_DN46254_c0_g1_i1.subseq
GCTTTCCTTTGAAGAGTATGCTCATCTTGGTCTGGAACGGCTTGGACTAAGAACTGATATTCCTTTGGATGGAGACTCAATAAAATCCATGTTAAATCAGCGCCAAAATGTAGTGGCCTACTTCAGCCTGGCACTATTGCTGGCTCCCTTGATAGAAACACTGATATTATTAGACAGGATGATATTTCTCCATGAGCAAG
>TRINITY_DN46260_c0_g1_i1.subseq
GGGGATGGCACCATGAGGAAAAATATTGATGTCTGGAAGAAGTGGACTACACTTAACAGTTTACAGCTGCACGGTTTACAGCTGAGGATTGCCACCCGTGGTGTTGAGCAGTTGGCAGAAGGAGGCAGAATGGTGTACTCCACGTGCTCTCTCAACCCTGTTGAAAATGAAGCAGTCATTGCTTCTTTGTTGGAGAAGAGTGAAG
>TRINITY_DN46262_c0_g1_i1.subseq
CCTAAAGATCTGGCATAGGTACTCCAGCGCCTTCTCCAGGTACTCATCAGTCTTCCGAATACTGTCATGCCCCACCTCATCCAGGTCATTCCCATTGTAGGAGCCGTTCACATCAGAGGTGCCGAACCCAAACCAGGAAAAGAAAGAACTACTGGAACATGCCTCCATAGAGTGCTCGGTTAACGACTTTGCTGTCTGCTTTGCCTGACCAATGAGCTGGGCAAGCCTTAACACCAGA
>TRINITY_DN46263_c0_g1_i1.subseq
GAAAAAAAACGTTTATTTACTATACAAGTAAATATTCTGAAACAAACCACTTGACTTTAGTTATACAGCAAATAAAGTGATATACAAGTGATATTTTGCAATGAGAATTAGGAATTAAATGCGTTTATGAGGGATGTATTCCTAACAAGTTTGTTAGGCCTTTTTAATGTCAATATAGGAAACTGAAAATGATTCTCAGTACAGTATTATTATTCCAGCACAGAAACAGAATCACGGTACAAACCTTTATGCCTGTAAATTTGGGTTTTCAGAGTACCCAACAGAAAGATGGAAAACTAAATGGCCTTTAAAATTTAACTGATTTACAATCTTGTTTAACAAAAGTTACATATATTTCTTCTAGAACAAGTTTTGAAGAAGGTTGCTTCTTGAGCAAGTCCATAAAGGGAGCACAATCAATTGTGCTCAGGATTAAAAACCTTCCATTAA
>TRINITY_DN46276_c0_g1_i1.subseq
GATGAATTAATGAAGGGACCCAGCATGTACACCATTGATGAAAGAGAATTGGAATCTAGGAAGATTTCTCTCAAGCTCATCTTGGAAAAGAAGCTCTCCATCTTGGAGCGAGCCATTGACAGCAATCAAAAGAACGTGGAGCTGAAACTGGCCCGGTTAAAGCTGTGTGAGGAGTTCTGGGAGCCAGCCACCTTGCTGAAAGAGTGGCAGAAACTAGTATTTCTCCACCCCAATGATCCACAGCTTTGGCAGAAATATCTCTTGTTTTGCCAGAGCCAGTTTAGCACCTTTTCTGTTTCCAAAGTTAACAACATCTATGGGAAATGCCTGAGCACCCTGTCTACTGTGCTGGACGGCAGTATGGTGTCCCACACTGCCCTGCCAGGCACGGAGGAGGTGATATTTG
>TRINITY_DN46278_c0_g1_i1.subseq
TTCTTCCCCAACGGGAACGCCTTTACCACCGGCTCCGACGACGCCACCTGCCGGTTGTTTGACCTGCGCGCAGACCAGGAGCTGATGATGTACTCTCACGACAACATCATCTGCGGCATCACCTCGGTGGCGTTCTCCAAGAGCGGGCGGCTGCTGCTGGCCGGGTATGATGACTTCAACTGCAACATCTGGGACTCCATGAAGGGCGACCGTGCAG
>TRINITY_DN46280_c0_g1_i1.subseq
GTTGAAATCATACTTCAAATTCTTGATTGTAAGAGACCCATTTGAAAGACTGATCTCTGCGTTCAAGGATAAGTTTGTCAACAATCCTCGTTTCGAGCCTTGGTACATGCATAATATTGCTCCAGCGATCATTCGGAAGTACAGAAAGAACCACACGGAGAGCAGAGGCCTGCAGTTTGAGGATTTTGTGCGCTACTTGGGTGATCCCAACCACAGGTGGCTGGATCTACAGTTCGGAGAGCATATAATCCACTGGGTTTCTTATGTGGAGCTGTGTGCCCCTTGTGATATCGACTACAATGTGGTGGGACACCATGAAACCCTGGAGGCTGATGCCTTGTACATTCTGAGGGAAGCAGGAATAGACAGCTTGGTTTCTTACCCAACAATCCCTTCAGGAATTACGTTGTACAATAGGACCAAAGTGCAAAACTATTTCGCCAGAGTCTC
>TRINITY_DN46288_c0_g1_i1.subseq
GATGTGGATCAAAAGAAGAGTGGAAACTACTTTTTCCTGGATGATTGAACAAAATCAGACCAAGACTACAACAGTTGTACAATTCATTTAAGCAAAGATTTCTGTTGTATCAAATTTTATCAGGTGATGAGGAACTCCCTTCTAGTTTGAAAATGTAATGTTAGTTCCCTGTAACCTGGGGGAGAAATGCCATTGTACATTGTGGTACAAGCACAAGGAGCTTCTTGTTTTTGTGTAGTAATCAACTGGAAAACATTTTCCGTACAACGTTCCAATACCATACGCTTAAAGCTAACAAGTCATTTGGGTTAGCGGACCAGAACACATCCCAGGTTTTCCAATTTTAG
>TRINITY_DN46290_c0_g2_i1.subseq
AACTTACCTATGAAGAAGTTGTCAGTTTTAAGCAACCGGATTTTAATATTGAAAACTTGGAGATCGAACAGTAACTGGATCGAACAGTAACTGGAATCAGAGTACCTTGTGTAAGCTGCCGCACAAGGAAGACTTTTAAAGCATAGCATTACACTTGCAGAAAAGGTTTTATTATCCAAAGATCCTGAAGATGAAGTTGAAGCCAGTAATGTGAACTTTGGACCAGGGACTCTTTGCTTCTGCCTTGTATCATGATTGTAATCCCAGAATACACCCTTAACTGAGATAACGCACTGTTAATGTCTACCAAGGTGCACTGAGTACTTTGTTGATCTGTGTGATATTTGTGCATGTCTTGCAGGAGTTGTGCTGCCAAAATCAAATTTGCATTTTCTTTACAGTGTTGGCAATGTATTTACAATTGGAGCATGAATGTATGTAAAAATGAAA
>TRINITY_DN46294_c0_g1_i1.subseq
ACTTTTTATGGAACACATTTATTCTCAATTAGAGACATTTCTGTACAACAAAAGCATAAATGCTTCAATAGTTTATGGAGAATGGGACCAGAGTACAATTTCGAAGAGTGTCGCGGACAGGCAATTCCAGAATTAAGTCTGTTGGAGGGTTATGCTTCAAAGGTGGCCAGGAAGTTCACCACAATCTCCTTCATCTTGGCATCAGTCTGCTCTGAAATCTTTCCATCGGTC
>TRINITY_DN46297_c0_g1_i1.subseq
ACAGCTGTCCAATTCGGGAAGGCCAGATGTGCCTTGTTCCTTGTATATGAAAGAGCTGCAAGGTTTCATAGCCAGAGTTATGAGTGACTACTTCAGACACTTCGAGTGTTCCGACTTTGTCTATGACAACACCGAAGCCATTGCCCAGAGAGCAATCGAAGTGTTCATTCGCAATGCCAGTCTACTGAGGCCCCTTGGCGAAGGTGGAAAAATGCGACTTGCGGCAGACTTCGCACAG
>TRINITY_DN46303_c1_g2_i1.subseq
TGTGTCTTCTTGAAAAAGTTGAGTCGTTTCAGTTCTTCAGGAAGGTAATCCTGCTCCACAGGGCCCTTGAACATGGGGTTGTACTTGTATCCCTGACCGTAGCCCAGGCCCTTCATCAGCTTGGTTGGTGCATTCCTCAAGTGCAGTGGAACAGGCGGAAGCGGTCCTTTGTGGTTCTTCAAGCAGGCCTTCACGTTGTTGTATGCGCTGTAAACCTCAATGGACTTGGGGGCTCTGGCTAAGTAGACAACGCACTGGGCTAGTAAAAC
>TRINITY_DN46310_c0_g1_i2.subseq
TGTCGTGGCTTCTCATCGCGTAAACATCTACAGATGGGTCGAACTCTCCTGGCCCAAAGAAACGGGGGAAGTTCAAGAGATTGCCAGGGCTGTCTGGCGGAGTCCCATAGGAGCTGATGGGGTTAGCGGACATGCCATCATTTTCACATTCCTCATCATCAGCACGCTCCTCCACCTCCATCTCTTCCTGTTCTGCCCGGTCCACGTCGTGGATACCCACCAATAGGCTGTAGTCCATGATCTTCAGCTGTGATAAAAACT
>TRINITY_DN46311_c0_g1_i1.subseq
GGGGCTCAGCTGCGGCAGCGGCCGGGGCGCGGTGGAAACGAGAAGTGCCTGACCTGGAGTACCTGCAGGAGCGGGCACAGGCCAGTAAAGGCTTCCGCCGCTTCATCGCAGACCCTGAGTTGGCGCGGGAGGTGTTGCGCTGTCTGGAGCCTGCCGACCTCACCCGCCGAGGGGCTCGAATCTGGGAATGCAACCCTGGCCCTGGAATTTTAACACGGACGTTACTGGATGCAGGAGCCAGGGTGG
>TRINITY_DN46313_c0_g1_i1.subseq
CTCACTTTCCGAGGATAAGCTTAGAGTTGCCATCTCCCAGCAACAAAAACGTTTTCCAGTGCTGCAAATGTCATCTGTTAAAGCATCCTGTGGCGTACGAGTGGCCACCGAGGAAGCCACTTCTGTAGGTCATGGAAATGCAGTGTCTGGGTTCGGTTGTGATCGCCACCTGCATGGCAATGGGTCCTTGGATTGGCAGTGTTCGCACAGTAGGTTGCAGGCCAGTCTGTAACGTAGAGAATGAATGTAGTGAGGCACAGTGACTTCCGGCGAGCATGCTGGGAGGTCGATGGGCCTGTAGCGAATCCCGGTAGGCCGAGCAAAGATCCTGCACTGGTGACTGGAACTGGGAGAGGGGCATTGCTGCGTGCGGCAGAGGCTGGTAACACGACTGCTGGAAAAGGAGTGGAGCGGCTGTTTGAGGGTGTGCTTGGACAACCATGGATTGAT
>TRINITY_DN46321_c0_g1_i1.subseq
CCTAAGAATATGTGTTTAGAAACACAGCATTTATTGTAATATAAATGCAGTTTTCCAAACACTGAGTAACAACTGTAAGCACTTGTTAATAGTAAATGATTTCTATAGAACAATCGTAATTTGATATACAAGCTTGAAAAACCAGATTGTTTCATATACGTCACGCTGTGATGATTTCACAAATCCATATATACATGGATGCCTTTTGTCAAAAGAATGAGGCTACCTCTCAGTTCACAGGAATCCCATTATTGTGCCCTTCATATAGCCAGGATAGTTTTCAGTCCA
>TRINITY_DN46327_c0_g2_i2.subseq
CCGTCTCGTACAGGAACCCTTTGGCTGTAATTGACTCTGGCTTCTCGCCTCCAAAGACCATCATAGCAAACTGGATGCAGTAGCAGCCAATATCCAAGATGGATCCTCCCCCGAGCTCCTTCTCCACCAGCCGAGGGACATGGTGGATGCTGGCTCCAAACTCAGCCCGGACCACCTTCACCTCCCCCAGGGCCTTCTGTGATAGTAGGGTGCGGATCTGCTCCGAGACTGGGAAAAAACGACTCCACATGGCCT
>TRINITY_DN46335_c0_g1_i1.subseq
CTGATGTATGTGGAAGATTGCACTCCTCCACCGACACACACATTGCTGTTTTTTAAAACTTTTATTGTCTGTTCAACCTTTTTCTTCAGCCAGGTTAATGTTTTTTCTTTACTATATTTGAAAAATTTCTTGGTGCCGATTTCTTTTTCCTCGGTCACGTGATGAAGTGTCTTCAGAAGCTGTGTGCACTTTACCAGCATGCTGCATTTTGGAAATTCCTCATCCACAACTAGCTGATCTACCGGTTGAAACTTTGCTTGCGCTTGACCGGTCTTGACCAGGTAATACATTACAAGAAACAAG
>TRINITY_DN46339_c0_g2_i1.subseq
TTTTTCACTAGTTTCTCAACTCCAGCACTACCAGCGGGACACACGTCTCACTCAGCATGAATGTTACTGCAGCCATGTCAAAATTCCGTTTAGCACTCATTCAGCTTTTTGTGTCTCCTGTAAAATCTGACAACCTCAACCGTGCATGCAAGTTAATCAGAGAAGCAGCACAACAAGGAGCAAAGGTTGTAGCTCTACCG
>TRINITY_DN46346_c0_g1_i1.subseq
GTCTGGATAAAATAGAGTTCCTTCAGAGCCACGAAAATCAGGAGATTTACCAGAAAGCGTTTGATCTGATTGAACATTACTTCGGGGTAGAAGAGGAGGATCCTCAAATTGCTCCCACAGTGGATGAAACCCAACAACAGTACAGATTTCAGCCGGCTGCCGAAGCACCTATGGAGGGTTTCCAGCTGTAACCTTAACCTGTGAGCTCGGACCCCAGATTTACTGCCTCCCATCAATCCACACAGAAGTGGAAGCAGACCGTGTTTTCACCCAATT
>TRINITY_DN46348_c0_g1_i1.subseq
ACTTTCTCCCAGGATTCCCAACTTAGCTTTAAACAGTTCAAAAAATCTGTTGTAATATAACTGTGGGTATCCTTCAAGGATTTGTAATGCCTGCCGTTTTTGCCTGGCGTCCAAGAGGGAGCTGAGAGCTTGCAGCAGTTTGTTCAGATTAAACATCCCCACATTGGCCTGATTCCCGATTTTGTATCTCCCCTCGTTATCCGATGTGTTTGGAACAAAAT
>TRINITY_DN46353_c0_g2_i1.subseq
CTGGTCACGTCACTATTTGAAGGATCATCTTCCTGTATTTCTGACAATGATGTATCACCATTGCTTAAACTTTCGATGATGGAAAGCTCTGTGCTACTTTGGGACAATTCCTTCGATTTGCTCAGGGATGCTAGTGAAGTCACAACATTTGCTAAAGTACTTAGATCACCCTGGCATGAGTCAGTTTTTTCAGGAGACATATTTTCTTGCTTCAGTGCAGACTGAATGTTGACCAGCATTC
>TRINITY_DN46354_c0_g1_i2.subseq
TTTAGTTTGTCTAAGCTTAGGGATTTAGCTCAATTGCAACGGATGCATTTACTATCTTGTAGCAGCTGTAAAACCAGTCTAGTGACAGGTTTTAACCAAGAAAAACAATACCTTGTTTGATGAAAATGAATCTTTGGGAGGCTCTTGAGAAACTTAAAATGCAATTTTTTCTATCTTAAAGTACTCCTGCAGCATTGTTGGTCATTAACATCAATGGATGCGAAAAATGAATCAACATGCGCACACAGAAAATCACAAAACTGTACCAAATTTGTCTTCATTAATCATGGTGATTGTGTTTTTACTTTTCTTGTCATGTTAATACATATGCTTTAGAAATTATTTGAAGTAGTCTGGATACTATTGGTCAGACAATGTTGTTACATCGAGAGAAGTCACCACACATACAACAAAAACGCTTGCTCCGTCACATTTCACAGCTTTAACTGC
>TRINITY_DN46357_c0_g1_i1.subseq
TTCTAAACGTTCTGTACTATTTTTGTGATCACTACATAGAGTCAGTTATCCAGAAGCATGTACAAATATGTTGTCTTCACATAACCATTGAACACAGAAGGGGCTAAACAGCATCCGATAACAGGTCATGTGACTTGTGCCATCAGTCCCTCTAATTCCGGTCTGGCCTTGAACCTCATCTGGTAGTCTGCTTCTGTGTG
>TRINITY_DN46364_c0_g1_i1.subseq
GTGTACAGAAGCTGGCCTCTCCTGTTTGCTCTGTGGACCTCCAATCAGTCGAGACCAATATGGTTATGTTAACAGTCGATGAGCCCCGAATCTCCCCGCAGGAGTTCTGTGATAGGATGTGGGATGTGAGCGAGGCCGAAATCCTGGCGCTTGGACGAGGGGTGAAAGTACGGATGTTCGTGATGTATAAACGCACACTGCGCCTGGTATGGTACCGCAACATATCAGAAGAGGATACAGAGATGGCACTGAACAAGCTGAAGTTTGTGGTACAAACGTACAGCACAGAGCTGGGT
>TRINITY_DN46381_c0_g1_i1.subseq
GAAAGAAAAACCTCTGAAATCCGTGAGCGTAGTACAAGTAAAGATCGAAAAGAGCGAGAACATGTAAAAGAAGAAGACAGGAGGAGGACTGAGAAGGAGAGGGAGAGAGAGAGGGGTGTGGAGAAAGATACAGTCCGGGAAGTGGAAAAACCTGACCATGAAAAGAACCGTGGGAAAGCGGGTAAGCCAGAGAAAGACAAGGCTCGAGAAAAGGACCGGGAGAAAGGACATGACAAAGACAGAAGGAGTGATGGAGGTAGAGCGAAAGAGAGAGATAAGGATCGGACTAAAGAACGAGAGAAGGAGAAGGGGAGAGAGCGCGACAAGGAACATGAACGTGACCGAGAACGTGATCGAGAATTGGAACGACGGAGAGAGCGAGCCAGAGAGCCAGAGAAAAAGTCCAAGAGCTCAGAGGAAAGTACAACAAAAAGACCACTTGAGGGGCC
>TRINITY_DN46383_c0_g1_i1.subseq
GACCCCTGGAGACATGATTGATATCAAAGCCTGGGCAGACTACGTTGTGGAATGGGCCGCGAAAGATCCATATGGCTTTCTTACCACCGTCATCCTGGCCCTTACCCCCCTATTCCTGGCAAGTGCTGTGCTATCCTGGAAGTTAGCAAAAATGATAGAAGCTAAGGAAAAAGACCAAAAAAAGAAACAAAAACGCCAGGAAAACATTGCTAAAGCCAAACGGACAAAGAAGGATTAAGCATCATAAGCAATGCTTTCATCTGTATATAACAGATTTTCAGATGGGGGTCGATGTGGTTTTATATTCTTTTTAGAGATTGGACATCCTTTCTGCGAGACTTGTTTTGAAATTCCTTGTTAGTGCTTTGAGCTTGGACTGCCATTAAAGAACCTACTCTTTTCTTACCAAACACTGTAAAATGTTTAAATACTTTGTTAACAGTTTAATTG
>TRINITY_DN46386_c0_g1_i1.subseq
CATTCGTGTTATTGTAACCATAGAACAGACTGATGATGAACTGGACAAAGCTGCATTGACTATCAAGCAAGCTGTGCAGTCGATACTAAATTGAATGACGTCTCTACCCAGATATAGCTTGTTTCCCCTGATGCAACCATGTTTTCCCGTGTCGAATGCTTGGCCTTCCATTCGGAAGAGATTTAGACATGGATTATTGATTGCCATTTATGAGACAAAACGTTTTTCAGTGCTGAATCGTTTCTGATTTTCTTAAGTTGGACGGGATAAACAAAGACCTACTGTGCGAAACGACGACTCGAGCATGACAAAGCAATGGTGTACCTAACAACATGTTTTTAACACTTGAAATTGAGCCTTATTGATATATCATTATTTTAATAAGGATTATTTTCTCCATTATAAAACAAAGAATTTAAGCTATTCTTTATTGTGCCAATTTCATGATTG
>TRINITY_DN46390_c0_g1_i1.subseq
AATTTCGGCAAGTTGTGTTTTGTCCTGCGCAGAAGTCATTCTGAGACTTATCCTGATTTCTGTATCAGGACAGTTTAAATAAGGTTCGGCATTGATCTCTAAAATACGCTACCTGTGCTCTTCTTAACATTTACAGTTAGATTCTTTCTGTGACAGAAACTGTTCTCACATGTATTTATTTGGGATTTTAGAAGACAATGACAAGGCCTTTAACTCAGGTTTAGTAAGCAAACTTTAGGCACA
>TRINITY_DN46397_c0_g1_i2.subseq
CATTGAAGCAACTTCTTCTGAAACGCCATCTGGTGTGACTTCCCTCATTGTTGGAGATGTTGATCAAAATGTGTCTCTGACCAACAAACCGAAGAAGAAATTTATTCTAAATGGAGACAATGTGGACAGTGGCACTGAAAATGCTATGGACATTTCTGACATGCTTAATGCTGATGATTCTGCAGACAATGTGCCACAACACGAAAAGACAAAGAAAAAGAAGAAAAAACATAAGCAGCAAGACTCGACTATTCTTGAAAGTGACTCTTGTGGTTACCCGGATGACCATAAAAAAGCAAAGAAAAAGAAAAGAAAACATTCAGAAGATGAAGAAATTTCTGAAATATCACAAGAACCCAAAGCAAAAAAGAAAAGGAGGAATTAGCTAATGGACACTG
>TRINITY_DN46406_c0_g1_i3.subseq
GCATTCAACGTGATCAATGGCGGATCTCATGCAGGGAATAAGTTGGCCATGCAGGAGTTCATGATCCTGCCCGTGGGGGCGAGCAGCTTCAAGGAGGCCATGCGCATCGGAGCGGAGGTCTACCACAATCTGAAGAATGTGATCAAGGCCAAGTACGGACAGGATGCCACCAATGTTGGAGATGAGGGTGGCTTTGCCCCCAACATCTTGGAAAATAAAGAAG
>TRINITY_DN46413_c0_g1_i1.subseq
ACCCTGGGATGGACATGTCAGCCTCTTTATCAAAACGAACGTTTAATTCATGGAACCATACTTATGGGCCTGGCATTGCGCAGTGAGCCCCCCGTTATCATCACACCTGGAGCTTTTGATTTAAGCGTCCAAGCACCTGTAACCTTACAGATCAGTTTTCCAGAAGCGGAACAGACTTTCATAAAACCAAAGTTTGAACAGAAATGTACCACTGTTCAAACAGAAGAATACTTAAAACATATAGAGAAACTGTCAAAGCAGCAGCCCTCACTTTTACT
>TRINITY_DN46420_c0_g1_i1.subseq
TGTAGCATTCTGCGAATCCATTGAGCAAAATGGAAGATTTGCTACATGGTGTAAACGGGCCGAGGGCAAACAAGAAAAGAAAACCAAGAAAAAAGATAGCTGGTTTGAGAGGCTGTCACATGAAATCTTCATATTCTCGTGCATAGCCAGCATCGTACCCGCCATAATCTGCAAGGTCGTCTTTCATGTTTGCTTTGAAACCTCCTCCTGGCAAAACACCTTTTTTCTTCTTTTTTGCTTTGTT
>TRINITY_DN46421_c0_g1_i1.subseq
GCTCTCAGAGTGCTGGTGTCAGCCTCCTTGAAGTACGGACAACGCACAGCACAGAAGACAGAGTGACATGGTGCAAAGTTCAACAGAGTGACGTCAGGGGGAAATTTGGGAAACAAACAGGGCGCGTTGCTTCAAGCATTGCGGTCAGTTTTGGGAGTAAACCTTATTTGAAACACCCAAATACAGCAGTCCTCACATCA
>TRINITY_DN46423_c0_g1_i2.subseq
CAGTGCCTTATTGTTGGAGCCCAGGATCCTGGTGATGTCCCACAACATCCCCTCCCGGCTTTTTCACCACTGGAACTATAAGGTGCTCAATGTGCCTGGATCCCACCTAGGGTACGCAAATCAAGGAGAGTTACTAGAGAACATCATTGGCGAGTGCCTGACAAAGTTGCTAAAGCTCGGTGTGCACCTTCTGAAGTACCCCAAGGCCTCCAAACACCTTGCAGACTCCATCATCGAAAAGGTGCCTGAGCTGATAATTCCCCAGGCCACCATATCCCACCTGCTGCAATGCAAAGAGCTACTTACGCCAGAGCAGTATCTTCGGACCTACACTGCACCCATGAACATCGTCATGGACTCAG
>TRINITY_DN46430_c0_g1_i1.subseq
TACACTCCAAATGAAAAGGGCCAAAAAAATAAACCATCTTTACATAGCAGTTACAAGAGGGTGGGGCACGAACACCCGCACACTCCGTTTGAGAAGCAAAGTCAGTCTGGAAAATTCATAGACTAAGGGGCGCATTATTCATCGTCCTCCTCGTCGTCATCATCGTCCTCCTCGTCTTCTGGGTCATCTCCTTCGTCTGC
>TRINITY_DN46432_c0_g1_i2.subseq
TATTTTCAGTCCCTTAGTTTGGTATTTTCCATCATATGCGTCTGTCAATTCGGTCTGAGCCACACAGGCCGCTCTGTACTTTCTCCCCATAAAGATGCATCTACTACAAATTCATTACCTTCTTTTCTATGACAGCATTCGCTGGCAACCTAATCTCCCAATTCCCATGAAAGACTCACTTTAAGACACAATTGCAGCCGCCCCAAGCTGCCAGTTACTGTGTCATGCACATGTCTTCAAATTCCGTAATCAGCATCCAGCAGGTGCCGTATCGCATTCAGCACACCACTGCCAGTCAATACAGACATCCCCAAACACACTGAGGCTGGTTTTTTCAAATGTTTTATTGAGTGTAGACATCTGGAGTACTGTAAAACATGCATTATCTGTTGATTCAAAAAAGAGCAGGCCACATTGTCCTCACTGTCAAATGTGTCAGGCTTGGCTTAC
>TRINITY_DN46437_c0_g1_i1.subseq
GATCACTGGCGAATAAACAAGTTAGCTGATCGACTAATACAGAAAACCATGTCTGGGCTGCCTGATGTTGTACTGAATGGGGATCCAGAAGATCGCTATGCAGGTTGCATAAACTTATCATTTTCCTACGTAGAAGGAGAAAGCTTACTGATGGCTCTCAAAGACGTTGCTCTTTCTTCAGGAAGCGCATGTACATCTGCTTCCTTGGAACCATCATACGTTTTGAGAGCTATTGGAGCAGATGAAGATTTGGCACATTCTTCCATAAGGTTTGGAATTGGTCGTTTTACAACCGAAGAAGAAATTGATT
>TRINITY_DN46439_c0_g1_i2.subseq
CCGTCTTTAAGAAAACATGTTTCTTCACCCTAGACTGCGTGCCACATATCGCTTCCCATTGATAATGGGGAGATTACTAACATCCGAAACTGGTGGCTGTCGATCGAAAAACACTGTTCCAGACATGAATGAAGGTCATGTTCCAATTCATGTAAACGATGTGCGCAGTAGATTGAGGGCTATAGTAGGAGCATCTACAAACTGGAGGGACCACGTAGAAGCCATGAATGCGCGCAAATCATTACAAAGTTTGCTGCCTAAGCGACAGGAAGACTTGCCTGCTCGGAGAATGAAGGACAGCTACATAGAGGTGATACTGCCTCTAGGAAGCCAGCCTGAGCTACGTGAAAAATACCTAAATGTGCATAATGGTGTAAG
>TRINITY_DN46453_c2_g1_i1.subseq
ACCTAGTTCCAGTTTTGATGTTCAAACTGGGAAGACCCTTGCAACCAGTTCTATACCGTGAAATTCTCTACACATTGCCGACTCTGGGAACGCATAAGGTTTGTGTAGCCCAGATTTTACGTGTAATACAAGTATTGGGGAACACACCAAAGCTTCGAGGGATCGCATTACGCCTGCTCACTTCCCTGTGGGAAAAACAG
>TRINITY_DN46456_c0_g1_i1.subseq
AAAATAAGCTGAGTGAAGCTTCAGGGGGTGAGTTGGAGAATGGGGAGCAAAGTGATTCAGAAGATGGGGACAAGAATCAAGAAAATGGTGACATTGATGCAGTTCCTGTTGATGAAAACCTCTTCACGGGCGAGGACTTGGATGAGCTAGAGGAAGAATTAAACACACTTGATTTAGAGGAATGCTGAACTATAGCAAATCATGTGAATGGAGAATGTCGCCCTACACAAGTTAAAAAAAAAAAGTCAGACTGAAATTTAATCCGCCTATAAATCTTAAATCCTAAATGGTTATTTATGGTTTTC
>TRINITY_DN46460_c0_g1_i1.subseq
CTCAGGTTTTTCTTATTTTTCTGGTTCATTGGCGGTCAACGGAACAGCTTCCAGCTCCCCATCCCATCTTAATCATAATGTTGACCTGGCTTCTATGGATGAATCATCCAATTCAGGGTCCATTTACAACTCATCGGGGTCTTGCAGCTCTACTCCTCAGCATCCTTCATTACAGACAATACAGTCACGGAACTCTGCACAAAACTCCCCAGCCCACCAGCACTCTGCAAGCCCAAGGTTTAATGGTGCCACCATGAGCTTAATGGGGGCTTCACAACACTCTGACTCCCTCAAGATATGCACAGATGGTGCCAAGGTGGATCATCAAATGGACATTGGGCTCTCTGATCATGAGAACGACGCCAAACGACGGATTGTCTATACCCTTTCTTCAAGCAGTGCTAGGCAGTCGCCTTCAAATAAGCACAGCCCTTTGACCGCAACAATCAG
>TRINITY_DN46467_c0_g1_i1.subseq
TCCTCCGGCTCACCGAGTCCCGCAGAGAGGCCTCCTCCGCCAGCCTGTGCCGGGTCAGAACGCCTCTCACAGTCCAGCTCTCTGGGCAGTTCTTTCAGTCATGTCGTCAGTATGGAGACCTGCCCCCATTGACCTTGGGGAGCGTTACTGAAAGAGTTTTGTATGTCTTGAAGCTGTATGACAAGATTGACCCAGAAAAG
>TRINITY_DN46482_c0_g1_i1.subseq
TTCTTTAACATAACCAAATGCAGGTCACAAACAGAAGTGACTGCAACACTAGTCATCAGGTACAAAACTGCTAGTTTGCGTTAAATTAACTTGAAATTATTTTCTACTGTCCGAACCCTTACATACTTTATAAACAGCAAACATTTTGCTATTTTGTACACAGGCTAGCAGGCATATCCAATATAAAAGTGCTAATTCATTTACAGATTTATCAGTTATGTTGTAGTGCTACAATAACTGTCTCATATTCTACATATGAACAATCGGTATTCGTGATCAACTGAAACAATGAAGTTTAAGTAAGGCTTCCAGGTTGCCTCCTTTATGTACATTAAAAGAATTGACATCTTATTGGGGCAAGGGCAAGAGATTAGCCATTAAATTATACTGCTATTGGTGCAATAAAAATATTCATTGACCTTCTAGCTTGCACTGTAAATGAGTCCTATG
>TRINITY_DN46484_c0_g1_i1.subseq
CATTATAGGTCTCGCCCCTTTAGAGGCTTTCCTCTCGTGCCCCTCCTCTTCAGTTCCTTTGCTGTTCGGTTTGGTCCTCGTCTCCTTTCGCTTTTAACCACGCTGTGTGAGTAGGTGAGCCCCACAGTCTGCCGGCACCATGAGCTACACAACCGAGGCGCGCGGGGACACCAACAGCCTGGAGCACCGCATCTTTTTCA
>TRINITY_DN46485_c0_g1_i1.subseq
CAGAACTGCCTCCCACAATCCTCTGGGTGTTGTATGGGTTCCTGGTTCTACCGTACACATTGTTGCTGGACTCATACCACATGCACAGCTCGCTGCAGTTAGTGACGCCCAGGGGAATGGCACCCGCCTGCTTTAAACGCGATACCACGATAGCATCAGTGCTGGAGATGATGTTGCGGCGCGCCACAAGGCCGGAGGAGTTGGGCATGC
>TRINITY_DN46494_c0_g1_i1.subseq
CTTACCCTGTTAGGTGCCTGCTGGTAAGTGCCCTTGGACCTTGTGCAGATTGGACGACACGGTGGTATTTTGTGCCCGACGTTGGGAAATGCAACCGATTCTGGTACGGTGGATGCCATGGCAACAAGAACAACTTTGCTTCTGAGGAAGAGTGTGTAAGCGCATGCGGGGGTGCTGCCGGAATGAGTGTGCAGCACACCTATGACAAAGAACAGGTGAGAGTGGAGCTGACATCACAAGAGCAAGGGGGGAGACACAGAG
>TRINITY_DN46504_c0_g2_i1.subseq
GGATCCTCAAGTGGCTGTCGGTGCTGCTGGCTGTTCAGGGACGAGATCAGGGGGGAAACACTCATCGACCCCTTCGGATAACTATTACCAGGCCCGAAGGCGCACACTACAAGTGGTGGTTAGCTCGTTGCTGACCGAGGCCGGTTTTGAGAGTGCCGAAAAAGCAGCTGTGGAAACCATGACAGAAATGTTACAGAGTT
>TRINITY_DN46512_c0_g1_i1.subseq
AGAAGGAGGCTGTCCTCAAAGCAATAAAGGATAGAAAAATCAAACTTTGTCAGAAGTCTGCAAATGTGGCTAAAGATGATGACGAAGACCGTGCGATGTCAGAAAATCTTGATGAACTGTCCTTAAATGAACTTGATGCCGAAAATGTTCCTGTTGGAAAGGTGCATTTAGATGCGAATGGTAGTCTTGTCTGGCCAGTACTATTCTTGTATCCGGAACACGGACAAACTGACTTCATCGCAGCCTTCCATGAAGACTCAAGGTTTATTGACCATATTTTGGTAATGTTTGGAGATGAGCTGCCACCTTGGGATTCAGAAAGAAAATATCACGTTCGCAATTTGGAG
>TRINITY_DN46515_c0_g1_i1.subseq
CATTCGGTCCCTCCTCGGTTGATGTCCTCCCACCAGCACTCGGTGGGCTCCCCGAGGCCGTGCGGCGTGGGCATGCAGGCGTAGTGCCACTGCCGGTCCGACCCCTCCTTCTTGCTGAAGGTGCTCCGTACGGCCACCACCACCTGCCCATGGGGGCACTGGAAGTTGAAGCCCTGCCTGAACAGGTTGACCCACTGGTCATCCTGGCTGTAGTCCTGCTGGTGGGAATAGTAGTAGTAGTCTTGGCCCCAGGCCACGGCGACCAGCGGCACGAGCAGGCAGAGGTGCAGGAGCGTCATGTCG
>TRINITY_DN46517_c0_g1_i1.subseq
CACCTCCCTGGTTGTGGCTCCTTCGGTGCGTCTCCTACAACCATGGGTTTGGACCATGGCCTGGACATCTGCCTGCAGTTTGTTGCCAAGAGGAATGTCAATATCATCCTCCTGCATTACAACGTGACGGGGAAGTTGGGCCGGCGTAAACCACAGGCGGACGGTGGCATGGACATCATGAAGCTACTCTTCATCGCCATCAGCTGCCTGATCGTGCTGGAGAACCTGCTGGTCCTCGTGGCTATTGTCAAATACATGCGCTTCCGCCGCTGGGTCTCCTACTGCATTGCCAACATCACACTGAGCGACCTCTTGGCGGGCATTGCCTACCTCTTCAACCTCTGTATGTCTGGCAGCATGACTTTCCGGCTAAGCCTGAACATGTGGTTCTTCAGAGAGGGTGTCCTCTTTGTGGCCCTGGCTGCCTCCATCTTCAGCCTCCTCATCACC
>TRINITY_DN46518_c0_g1_i1.subseq
GCCTTCAGCAAAGAGAGAAGCGCCTGGAGTTAATGTTCATACGTGTGAGACCAATGTGCTTCAGCGGCATGGAGAGCGAGAAGGCGGCTTTGGGAGGAATGTTACACAGAAGGTCAGAGTCTTCCTCGCAGTCCTCCAGCCCGAAGGTGGCGTCGTCCAGCATTTCCTTGTGCTGGTGGCAGGCTTGCTCCACCTTCAGCTGGTGGATCTGGCCACGGAGACGCATCAGCTGCCGGGCGAGCTGGTGGTCCA
>TRINITY_DN46521_c0_g1_i1.subseq
GTGTCTTTGGCTGCCCCACCACTGTGGCCAATGTGGAGACTGTTGCCGTCGCTCCCACTATCTGCAGGCGTGGCGGGGCATGGTTTGCAGGCTTTGGTCGGGAAAGGAACTCTGGCACCAAACTATTTAACATCTCTGGACATGTCAACAAGCCATGCACTGTGGAAGAAGAGATGTCTATCCCACTGAAGGAGCTGATCGAGAGGCATGCTG
>TRINITY_DN46532_c0_g2_i1.subseq
TGTGTTGGTGTTTCCAGTGGAAATCGAACGGTTTCGGGCATACATTCATCTAGACATCATGGAAGACATCGAATAACACGTGTGAACCTCAGGGACTTCATTTTCTGTTTGGAACAGGGAAGAGAAACTAGCCGATCATTACTGCTATACAGAGCTTTACTAAAATAACCATAGTGTCACTAGACTCTTTCTATTCCCAATAATGCTGAACCTAATTTCAGTGTATTTTCAACGTGCCTTTAGTAGGTTTTCTCTTTGAATTCAGGTTTCTATTCACTTTGTTTTTGTGAAATCTTTCAGACAGATGCAATAACAAGTCCCTCAGTATGAAAA
>TRINITY_DN46541_c1_g1_i1.subseq
TCCTTAGAGGGGGAAACCACTTCTAGCATCGAAGATGACTTCTTACAAAATCAAGGCAGCGAAGACGAAGTTAAATTGCAGATGAAATGTGGTCGATGCCACCTCAGTACTCTCACGTTTTCCGAAATGAAGTTTCATTTGTTGTATGATCATGGAGAGGAGATTGACGGGCAGCCCAAGGAAGGCGTGGTACAGACTACCGACGGAGGGCAGGAAGAATTGTTGAAGCATGCGGCACTCCACTGGAAACAGTGGAACGAAAGACGAAGTCTTGTGAAATGTGACCACTGTGAGGAGTTGTGCTCTGGATCTAAACTAAAGAAGCACATGTCCCTTTTCCATCCGGATTTAGTAACCACACCAGTGGAAAGCAAGGCTGTTCTATTGGGAAATAACGAACCAGTTCAGGAACTACAGGAAGTTGACACTGCCTTGCAGAACCAGAACCCT
>TRINITY_DN46543_c0_g1_i1.subseq
CAACGATCAAGAGCCTCATTTGATTCGAAACAAGGCGGGAAATCTGGGGGCATGACATGGAGCTTTGCTTTTCCCTCTTTGATCACAAATGTGCCTCCAATTCCCACTGTTTTGTCTCCATAGTGCTGTTCCAAAGATGTTCTCATGCAGCTCACAAAGTTATCCTCTCCGGTTCTTTTGTTGGCTTTTACTTCAATGAC
>TRINITY_DN46544_c0_g1_i2.subseq
AACACCAGAGCAAGTGAACAAGAGTGTTTCAGATACCTTCATGCACTTCTTTGTCAGGACAGTTGGACATTACGCATCACATATCAAACGGAGGCCAAATGAGCCACCCAGGTTCCAAGAAAAATCTTTCTGTCAAGATATAAAGTCCAAGTCAATTCGAAGATTTGTGAAGAAATTGGTGAAAACGCAGATGTTTTCAATATTTATACAGGAAGCAGAAAAAAGTTCGGCATCACAAGAAG
>TRINITY_DN46551_c0_g1_i1.subseq
GCAAAGCAAAACGACTGGAGGACAAAATGGTGCAGAAGTTGCAAGAAGATGTGGATATGGAGGGCGATTCCTAGACCCCTTCAGGAATCTGATGTATACCATTCTGCACTTGCCAGTTTTTTTCTCTTTGTTTAAGGCAGCGTCGTTTTACCAACTTGTGACTTGTTTGCTTTTTATTTAACCCAATGACTCAAATTACAATTAAAAATAATTTACTGAATTGGTTCTTTT
>TRINITY_DN46571_c0_g1_i1.subseq
ATACACAGAGTTTTTAACTCCAATATTTAGAAAACATGTACATATATGGCATTATGTTCGTGCGCAATACTGAAACTCATGGCCGGCAACGTAATGCAAAAAAGCAAAAGCGCATTGGAAAAAACCCACAAAGATAGAAAAGAAAGATCAGAATTGAATGTACTTTAATGTTTCATTTTTTTTTTTACTCTTATTGAGTCCTTGCAAGCACAGCTCGTCCTGAATTTATTTCCCAAAGTGGCATACAAAAGGGATCCGATTGGTATTGCGTTCACTTGGGAGCCCAAGACTGGCATCGTCTTTAGGGTTGCGATTATCGGGTAGCAAGTGCTCCAGCATTTGGTCGTCTTCTCCTGCCCCTGAGCAGCGTCAACGGGCTGCAAAGGTCTTTCCC
>TRINITY_DN46588_c0_g1_i1.subseq
CTTTCTCCACTGGTGCCTAAAGGGTTTACCCATCTCTCACAGACACATACATACTCCTGCATTGCCCTCATCACTCGGGCGGTGGACCATTCCCCTGGCTCTTTGTATAGCATCCAAATCCAAACTAATTCGTTTGTCCATTTGCTACCATGCTGCAGTCCAAGCTGCTCTAGGGTCAGAGCTCAGATCGGGACCGTGTT
>TRINITY_DN46592_c0_g1_i1.subseq
ACATGATTTATTTATGCATGGAAGGTAATTAAAACAAGAATGGTGATGTGAAATCGTTAACATATTTTGTCTTCATTTTGTAATGGTTTCTTCTCGCAGTAGTTGGTTCAGGACACTGTTGTGCTTGAGGTTTTCCAGGTCTGATATATCTTCTGCAATGACAGGAACATCTTCATTTCGATCTTCATTTGTCAATTCCCCATCACTGTCTGTTAAAGTGCACAACAGCGTATCATTTTCATAGGTAGGAAAGTAGTAC
>TRINITY_DN46602_c0_g1_i2.subseq
TCTGGTGAGATTGTTGGCAACATTAAGGAGCACCACAAACAGATCAATGACATCCAGACCTCCCGCGACCAGACCATGTTTGTTACAGCCTCCAAGGACAACACAGCAAAGCTTTTTGATGCCACTTCTTTAGAACACTTGAAGACCTTCCGCACAGAGCGTCCAGTCAATTCGGCTGCCCTGTCACCAATCTATGACCATGTGATTTTAGGTGGTGGTCAAGAAGCCAT
>TRINITY_DN46606_c0_g2_i2.subseq
TTCTAATCAGCATTACTATAGTTCTCACATACAGAAGTTCTTGGTCACCGAAGAGTTTCTACAGTACTTAGGCTATTTTGTTAAAAAAAAAAAATCTCTTCAACCAGTATTGACAGAGCAAATTTAAATAAATTGTCCTTAAGTGCTATGGCTGATCTGGAATGCACGATGGGTTAACACGGTAACACCCAGCTTCTAAATCCTCACTTGCTCCTCACTGTCTGACTCATATGTTGCACTGGGTGTTGGAAGTTCATCGATCACAGTGTGAGCACCTTCCCGCGTTTGGCCGAGACATGATGAGATGACATCTACAGCAAGGTTGGCAGTTGCGTTCACTTCTTCCGCTGAGGCTCCAAGTAAAGGGTTAACTTCTACCAGATCTACAGCTGACAGCATCC
>TRINITY_DN46612_c0_g1_i1.subseq
TTTTTATTGGATACATTTTCTTTCAAATTTATACCGTAATATACAGATACGAAATTCATTCTCCCATTGTCTTCTTTACCAATTACATTTCAGACTTTTCAAAACAGGCACATTAACCAAAAGGAAAAAAACTACACGACAAATACTTAAATTAAAATAAATGTCAAAAGTTAAAGGAAACAATATTAACTATTTATTTGTATTTTCATACGCGCACAGAAAATCCAAATTTCAATCCCACTCGTGCTAGCAGGATTTAAAATAACCTTGATTTTTATTTCTTTTAAATACGTAGTTTCAATATACATCTCCACCTATGTACACTTTTGGATACCAATTTTTGGTGATCACATACTTGAAAGGTAAAATGAACATCACCGAATTAAAATGTTATCAAAATAACATTTCTGAGGGTGGCGGAGGGGTATGTAATGCCATTCACCGTTCCAT
>TRINITY_DN46614_c0_g1_i1.subseq
GAAAATTCCTCCAGCATCTAATAACTCTATGTCTACACATGCTCCTCATCGGAGCAGCACAAATGCAATGCCTTTGTTGCAACACAGTGTCAGAGCAACAGGATTCACTTCACTCTCCACAGTTTCGTCATCACCCATGACAGTTACTCCTCCATGCACATCTGTTGAAAGTAAGGTACTGTCCTACGGAACTTCTCTCAATACCCATCCTACTTCAAGTACAGTGGGTCCTGTTTGTAGTATGCAATCAAGACAAGTGTCTTCATCCCCATCTATGCCTTCAGTGCTTTCCTCAGTACCTTCACCAGTATCCAGCAAACCTCAAAAATTAAAATCCAACAAATCTTTAAAACCTAAGGAATCTTCTGCTAGTAGCATAAACTGTTCCAGTAGCAGTGGTGGCTCAGGAAAGAAGCGTAAAAGCAGTTCGCCTCTGCTAGCACAGTCTTC
>TRINITY_DN46626_c0_g1_i2.subseq
AGGATTGCCACTTTACAATTCGCGGAGGGAGGTTAAAAGAGAATGGGGAATACCAGCTTCCTGTGGTCGTCCTTATGCTGAGTCTGCCCAGTTCCACTCGAAACACGCCAACATTATTGACTCCTGGAATGATGGAGAACCTCTTCCATGAAATGGGCCACGCCATGCATTCCATGCTTGGGCGCACGCGCTACCAGCACGTAACTG
>TRINITY_DN46629_c0_g1_i1.subseq
TCCCCGTCACGACACGAGGGGCTGCTCGGTGGACCCCCTCAGAAGATTGGGATGTAATTGTCGATTTTGGCTCGGTGCCTCTGGGCAATGCACTCCGCGATCCACACAATGTTCCTGCACTCTTGCTCCTTCAGCTTGACAAACGCATAGAACACACCAAAGTGGAACTGGTTCAGGAACGCCAGCTTATTCAACTTCAC
>TRINITY_DN46635_c0_g1_i1.subseq
GGTGGCCTCCCTGTGCTGCTCGGGGGAAGTTGTCGTGGATTTATATGCAGGAATTGGCTATTTTACTTTACCGTTTCTTGTGCATGCGGGAGCAGCGTTTGTGCACGCCTGTGAATGGAATCCCCACGCAATTATAGCACTGAGGAGGAACCTGGACCTGAACGGAGTTTCCGATCGGTGTAGGATACACGAGGGTGACAACAAGCAACTGGACTTGCAGAATGTAGCTGACAGAGTAAATCTTGGATTGATCCCAAGCTCTAGGGAAGGCTGGCCCATTGCTTGCAGGGTTCTAAGACAGGACACAGGAGGTGTTCTACATATTCATCAAAATGTTGAATCCTTTCTGGGAAAAAATGATCAGACTTCAAGCAACTATTATCACCAGCAGGTTTTCTCTAAAGGAAAAGTGTGCAGTGCAGCTGTGAAAGAAGAGGATTTGGAGCAAAG
>TRINITY_DN46640_c0_g1_i2.subseq
GTCGTCTATTCCAACACTGCCAGTGTTCCTAAAATTGAAACTTTGAAAACTGCAACTAAAGAGGATGATATTGATATTGATGCCATTTAAAAGCAACGCAAGCCAATGGGGAAAGAACTGCATTACTCATTTTATTCCAGAGGTGCAACATAAATGTGAATAAGCTGCAGGAGCATAACATTGTGCTGCACTAAAAATTTGCAGATGTGTTTTTACTACTATTTACTACAATTGGTCTTGTTTAAGCTGCTTAACTAAGTCAATACACTTGTTATTTTTGCCCTGACACAGCATGTGGATTCTTTTTAAATCTTGGTATTGGACATAAACACTTGGTGCATATTTTTACAGTTGTGCAAATAAA
>TRINITY_DN46644_c0_g1_i1.subseq
CAGTTCCACAGCAGACATCAAGGAAAGCTGTATCTCTGCTGATATGGCTCAGTTCTGCAATGGTCTTATACAGAACTTCAGCTCCTGCTGTATTGACTTGAAAAAACGCATCAGGAGATATACGGAACTTCAGTCCTAGTACTTCCTCGAAGATGTGCGGCTCTCCATGAAGGAGTTGATAAGGTGATTGCTCATGGGTGCAGCGGGTCATCGTA
>TRINITY_DN46647_c0_g1_i1.subseq
CTCGTTTTTCTTTGCTTAGCTTCGGTTTTTGTAAAGATAAAATGTAGGTTTGGACCACTGATTCTAGTTGGAGGTAAAGCATGTGTTAAAATAGACTGGGTTCTAAAAGGTTTATTTCTCTGCTCGGTCAGACCTTTTAACTTGAATGGCCTTAACCTGTTTCAGCTTTAACAGTACACATTGACTTGGGCAATATTTGCCCATTCTGGCGTAACCTTTTGTGAACCTGGTGCTCAATGAAAACAGCCTGTTGAAACTGGTATTCCTTTCATTTGTGTAGTATAGAATGCTCTTCTGTTGAAGATGTGAATGAAGCGTGCATGTGCATAGACTGTTCAATTCACTCTTGTGCCATTTTGTAAATACAATAGTTTTGCACAAATTTTTGCAGATGTGTAATTTTTATAGTTTTAAATAAGCGGCATGTGTCATACTTGTATGAATGTGGGC
>TRINITY_DN46648_c0_g1_i1.subseq
CAGCTGTGACTCAGTTGATGACAATGTCCTGCTGTATCAAGTTTTGGGTCATATTAGGCACCTGACGATCTTGTTTGATCAATCTGTGGAACTTAATCGAAACAATGTGGCGCATGTCCTGGACAGCTTGGCCCTGGAGAGTGACAGGTTGGAGAGTCTCATCATTATATGCAAGGGGGAAAACCCTTATTTCTACTCTGGACAAGACCTCTTGGAAAGCATAAGAAATGTGTGTGGACAAGACAATCAAATTGACCTTCATCACATTGATTTTCGGAAAATGCCCATCACTCTTGATGATGAACTTGTTATGCTGATCGCCATCGGAAACCCAAACCTTCGTAGCTTGTTCATCAACAACCGCACTCTGGTTTGTAATGTGAGACCAGAAACCATCAAAGAGGTGCTCAGGGTTTGCCCTAAAATATCTGTGTTGGGTCTGTTTTATGC
>TRINITY_DN46654_c0_g1_i2.subseq
AGCTTCATTCATGGCATTTAATAGACATTATCTGATGCAGAATGCTGACAAGACAACAAAACCACATATAGAAAGAGGGTGGCAGGGAGACAGGACTTTTCCTGCAACAGGAGTGAACGAGTGCACATCAAGTATGAAAGCCGATCAAGGGGTTTAACTTTGCTGCTTTTTCTTCAAAGCCTCCACCAAGTCATTCTTAAGAGCCTCCTGTTTGGATTTATCTGCAAACGTCTGCACAGAC
>TRINITY_DN46658_c0_g1_i1.subseq
GTCTTTGTGTGATGACTGGAGCAGCAATATTCACTGTACGACACACGGAATGGGCGCCGGAGAGCAACACAAACCTTGCATTTGGCTATGCCTATGTCCTGGCATGGGTGGCATTCCCCCTGGCAGTTATCAGTGGTATCATCTATGTCATCTTGCGGAAGCGTGAATAAAGCTTTGTGGAAGAGAGTCATCAGCCAGCTCGTTATGAGACATCCATCGAAGGAATTCAAGAA
>TRINITY_DN46660_c0_g1_i2.subseq
ACAAGTCAATGGCATTCAGGTAGTCCTCGTTTTCTTCCGCATCCAGCATCCCGCCGGGAGGTGGTGGAATGTTCGGTTGCCAGAGTTTCTGTCCCAGCTCGACGTCCTCAGTGGACAGCTCCTCCCCTTTGTGCATGACGTAGAAGAAAAAGTGGAAGTCGCTGCCGTAGGTGGAGCAGGTGATGGACCAGGCATAACCAGGCTGGGCATAGTGGCGCTTTCGAAAGTGTGGCTGAGCAAATGTAATGGAGATGAATCGTCCTCCTGGGCATAGAACTCTGCTTAC
>TRINITY_DN46661_c0_g1_i1.subseq
CGCCCATTGGTTTCTTGCTGTAATATGCTTTCCTGGATTAAATGAGCCACAATATGAACCAAATCCTCACTACCAAGGGGCTCCTGATAACCAGGATCAAGGCTGCACTGCAGAAGAAGACTCTGACATTGTATCGCAGAATGATTCAGAATTTCCTTTAAAAACCCCTCTTAGCAAACCACCTTCGAAGAAAACTCCCAATAAAAAGCAAAGTACTGTTTCACATGATGGGAGCACGTGTGCTGAGAACAGTGACACTATGAGCACCGGACGAGGTCCTTGTCGTGGAAAACGGGGTTTGAAGAATGGGGATGAAGTGAATTTGGGTGTCCAAACTGCTGAGAAAAGGCAGACTCTAAATAAGTCTGATTTTAGGACTAAAGTTGAAACTGACATTCAAAGTGGAACTACAACTCCTGTGAAAACCAATG
>TRINITY_DN46662_c0_g1_i1.subseq
CGCAGGGGCAGTGAAGCTTGTGGAGGAAGCAATTTCCCACAACTGTGTTGTAATCTTCTCAAAGACATCCTGCCCTTTCTGCACCATGGCAAAAAATGTATTCAGTGATCTCAATGTGGCTTATACAGTGATTGAACTGGATATGCAGGAAAATGGAAACCAGCTTCAAGCCGTTCTTCACCAAATGACTGGAGACAGGA
>TRINITY_DN46668_c1_g2_i1.subseq
AATAAATCGGACCCATAGTTTTTTTTAAAGCAAGCCTCAAACCTCTGCCACAAAGTGATACAAATTGGTCTCACAGTCACTAATAAATAACCAAGAAAATAGATATAAATACACAATCCAGATTTCAACTCTTTATTTACAACCGCTGAGATTTATTCCCGAGCCATGAGCTTCTGCTTTTTTAGTTTCTTTTGAGATAT
>TRINITY_DN46669_c0_g1_i1.subseq
CAACAGCCACCGGAACTCCCTCGTCCCCCACCACCATGCTCCCCGTCTGATGTTGACAGTCTAGACGGACACAGCGTGAATGACGACGCCAGCAGTGACCCTCGGGACATTGACCAGGACAACCGCAGTACCTCGCCCAGCGTCCACAGCCCAGGCAGTGTCGAGAGTGACTCAGACTCGTCTGTGATCTCCCAGGGACCTTGCAAAGCCTACCCTCCTCTTTTTTCCCC
>TRINITY_DN46676_c0_g1_i1.subseq
ACCGTTTCCATGTTTTCAGGATGCAGCGATGTCTGGTCCATTTGTGGTAAGTGTTCGTGCAATGTATGACGTCCACATTCTATACTGACAAGCTTGTGACACTTTTTGTGAACAAGAAGCTTACAGTTGATACATTTATATCCTTGACGGCCCAGCCCCCAAATTCGGTCACTGCAGATGGCGCAGTGCGCTCGCCTATTGAA
>TRINITY_DN46680_c0_g1_i1.subseq
GAAACACTTAATTACCCAGAAACCTATCCTCCCCTGCCAAAAGAGGACACAGTGGAGAACATCCACGTACAAAAGCATATTTTGGAGCTGGCGTCCATTTTAGATGTCAGGAATATGTTTCGTGAAAGCACCATGAATGAATATTGAGAACGGTTCTTTTCCTAAAACTTTGTGCTCCTTTTAGCCACAGAATTTGAAAGGTGCATTATTTTCTAATGTGAAAATATAGGATTACTTTTTTTATATTAATTTTAT
>TRINITY_DN46682_c0_g1_i1.subseq
GCCAGTGATGACAAAGTCAAGCAACTGCTGGTTGAGATTGGGAAAGGGCTGCACGTACTGGATTTAAGTGGCTGCTACTGGCTATCAAGTCGCACCATTGACCTCGTCGCACGATGCAAGGACTTAGTGAAACTGAACTTGTCTGGATGCCACTTGACTTCTATCCGCCTTTCCAAGATGCTGTCATGCCTTCAACAGCTGAGGTCACTTGCCATTGATGTGAACCCGGGATTCGATGCTGGTCAGTTAAGCAGCGAGTGTAAAGACACGCTGAGCCGTGTTTTAGAGCTGAAACAGACACTGTTCACACCATCTTATGGGGTCGTGCCCTGTTGTACAAGTCTTGAAAAGCTTCTGTTGTACTTTGAAATCCTGGATAGGACGCGAGAGGGTACTTTGCTGTCTGGTCAACTAATGGTTGGCCAAAGCAATGTACCCCACTACCAGAAC
>TRINITY_DN46684_c2_g2_i1.subseq
GCACTAAGAAAAATAGATGCCAGTTATCATCTTTCCATGGATAGATATAATCAGCAACCTGAAATTTTACAAAAGTCACCACAAACTGTAGATCTTCCACCAAAACCACTATTTGTTGACATACCTTTGAAGGTGCAGTCTGGAGAAGTATCTCATAAACCTCAAGTGGGAGAATTGCCCCCAAAACCCGGAGAACTACCCCCAAAACCCCAGCTTGGAGATTTGCCACCCAAACCACTACTTGGGGATTTACCTCCAAAACCACAAGTAAAGGATCTTCCACCAAAACCACAACTTGGTGAGGTAACATCAAAAACACAAGTAGGAGAAATATCACTGAAGACTCATATGTCAGACTTACATCACAAACCTCCGTCAGCAGACCTTTCTCCAAATAAACCGACTAGTGACTCCATCCAGAGGCAGATATCTGAAGATTCCAGTGATGGA
>TRINITY_DN46689_c0_g3_i2.subseq
CCAGCTCAATATTTAGGATTCCGCTGAGGGTCTTATCTTTTGTAAGTCCAGGAGTTTTTCTCTGCACTTGTGATCTCAAGTTTTTTGACTTTTCTTCCATGGACTGGATAAAATCAGCTTGCGTGGTGTACCCCACAGGCTGTGTTTTCACTTCACTTCTTTTTTCCATGCGAGCATCAAACACCTCTGGTTTGGCCCTG
>TRINITY_DN46697_c0_g1_i1.subseq
GACCCAAGATGATGGAGAGACTTTGGAGCTTGTGAGATATGAACCTGATCTAATGAAACTTCTGGGATCCTCAGTAGAGTTTCAGGCAGCAAGCAGCTGACAAGGAAAATGAACTTGAGCTCAGGGCCAGCTGCATCTGATCGCAACATGAGGCAATAAAATGAACTATTCGGGAGCAGCCTACAAACACCAGCATTGGTGACAGGAGTCTTTTGGTTGTTTAGTTATTTTCTC
>TRINITY_DN46703_c0_g1_i1.subseq
CTGGTGCGGGTCTGGTCGATTTTGCATGGATCCAGCTCAATATACTTCTTCTCATCAAATATTCGATTCACTATCGACTTCAAGACTTCATGGAGGTAGGGCATAGCAACAACCTTCATGAACTGCTCCATGGATTTTGAGGCCAGAGAATTTGATCGAAAAAGAGTGTTGGGATCAGCTGTTTTGGTCACTTCGCTCATGTTCAGATAGTCCAGAAATGGAACAGCTAGACCCTGGCCCAGGAAGATTTTCACCAGCTTCATGGCAATCTCTTGGCGGCTTTCCACAGAGCTGACCTCCTCCAGCATGGTTAGGGGTGTGATGTCTTCATC
>TRINITY_DN46708_c0_g1_i1.subseq
ATACATGTATTTAAACAAAACAGAATAATGCCTAAAATGTGTTATTTGATGGTGGCTGATTGCTTTGATGTACTCAGTACGACTGCCAACTTGAATATTCACTAGGGCTCTGTGATTTCTTCCTTAGCAGCTGATAGGGTGAAGGAAAACGGCCACAACTTTGTTGCAAACCACAAGCCAACATGTAATTCCAACACCAC
>TRINITY_DN46719_c0_g1_i1.subseq
CAAAATGAAACCGGTCCCCCAGATTTTGGGTAACTCTGCTCTGAAAATCCAGCATACTGAAGTCAGTCGTGATTGTTCGGTGTACCTGAGCAAAGCACAAATTTCCGCCTCCTTGCACGATAGTGTCATACAAAAATTGAGCACCCAAGATACATTGCCATTTATTCCAGTTGAGAAGTTAAAAGATCTTACAACTTGTGTTCTTAATGGGGAGTCGGGTGCTGAAGAAGCCACAGTACGGTTTGAGGCTCCGGAAATAAAGCCGATTGAAACTCCACCAAGTACCACCCCTGTTAAGAATGGCTCGCCAGAGATCAAGCTGAAAATTACCAAAACGTACATGAATGGGAAGCCTCTTTTTGAGTCCTCAATATGTGGAGACAACGAATTGGATATCCAGCAATTGGAAGAAGCTGAAAAACCTGAAAAGGAAAGAAGGAGCAGGAAAAG
>TRINITY_DN46720_c0_g1_i1.subseq
TGTGAATCCTAGGCTGTCGGAGTGACTCTGCAGTGTGTCGCACGTGCTCAGGTTATCACTGTGGTTCCTCTTTGGCATCTTCTTTCCAGTGAGATATCTCAACACTTTCTCCTTAAATACCTCATACAAGTAGTCAAATATCTCCAAAATGGTCAGGATGCTAGCCCCGATAAACAGTCCCATCTGACCTCCGATGTCAC
>TRINITY_DN46721_c0_g1_i1.subseq
GTAGCAAGTGTTCCTTTGGTACTTTTTTTTCCAGCTCATCTAGGTGCTCATGCCTTAATAGTAGAAAGCTTTCCATTCTTGCATCCCGAGCTGCTCTGTAATCTTTTACATAATCATCCCCGATATGCACAGCCTGCTCTGGGGAAGTCCCAGCCATACGCAGAGCCTTCTCAAAGATCCGGATGTCTGGCTTGGCCATGCCTGCTGTCTCTGAGGTCATGACAAACTGGAAATAGTGAAGAAGCCTGCAGTGGTGCAGGACCTGCTCCAGCCTATTATCAAAATTGGAGATCACCACCATGCGGAGTCCAAGCATACAGCATTTGTCTAAGGTTTCGGTCACTCCTGGTAAAACTTCCCAGTTCTTCTCAGTGCAAAAATCATTATAGAGTGTCTCTGCTAAGGAGGTGAGAACTCGATCTTCATGGACACCGCTGTGTATGAAGGTTT
>TRINITY_DN46726_c0_g1_i1.subseq
CTGCTCCAAAGCTCTCTTCACCACAAAGGGAACATCTCCCAGAGTCCATGAGGTTTGCAATGAACCTCCATCCAGCTGGGGTTTCATAGACGGGGATTTTCATTGACTTTGCTACCTTGTCGAGTGCTGTGCTCGTGCACATACTCCTGCCGAAGCCCCGGACGGCCATCTGCCGGAAGTAGGGCACGCAGGGCAGATTAGCAGCAATGATCGCCAACGAATCCGACGGGTTCACGAAGAAACCATTCTGCCCCACAATCATGTACCGATC
>TRINITY_DN46729_c0_g1_i1.subseq
CTGTATGTCGGGCTGTGATACCGGGGACTTTCTGTCTTTTATTTGCTGCTATGTTGACCACCTCACTCTCCCAATAAAGTCTCACTTACACTCCTGCCTGTGGTACTGGTATTAACTTTTACTGTGTATTCTAGGCAGCAGCATGCATCTGTCTACATTAAAGGATTTCTGGCAACACACAGGCATGTTTTAGTACTGGAAAACGATTACAGATATTCAGCCCTAAAATAACACTTGAAACTCTTCCATGTTGTGCACATGTAAGAACGTGCCAAGTTTGTCCAGTGACTGTTATTTGGATGTCGACCACTATTGTGTTTTGCTGACTGTAGTCCCAGAAAGCCTTGTGATCATGTTTTGCCCCATGTAATGGCAGACTTAAAATAAAAAGGCATTTT
>TRINITY_DN46733_c0_g1_i1.subseq
GAGACGTATGGACCAGACGTTCCACAGCTAGAATTGCTAGGAAGGCTGGGGTATCTGAACCATGTAAGAGCAGCCTCACCACAGGATCTGGCTGGTGGCTATATGTCTTCTCTTGCATGCCACAGAGCTCTACAGGATGCTTTCAGTGGGCTTTTCTGGCAACCAAGTTAAAATGCACCCCATCATACAGAAACTGACGG
>TRINITY_DN46748_c0_g1_i1.subseq
AAGACCATTTGCCGAAGTAAGAGGTGGCATGGTCAGCAGAGTGCACCATCTGACTGTCAGGCCTCTTCTGTGGATGCTGGCAGGCCAGGGAAGAGGTAGAGGTCCTTGCATAGGGTGCTGCTGTACTCCGACATCTCCTTGCAGCGGTGGAACTCTGTGCCAGGGGCATAGCCTTCCCTCTCCTTGATCATGCCATTCAC
>TRINITY_DN46755_c0_g1_i1.subseq
GTGAGATCATCGCTGTAAGCTGTGGCCCACAGCAATGCCAGGAAACCCTTCGCACTGCTTTGGCCATGGGGGTCGACCGCGGGATACATGTTGATGTCCCAGCCAAGGACTATGAAAATCTCGGCCCCTTCCAGGTCTCAAAGATCCTTGCTGCTCTGGTGAAAAGGGAGAACGTGAACCTGGTGGTGCTTGGAAAACAG
>TRINITY_DN46758_c0_g1_i1.subseq
GCTCGGCAGATAAACATCCACAACCTGTCAGCCTTCTACGACAGCGAGATGTTCAAGATGAACCGCTTCAGCCACGACTTGAAGAAGAAGCTCATCGTCCAGCAGTTCTAAGTGCCTTATCGGTTTGTCAGAAGGCGTTGGTGTAGGCCACGCGGACTGTACTTTGCCAGAGTGCCACAAGACTTCCAGCGGTGCCTGCTGGAGACCAGTGAGCCTTCTGGGGAATTTATGAATTCTCTGCTGCAAAATGACCTTAGTTCACGAACATTTGGTG
>TRINITY_DN46762_c0_g1_i1.subseq
TCTGCATTGCCAAGACATTCTCCTTCTTGAGGGAGTCAGGTTGGTACTGGGGTTCCATCACGGCCTGTGAAGCTAAGCAGCAGCTTCTGAAGATGCCAGAGGGGACTTTTTTGGTGAGGGACAGCACCCATCCCAGTTACCTCTTCACTCTTTCCGTCAAGACCAACCGTGGTCCCACCAATGTCCGCATTGAGTATTCAGACAGCAAGTTCCGATTGGACACTAACTGCCTGTCTAAGCCACGTATCCTCGCCTTCCCGGATGTTGTTAGCTTGGTGCAGCATTACGTCTTGTCTTGCACAGCGGAACAGCGTGGCGAGGCACCGGCCCCTGCCTCGGCGCCGCTTGTGCCCAAAGAGCCTGCGGCTGTTCATCTAAAGCTCATCCAGCCTTTGAAACGCAAGGACAAGGCCTCCAGCCTCCAGCACCTCTGCCGACTGCGCATCAACC
>TRINITY_DN46765_c0_g1_i1.subseq
CAAGGCGAGACCGAGCGTGTGCTAGGCGCATTGGCACTGAGTCCGAAAGTGAAAATAGCAACCAAGGTGAATCCATTGGAGGGAAGGACGTTGAAGCCGGAGAGTGTGCGCTCACAGTTCGAGACATCTCTGAAGCGCTTGCAGACCTCCAGCGTGGATCTCCTCTATTTGCACATGCCTGACCATGACACCCCTATCCA
>TRINITY_DN46770_c0_g2_i2.subseq
GGACATTCAGACTAGACAAATCCAGGATGCTGTTACAAATGTGGAAAAGCATTTTGGAGATCTGTGCCAAATATTTGCTGCATATGTTCGAAAAACTGCTAGACTTCGAGACAAAGCAGATCTCCTAGTAAAAGAAGTTCACGCATTTGCAGATACAGAGACGCCAAGCTTGAAACATGGTTTGAAAAACTTTGCTGATGAACTGGCCAAACTTCAGGATTACAGACAAGCAGAG
>TRINITY_DN46771_c0_g1_i1.subseq
GCCTTTCCGTGGGCGATTAAGGCCTTCTGAAAGCAACGCCTTGACCGTATCTGACCAGTAAGGATTGTTCGCCTGTTGTCGCAGACACCCCTTTAGGTCGAAGTTTTCTGGATAGTGGGTGGTCTCCGTTCGAGGGTAGCTGATGTAGCCTTGGGTGTACAATCGCTCTGCAATCTGCATAGTGTGCTGGGGGCCCATTC
>TRINITY_DN46775_c0_g1_i2.subseq
CAAGTCTCGATTCATGAATTTGACGAGAATTTTTGGAAGAGAACTGAGAAATGACAAAATGGTACGTATTAGATACAGTCCATAAAAAACAGGCTCGTCCGATGCAACGTGGCCGCCGACAATCTATGAAGATGCGAACTTTCTTACGCGACAGCAACCCGAGATTCAGCCTGCGTTTATTCTACCTTGCGCTTAATATGCAGTGTACCGCGACCTCTCCGTATACGCTTCCCGCCCATACCGAGGAAGGTCGTAGAGAGCACTCCGAGAGACCGACGAAACTGGAGACAGTCGTGTACGCTCGTATGCGTATCCATTTCCGAGTGTGGTAGACGCGGCTGAAGAGCGACGCAGGGGGCTGCGGTCTCGCCCGAAGTAGGAAGCTGTATAGGAAGTTGATGGGGCAGAGACCAGGCGTCTCTCATAATCTAGGGAAGCGGAGAGAGTATC
>TRINITY_DN46784_c0_g1_i1.subseq
CTGGTTCCTCAGCAAGATGCCCCTGTGCCCAGGTGCGTTGGGTTCACTCACCAGCAGGAGGCAGGTCAAGAGGTCTAGTCCTTCCGAGTCCAGCCTTGGTGCGTGGTTGATGAGCAGCTGGCATCTGTAGAGGGGAAAGTTGTATACTTTAAACTCAGGGTTGGATGCGATTCCAGGCCACGTCTCCTCTGTTGGTGTCC
>TRINITY_DN46790_c0_g1_i1.subseq
ATCAAGAACTACAACACTTTCTCAGGTCCAGGAATAACAGCATAACCTGACCCCTCACCATCCTATAAACACCTACACGCTCAGTAAAATAATCCACAGCTTCCTGCCAGCGCAATATACTGCAATGCTCCTCAGAAACAAGCTGCCCATACAGGGTCCAAAAGAAGCAGTTCACCCAACAAGATCAAGGGGGAGACAAT
>TRINITY_DN46791_c0_g1_i1.subseq
TGTTATTATGACCGGGTCCTACAACAACTTCTTCCGAATGTTTGATCGCAACACCAAGCGCGACGTCACCCTGGAAGCGTCGCGGGAGAACAGCAAGCCACGAGCCATCCTCAAACCCCGCAAGGTGTGCATGGGTGGCAAGCGGAGAAAAGACGAAATTAGCGTGGACAGCCTGGACTTTAGTAAAAAAATCTTGCACACAGCCTGGCACCCTTCAGAGAACATTATAGCAGTGGCGGCCACAAACAACCTGTATATATTTCAAGACAAGGTCAACTAGGATG
>TRINITY_DN46792_c0_g1_i2.subseq
TTGGCTGGTCAGTTGGTCCACCGCATCTGATTAAACACCTGCAAACTGTGCAGCAGAATTCAGTTTATACTTGTGCAACTCCTTTGCAAGAAGCCTTGGCTCAATCAATTTTGAAAGATGTGGATCGGATGGATGCTCCGGAGTGTTATTTTAATTCACTGCCTCGGGAACTTGAAACTAAGCGCGACAGGATGGCAAGTCTACTCAAAGAAGCTGGATTGAATCCTGTCGTTCCTGAAGGAGGCTACTTCATGATAGCTGATATTTCTGTGCTTA
>TRINITY_DN46796_c0_g2_i1.subseq
CTGTTCCCATATTAACTCTGCTAATTGATCGATAAGAGTTCCAATTTCTCTGAATTCACCAGAGTATTTCACATATGCCCAGGCACAGAGGGAGAGAAGTGCTGCACCCATGATAAGGTTACACAATACTGCTATTGTGTTCAAACCAATGAAGCCAGTCAGTCCTGCGATAATGTATGTGGCAAACATAACAGCAAAAAGCGTAGCAGGGGTACGTGCAGCATAAAATATGTTTTTTCCGTCATTGTGCTTTATGAAGTTTGCATAGGTTTCGTCTATCTCGGTTTCAAGCTGGTCCTGGTAGCGCTGACAAAACTCCTCCCCTCCCATCTTTTTCACTGATCGGAACTGTTTGATAGCAGACTCCTTTAGATCTTGATGTTTTCGATCCAAGTCTGAAGGTGCAATGTATGGCTTATCTCCTCCACATAC
>TRINITY_DN46800_c0_g1_i1.subseq
GAATTCAGAAGCGATCTGCTGCTAACTGCCATAAGATTCGTCACTTTGAGAGCACATTTGTTGTGGAGACTGAAATTTGCGAGCAGTAATGATGGCTGTCACTAATGCTCAGAGAAACCTGACTCGGTGTAATAGTATAAAGTAGCTTTACTCCACCCTTTCTGTTGTGTGCAGTGTTTTAACCTTAATTTTTGTTCTCGATGAATATGCTTAAATCTTGGTAAAGCTTTTCTAAACATCAGCTAGGTATAGCATAGGAATAGGCAGGTTTGAGCACATTTTTCACACTATATAACGCATGGTGTCCATTTTTATACACATACTTCAAATGTAGCTGTATTAAGTCATAATTACTATCTTTAATGT
>TRINITY_DN46801_c0_g1_i2.subseq
CTATAAAGCAATTAATGTAATCCTTTTTCATCTTGTCCAGACCGATCTCCAGTAACATGCGGATGGGTGCCAGGCCAGTGAGACTGACAGGTTCCATGGTGCCACTATAGGACTGCTGAATTATACGGCTAAGCGAACTGCTGCTGCCTCTGTGAATCCATGGCTGCACATCACCATGCTTCAGAGACTGAATGACCAAAGCAAAGCAATCAACCACATCCTGATAGGAGGTGACAC
>TRINITY_DN46803_c0_g1_i2.subseq
TGGTACAGGGCCAGCGGGAGAATCGGATGCAGGCTATCAACTTCGGGGTTCGTCAATCACAACCGAATTTTGATTCGGACATAAGTAGCGTGGGCATTGACGGTTGCTGGCAAACCGATAGCCAAAGAATTCTAAGTGAAGTGATGGTTGAACATTTCTTTCGGCAAGGAATGCTAGATGTTGCAGAGGAGCTTTGTCAG
>TRINITY_DN46806_c0_g1_i1.subseq
TTGGTTGAGGGTACAGAGGCGTAAATATACATATTACAAAGGCATAGGGCACTCGGCATCAGTGGCAGCAGCCCCCACAGTGACTGCCCCCATGTGAATGCTGGCCCTCTCCGTACTTCGTCCTCCGGCTAAGGATTTCATACGTGCACTCGTCTCCACAGCAGCCAGTCATGCTAGGCGAACTCTCATCTATCTCAAAC
>TRINITY_DN46807_c0_g2_i1.subseq
CTGAAGGATAGGGGAAAACTTGCTCCGTGCACATCTGACCTTTGAACATGCTAACAGCGAAAGACTTGGACTCCGCGGCATGTGGCTGCTTCTGGGAAGTAGTTTGGGAAGCTGTCGCGACGCCGATGCCATCTTTGTCAATCGCGGCCTCAGCTGTATGAGCAGAGTAGCATCGTGGTCCCAACGTTCTGAGAGCAGCAATCG
>TRINITY_DN46815_c0_g1_i1.subseq
AAATTATGTTTGCAAATATAATAGTGAACTTTTTGGCTGGAAGGAAAGTAACGTGGGAGCTAGAGATGCAGTGTAGGAGTTACTTATCCCTCAAGGGTTCAACTCATATTGAAAGACGCATACCACACAAACTACTGAAATATTCCTCGTTGTCAGGATCCAGCTGCAGGGCTTTCTCATAACATTCAATCGCTTGCATCTTTTCTCCATCAAGTTGGTGGATATATCCAAAGATGCCATAAGCTTTGGCATCTCTTGGATTACTTTTAAGCATTTTTTCTGCTATACGTTTTAAACATATTTTGCATGAGTCTCTTTCATAGCTGTCATACTTAATCCCTAGCCCTTCTCTATAATGTTTAAGGGCTTCAGTTTCAGATTTCTTATGATATTCTTGAAAGCGTCCATAATTAAGGTTAAGTTGCTGCTTTTCTTGCAGGGTGAGATTCC
>TRINITY_DN46818_c0_g1_i1.subseq
TTCAATACAAATTTCCCCCTCCTGTTGCTGCTCTTCCAGACAAGAATGAATTCATTTATCAAAGGAATCACCAATGTAAACCATACCAAACACAAACATATCATTCAGTTTGTGAGGGCAATTAAGGCTTCAACCACATTCCCCATATGCTCCCGCAGGCTCCGCTCTGCCGTTGAACGTGGGATCTCCATTTCATTCAT
>TRINITY_DN46824_c0_g1_i1.subseq
CTGAGCCCAGCCGAATCCTGTTCAGCCATGTCTAAGATGCAGTTCCTCTCTAGGGATGGACTACCTCGAGTGGCCTATCACAAGCTTACAGGATGGGGCCCTGGCATCATGTACCTCCCTGGGTACAAGTCTGATATGAACAACGAGAAATGTCTGGCATTAGAGAAATACTGCTGCTCAATTGGGCGTGCCTTTGTCAG
>TRINITY_DN46832_c0_g1_i1.subseq
CCATAATGCAAAACAAAGGTCTTCATCTCCGTTCCTTAAAAACACACATCAACTTGTGACCAAACTTCTTCATGAAAAGGCTACAGATGTTAAACTCAAGCTGGTATTTGGTCTTTGGCCAATTGTGGCAAGCTTACTGCAGTCATCAAAATTTAAAGGAAACATACAGGCACCACCGTCCTGTGCTGAATGCCTAGGCAGAAAATGTAAGAACAAACAGAAAGAACAGGTGAAGCTAATCAGTACATTTCAATTACAATCTAGAAACATCTGGCTTGAAAATGCAGTAAACGCACACAAATCCGAGGCCAAGGTCAATAAGGCGACCTGAAGTATTATTTTTCTTTCAGTACAAATTGGTATGGATATTAAAGTGTAAAACAGTTCATTAATTTACAAAGAAATTTAAGAAAGAAATGTAACAATGCTTGTAAAAATAAAGATCAGGAG
>TRINITY_DN46833_c0_g1_i1.subseq
GAATATCAGCCACAGGAAAATCTAAATCCGGTTTCTTATCAAACAGAAAATATCTGCTGAAACGATGATAAAATAACTGCATAAAATTTCGGAGTTTATTTCCTTTCCTGTGGGCGCTGCAAGTGTTGTAGAAACAGAGAACGGCCGTTAACAAACTTAATGAGTAGTGCTTGAAATGGGCTCGGTTTTAGACTATTCCA
>TRINITY_DN46835_c0_g1_i2.subseq
CCAAGATTAAGATGTGCTGCAGAAATACTGCATTTTAGAACTGCACTCTTACAAGTGGAACTTCCTTCGGTTGGAATCCATTTCATGTCTCTTGTGAATCCACTCATACTCTCCAAACTTGGAATCAAATGTTCCTTTCTGTAGTGACCTTAACTTCAAGGTAAAACGGGGTCCAAGCTCCTGCATTCCAACTTTCTTGTCACTCTTAAAGATATAT
>TRINITY_DN46838_c0_g1_i1.subseq
GGAGGAAAAAGAACGCTGGATCCGTGCTAAGTATGAGCAGAAAGTCTTCTTAGCTCCACTGCCACAGTCTGACATACCTCTTGGGCAGCAGCTTCTACGGGCAGTGGTGGAGGATGACCTGCGCCTGGTGATGGCACTGCTAGCACACGGGTCCAAAGAAGAGGTTAATGAGACATACGGCGATGGTGATGGACGCACAGCACTCCACCTCTCCAGTGCAATGGCCAATGTTGTCATCACACAGCTGCTTATTTGG
>TRINITY_DN46844_c0_g2_i1.subseq
ATGGGCTTCTTTCGCAGAAGATACAAAGAGATCATTGAGGCAGAGAAGAACCGAAAAGAGAACGAGGACAGCTGGGACTGGGTCCAGAAGAATTAATGCACTGCCGGATCACAACCAGTCATGTGGCACACATTTGCTAGCCAATTGGCCTTGCTCTTGTATCTTCCATATGTGGAAGAAAAGAATCTTCTCCATATTTTTCGGAGGCCCTTTGATGCTGTGTTCTTTATCATGCTAACAAGTGCGGGAGCATATCCTGAGGCAACCACTGCAGCCATGTCTTGTGATTGGAGCAATTTAAACAGAGGAACTTTGAACTTTGGTAATCCAGCTGCAGTGCAGGGCAGTATTTATGAATCCAACTATGTGGTATACCCTCAGGGGAAAACTGTTACCAAAAAAGTATTTTTTGTAAATGTAAGCCTTTTATATTGATTGTGTCTTTATATT
>TRINITY_DN46845_c0_g1_i1.subseq
GATCGGGATTTTTCCTACAATTACTTTGGATTTAAGACTTTAGAACGGTCATACCTGCTAAAAGCTTCTGGAAAAATTGCAGAGCGTCCTCAGCACATGCTTATGAGGGTGTCTGTTGGGATCCACAAGAATGACATTGATTCTGCAATTGAAACCTATAACCTGCTGTCAGAGAAATGGTTTACCCATGCATCGCCCACTCTCTTCAATGCTGGAACCAATCGACCTCAGCTCTCCAG
>TRINITY_DN46846_c0_g1_i2.subseq
AATAAGGACTGCAGAAAAATGTTACAGATGTTAGAAATATCAGTGATGAACAAGAATCAGTGTGATATTACAGCTGTAGACTATCAACAATTTATGGAAGTCTCAAGTTATCCCATCCTGTGCAACAGGTCACTGTTTTGGAGCAAGACATCTGATCTAGTGCATCGTTATGTGAATGCGGCACAAAACATAATCACCTTGGAAGACACACTCTTGGGATACATCACAAATGGCCTCTCCTGGTGTGGCAAATCCTACACTTCAGAATTGAATTATCAATCGTGCCCATCAAAAAATGAATGTGAAAGCAA
>TRINITY_DN46853_c0_g2_i1.subseq
GAGGTAATTAGAAGAGACTGGATGTTCAAATTGGTTGGTAAAGAGACATTCACCGTAGGAGCTGCCCAAACCAAGGGTACTATTAACATTGATGCAGTCAGTGGCTTTGCCTATGAGTACACGCTAGAAATCAATGGGAAGAGTCTGAAGAAGTATATGGAAAACAGATCAAAAACGACAAACACTTGGATTTTAAACCTGGATGGCGTGGACTTCAGAGTAGTGTTAG
>TRINITY_DN46855_c0_g3_i1.subseq
CTCAACCTCAAGGTTACTGAATGACGATTTATTTGAACTATGCAGAAGATATCCAAGAAAAATAAACAAAGCAGAGCCACATGTAATGATCTTCACTCTGATAAGAAAAAGAAGGAACTTTCCCAAAACTTCGTTGATCTCCTACCGCCTGAAATCTGTTACAAGATTTTCAGTGAACTTGACATTAAGAGTTTATGTGCTGCGGCAGCGACATGTACAAGATGGAATGAAGTTATTGAAGCTGGTGACCATTTGTGGAGGAACCATTGTTTAATGGTCAGAACTGTCTGTCAGCGAGAGATTGATGGTGATCGAGGAAATGGATATTCTTGGAAG
>TRINITY_DN46862_c0_g3_i1.subseq
GTCCGTTGAAAGAAGCATGACATGGGATACGAGGGTACAGATGACAGGAGGGAGTACGGAAAAACACCAATTCTTGATATTAAGTTCAAATACAGAACCTTGATAAGTAAAGGAGGTCTTCTAATATATAAGCACAATAATAAAAGCCCGAGAGCTACAGGAAATGGCCCCTCCCATATTAAGGCTTGGAAACAGCACTCTCCGCAGGTTTGTGCTATGAACATGCGCCCCGGCTGATGGCGGAACGAGGAGCGCCCCAAATCACGGGATAGAAGGAACTCAGATTCGACAGCCCCCCTCTGCAGAGTGCTTTTAAACGACAGGCACATTTCGTTTTCTGTTCATCCAAGGGATAAGATACCGCAGTGTCATTCTCATGTTTACTTAGCATTCTATGCAGGGACGGCCAGCGCGGCTGAAGTAGGTACAAGATTCACTTTGCTTTATAGT
>TRINITY_DN46877_c0_g1_i1.subseq
TCCTCCACACCTGCAATTCTGGAATTCAGCAAATAGTTGGAGCGCAGATCTGTCCCACTTCCAGAATTGGGGAACACCTCTTCAGTGCACAACGCATCGCAATTCATCCTGTTAAGTAGATCTTTAAGTGCCACTAGTGTTTCTGCATCCACAAGTGCACCAGCTACTGCTGCTATGTCCGTGCCTTGCACACTCTGCAG
>TRINITY_DN46890_c0_g1_i1.subseq
TTTTCATCACCTGCTAGGAAGTCTGCATCTCAGCCTTTGTCTGGTGCCAGCTGTTTGTTGCCTATCAAAAGCTCTGCATCCCAACCTCTGGATGATCATCCGTCTTGCTCTCCCATCAGTGCAAGTGTGCCTGATAACATGGATATGGGTGCTAAGAGTCCTGTGGTGGTGCTGGAACGTTTGAGCCAGGACGTTCTAGAGAGCCCCAGTGTTGTTCTGTCCCCCGCAGGCAAAGTCACTTGTTCAGATTCATCTCAAAACCCTGCCTCTCCAGCCTTGACTGATTTCAATGATTTTGTGCCCTCAACTCCTCTCAAACTTCCATTTGTTAGGAGCCCAACATTCCCGAGGATTTCTCCGTTCATCCGGCAGATGACCCCCCGAAGGCTGATGTCCAGTTTGGCAAAGAGTGAGGAAGCAGTAGATGAGGGCCTGGAGAAAGTGCCTTCA
>TRINITY_DN46891_c0_g2_i1.subseq
ATATGAGCTGCCTTTCGACCGACATGATTGGATCGTTAATCGGTGTGGGCAAGACGTCCGATACATTATTGATTATTATGATGGAGGAGAAGTAGATAAGAACTATCAGTTTAGCATCTTGGATGTACGCCCTGCATTTGATTCTCTGACTGCTGTGTGGGACAGAATGAAAGTAGCATGGTGGCGCTGGACATCGTGAGCTTTTGTTTTTTAAAATAAAA
>TRINITY_DN46898_c0_g2_i1.subseq
CATGTACCATATAGTTCCCCCCTTGCGGCTGGGTTGAATATGTCTGCTGCATTGAAACACCAGTCGATGTCGAAGGGTAATGTGATTGGGGTGCAGGCTTGGCATAAACTGAGTACATAGGTGTTTCATTCACTAGTTTGTTGTAGAGCTCCAGGGCTTCTAAAACCTTTACATTCAATTCAGATAACTCTGAGTGTTTT
>TRINITY_DN46901_c0_g1_i1.subseq
AACCCGATGCCGTGAAGCAGGCGCCGCTGCAGTGTCGCAGAAGACCATAGCCCAAGTTGCGGAGATATTTCTTGTTAAAGCGCACTGCTTATCTTGCAAAATGTTGTTCAGCAGTGATGAGCAAGTCTGCCAGCATAAAAAAAGCACTAACCACAATCCAAAGCTGATTACCAAATTGCAAGAATCTGTCCTGGTCTTCTGCTATGTCAACGAAGGAGTCCTAGATCCTTCTGATGTGCGCTTATCGGTGGGTCGGTCCAATCAGAACTCTTCTATGCTTAAAAGAGCGTTTGATCACCTCGGATCGAAAAACGAATCCTTGAAAGTCAATAATATGAAAAGAAAATCTCAAGCAAGCGTGGGACTACCAACATTAGAAAATATGATAGTCACTAAAACTGTATGGTTCTGTGAGTGCAACCAGAAGTTTGAAACTGACCAAGTGGCAGA
>TRINITY_DN46906_c0_g1_i1.subseq
CTTGTATACATCGGAGAAGAAGCCGGACCCGATCTTTTCACAGGAGAAGTCATCAAGCCGTGTCAGTCTAGAGAAGGCACTTATCAGGGCTTTGTAGGAGGATGAAGGGACCCTTCCTACCTGGGCGGCATTACAGTCACCAGACCCACCATCGAAGTCTTCAATACGGTCTATGCGAGGCGGAAAACCGGCAATGGAATTTCGTTTATTCCGATCCATTGTCCCACAAACTGGAAAATATTTGCCTTTTGGAAGGGTGGGAGTTCACATCTTTAGGGTCTTGGAAACGTCCTTTTGTTTTTGTCTGATG
>TRINITY_DN46923_c0_g3_i1.subseq
GGATACAGACTTTGGGCGTGCAGAATTCTTGGTGCTACACTGCGAGTCCATAATAAAACAGTGTTTTTTTTTTTATGCGAAGTTGCGACATCAGCCTCTCTCTTGAGAAACCAGCTTCAGTCGGTGCTGTTCCTGTGCACGTGGCTTCCGGTGTGCGCTTGTGGTTCACCATCAACAGCAAGACAGAAAAAAGAAATAGA
>TRINITY_DN46926_c0_g1_i1.subseq
TTAAAGTATTCTTCGATGACATCTTTGGCCTGAGATTCTTTGCCGTAGTCCTTGACAACCACACAGCTGCAGCCAACTACTTTTCGGGGTTTGCCTTCTCGGTCAATTTTGCAAAGGCCAACCCACTCACCCAGCTTTTTGTTGTCATCAACTTTAATCAAATTGATCTGGTGTTCAGCACACAGTGCTTCAACCAACTTGACATACATTGGCTCGTCGCAGTTGGAAGCAAGTACACAAAGGTGAGCCTGACGTTTGTCCAATGCCTTGGCAGCTTCACGAATGCCACGGGCTAATCCATCATGGATGAGTGCGGTCTTCAGCACCTCCTGCAGAGCAGTGTTGACATCCATTACACCTCCAGCAGCAATGCCTTCCTCGGCCATCGTTGGACAGTTGTCGGACGGGTTTCACCGGTCGAATCTCATAGGCGTTAGGGAAAGAG
>TRINITY_DN46928_c0_g1_i1.subseq
GTTGCTATAACTATTTATACAGAATGAGGACACTGGATGCCATCAGAGCTTCAGAACTCCCTTTCCTGGATGCTGGGAAGCATCCCCGTTCTTTAATTGGGAAGAATTTTCGCTCATATCTGGTAGAACTGCGAAACTCGAGTACTCCGTTCAAAGGAGTACGTAAATCTTTGGTAGATACACTGCTTGATGGGTATGAA
>TRINITY_DN46935_c0_g1_i1.subseq
GCAAGGGGGAAGACAGTGATGCAATCAGCATAAATGCGGATGCCTATGATAGCGACATTGAAGGCATGGAGAAAAATGAAGAGGATGTCCGAGACATGCCTGTCCTTGTTCCTAAGTCTGCAGCTGACCAGCCTGATGAACTGCAAATGGACATAGAGAAAAGTGTGAATGAGATATTGGGCTTTGCAGAGGAGACTAAAGCAGTAGAGGTGGCTGCCATTGCCACTTCTGCTACGACTGATGTTCAGCCTTCCGCACAGCAGCTTGAGCTTTTGGAGCTTGAAATGAGGGCGAGGGCTATAAAGGCCCTAATGAAAGCCAGCGATGTCAACAAGCAGCTCTAATATCAAGACATTTTA
>TRINITY_DN46936_c0_g1_i1.subseq
GTTTGTGAAAGAGAAACGACCTACTATTTCACCAAATTTTAACTTTCTGGGCCAGCTTCTTGACTTTGAGAAGAAGATCAAGTCCCAGACCGGGCAAACTGTTGCAATAAGCAAGTTGAAGCTGCTCCATATGGAAAAAGCAAGTGAGAATGCGTGTGCCATGGAAAGCAGACACAGTGAGGGACCTGCTGCCAATCTCCTTTCTGCTGCCTCTACCTCTGAGATTGGGGAGAACACTGTGGCTGCTACTGGAGCTATACCACAGCCAGTGGCTACCGAAACTACCCCTTTGCTTCAGGGCATCAATGGCCTGCATGTGTCTTCAGGTGACTGGGTAGGAGACAGCAATAGACTCAAACGAACTTTTTCGTTGGACATCAAAGCCGTGCCATATTCCACTGTTCATGGTGCGGCGGGGACAGCCTCTTCAGAAGTAAATCCAGAGTGCTA
>TRINITY_DN46938_c0_g3_i1.subseq
CTGGTTTCGGGAGGAAATGAAACTTATGTACACAATGCTGGTCAGATAAGCTCCTCTCCTCGCAGAGTTGATGTCCGCTGCTCCAGAACTTGTAACAGTCTTCACTGAGGTGGAGGGCGTACTTCTGAAAAGCTGGTCCACGGGCATGTTGGCTATATACACGAAGTGCTTGGGACAACTGGTTCTTATGAATAGTCGTTGTGTAATTATGGGGCAGGTTTGATTGATACGCGCTGTGGGCCATGGGCAGTGCCTTTTGGCAACGGTTTTCCGAAAATTTGGTATCGGCGTCTAGAAAACCTTCCAACACTTTCATGTTGCTCAGGACTTTTGCAGTCAACCCTCCAACATAGGGCGCTGGCTCGTCGTCCTTATTTTCAATCACAGCTTCGTACAACTTCAAAGCTACTGACATCCATTTTTGATAAGTGGGAAGCTCAAAGTGTGATG
>TRINITY_DN46939_c0_g1_i1.subseq
GTGCATTCACTTCAAATCACAGTTGGAAATATTGAAACAATCTTAACAGACACAAAGCAAAGACAAGAATGGACTGACACAGCAGTTCAACATGCAGACGCTGAAGTCAAACGGATTGATACTATTCTGAAGAAAATGCAAAATGAAATTCTGAAAGACCTTTCTGATGGAATTCAGGATGTCAAGAATGCCAGAGAAAGAGACGTTCCTTTTTTTGAAAAAACTGTGGATGAAAAATTAACAGATTTAACTACATCAATAAATGATAACATTGCTGTATTCACAAAGGTACAAAGTCAAAGTCAAAATGAAATTAGCGATATAAAGAAAAAGATTGTATCATTAGAGGAAGCACATTTATTGGAAAATGACTTGGGCACAATTAAAAATGTGGTCAATGAATTACAAACATCAATGACATCTAACAAAAATGCAATAGACTTGTTAAAA
>TRINITY_DN46946_c0_g1_i4.subseq
GTCTCGTAAAAGCATTCCAGATGCATATGCAGAGAGTTTAATAGGAGAAGGACTTATGACAGAACTTGAAGTTTCAGAAATGAAGACTAACCATTTCTCTAAAATGAACAACCACCTGGCCAATATGACTTTGTACAGCCCACCTGCTACAAACCTACAAGCTCACTGGAGTGATATGGTGGAGCCCACGTCTAGGATCACTGCTTGGGATACAGGTGTGTCTGTTGACCTTTTAAAGTTCATTGGAGCCAAGTCTGTGCAGGTTCCTGAAGAATTTCATATGCACAGCCACCTTCTAAAGATGCACTCACAGGGGAGGATGCAAAAGCTGCAAGAGGGATCAAAACTT
>TRINITY_DN46948_c0_g1_i1.subseq
AAAAAAAAAATAAGTACTACATATTTTCCTATTCTCCTTAGGTGGTGATATACATGTTTTTATATGAACTGAATAACGTACCTTATATAATGAAGTATATATGGGGTATTCTTATGCTAAAGCCATGGGAGGGTGTCGTTTATTTTGGGTGTTTCTGATATTGATTGATAATAACGATGGAAGTACTTGCTGAATACCAA
>TRINITY_DN46951_c0_g2_i1.subseq
CTTTGTAGATGGCTCATCATTCTTCACAAGGAAGTCCTCTGTCCTATACCAACAGAATTCCTTCCCTTTCCGGCCTGTCACAGGTGACGGGGAGCCTCTATATTAGCAACGGCAGTGCAGCTAAAAACAAGGGTCTTCTCTCCACCAATCGAATCACCTGCATCATTCGCGCCTCCCTGGGAAGGGCGCGTTCTTCCTCCTACAGCATGGAATATGTGCACGTTCCTGTAGCAGACTCTCCCGATGTCTCCCTGCTCAGTTACTTTGATGTAGTGGCTGATAAAATCCACAGTGTGGAAACCATGGGCGGGCGGACCCTGCTGCACTGTGTGGCAGGAGTCAGCAGATCTGCGGCCTTGTGTCTGGCTTACCTAATGAAGTACAATGCCATGTCTCTGCTAGTTGCACACACCTGGCTAAAGTCTTGCCGCCCAATAGTAAGACCGAACA
>TRINITY_DN46958_c0_g2_i1.subseq
AGCGAGCCTGCAGACACCAGACAGGCACTGGTTTATTGAGACAGAGACTGGTCGAGCAGCTTCAAGACTCCGCCCACCAGGTGCAGACTTCCTGTGACCAGCACCTGCACCGTGGTGGCCTCCTTCAGCAGGACCGCTCCGCTAGCAGCCACTGTGTGCTGATGCAGGCCCTTGGCAGGGGGGTGTCGAAACTCTGGGTCCCGGCCTTGAGTGATCCACTGCAATGCGTGTGAGATGCACGGGAAGACCAAGGAGTTGGCGTTCAGAAGGCGCTCCGCTGATGGGACATAGAGCAGGTGTCTGCCGCGGAGACCCTCGTGCTTCCTCAGGTTGCCCACTTCCTGCACCTCACTCATCCACATGTCATCCGACATCTCCTCCATGAGTCCATTCCACTTACGCTGGTTCTCCAGGCAGCGGGTCAGTATGTTCTCCAGTGTCACATTGAAG
>TRINITY_DN46961_c0_g1_i1.subseq
GGCTGTGTGGCAACTGGCTCAGAACTGCTTCAGATGCTTGGAGCACCTGCTTGGACAGGTCCCGCTGAATGACCACGAACGCACTGATGATCTTCCGCAGCCACTGCACCGCCAGCTCGTTGACCCTGGGCAGGTCAGACATCAGCATGGAGTGGATGGCCCGATAGGTGTTCATGGCATCCTCCTCGTCATAGCTAACGCTCCCCATCTCGGCTTTCTTTTCTTGTAGCTGTTCATAGTCCAGCAGCTTGACGGCTCGCTTCTTGATGAGCTGTTGTGGTCCTTGCAGGGCCTCGCAGAGATTGCACAGAGGGTGGAAGGCCAGGTTCTGCAGTCGCCGCT
>TRINITY_DN46968_c0_g1_i1.subseq
GGAGCGCAGAACTGATCATCCTGTGCCCCAGTCAAGAAGCCAATGCCTGGCTCTTATCTTCAGTCTGCACTGCTGGGTCACTTTGCTGCTGAACATACTGCTGCAGCAGGCACACCAGATGCATGGGGTTGCGTTGAAGGAGTGCACAGGTCTGTGATGTCATCAGAGTAAGGCTGCTCACCACCTCGCCTTGTAGGACTGTCGCGGACGGCAGTCTGGAGCAGTTGATCACCCCCTGTTTGCTGAGGAGGGTATTTTCAATGCACGCAC
>TRINITY_DN46969_c0_g1_i1.subseq
ATGAGAGCACAGAGCCAGCACCTCTCTGTGAGTGAGGGCACCCTACAGCGCCTGGGCTTGTATATTGAAACAGTCATCGGCTCCCTCCCTGACGACCTCCAGGGTGTGCTGCACCATCGACACTGAACTGTTCAGGATTTTGATCACGTGGTTTTAACCGCAGGAGTCGAAGGTAGTCTGATTTCAGGGGACACCAATGC
>TRINITY_DN46978_c0_g2_i1.subseq
CTCCTCTGCATACTCCGTGTAGCGATTATCTGACAAGTTGCTACCCTCTATTGTCCTAATGCCTTCATTTTCTGGTAGAAGTGGATGATCCTTCCTGAAGCATTCAGAAGTCCGAAGTGTTGGTGAAACGGTGTGGTTGGAAGAAAGCGATTGGTCCTTTGTACATTCGGGGTCTTCGTCAAGCACATTATTTTTCTCTTTCTTGAGTTTTGCTTTCAATGCACCAATATTTTGTTCCATTTTTTTGTTTTCTTCACTTAGTTTGAGAACACGGTCTGAAATAGACTGCCTTGGGTGCATGGAACTGTCAAACTGATGGAACATATTTCTCCAAAACTTAAAGTTAAATGGTACTGTGATGGGCTCCAAAACTGTAAGACTTTGAGAATAATTGGAGTTGTAAAGAGGATTCAAATACTTTTCCTGGTTGCTTAAAAGAAACGGCCACAA
>TRINITY_DN46981_c1_g2_i1.subseq
GCTGACAGTGTGGAAACTTCCTGCAAGTGTTCCCGCACCACACTGTCCAGCACTGCATACACATCTTTGCAGGCCTTGCTCGCGGCATCAATCACACGCTCCAAGTGGTCCTCATGTAGGCGGGAGTTCATTTCCAGTAAGGCAATTTGGTCAGTCTTTGGCAACAGAGCCAGGGCTGCCTGTGGACCACCTGCAGCCTCCTCAACATAGCTCAAGTCTGCCAGTGGCGTGTCCTCAATGAAGCCCACTGAAGAGGCACACACGTAGTCACGCATTGGGATGCCAGCATCCATGATGGCGAGAGTTGCAGCATTTACGCATGCGCAGTAGTTGCCACCATCAGCTTGGAGAAT
>TRINITY_DN47003_c0_g1_i1.subseq
AGCCCCTGAAGTATGCCATCTCTGTGAACGATCTGGGCACAGACTACGTTCACCGGTATGTTGGCAAGGAGCCCAGCGGCCTGAAGTTCAACAAGATGTCTCTGAACGACGAAGGTAAACCACATAATCCGATGGTAAATGCTGGAGCTATAGTCATCTGCTCCCTGATTAAGGGCTCAAACAAGGCAGAGAAATTTGAT
>TRINITY_DN47007_c0_g2_i1.subseq
CAGCAGTGATTATCCGTAGTATTCTGCAGTATAATGAAATTGAATCTAATGATATTGCATATGGCATTGGACTCTGTCTGGCCCTCTATTTTACAGAGCTAGCAAAGTCATTATTTTTCTCCTTGTCCTGGGCAATCAACTATCGCACAGCTATCAGACTGAAGGTCGCCATCTCTACAGTGGCTTTCGAAAAGCTCATTAAATTCAAGACGTTGACACACATTTCGGTTGGTGAG
>TRINITY_DN47008_c0_g1_i1.subseq
GATCCACGAAGAGGATGACGACGAGTACCCTGACAGCTATTCACCTCGAGACCCAGCCACAGGACCCCTTGTGGCTGATGATTTGATCAAAGCACTGCAGGAACTTGAGAATGCAGCTTCGGGTGATGCCACTGTCCGGCAGAAGATTGCATCTCTGCCACAGGAAGTTCAAGATGTGTCCTTACTCGAAAAAATAACCG
>TRINITY_DN47010_c0_g1_i1.subseq
CGGAAGAAATGGGGTCCTTCTTGAGCGAAGCAGCACTCATGAAGAGCCTTGATCATCCAAATGTTCTTCAACTCTTGGGGGTTTCCTTCAGGGACGCCTGTGAGCAGAGGTTTCCGATGCCAATGCTCATCCTTCCCTTCATGAGGCATGGAGATCTGCGCTCCTTCCTGCTGGGGACACAGCACCAGGAGGTGCCAATG
>TRINITY_DN47015_c0_g1_i1.subseq
GTAAAGCCTAAAGTAAATGCCAAAGACTGAAACTGTGATGCAATATAAAATTCAAAGCAAATGTATAGTTACATGCAACGCTGATTTAAGAGCTATATTAATAAAATGTAAATCTTTCATGCACTGAACTTTTTGTAAAATCCTCAGGGAAACAACAATCTTATAACAATTGTAAATCACGTCTGTGTATTCTTTTGAAATACTTAAATTAAAAATATGTACAGAGCCTCTGTCACCTCAAAGACTGTGAAGACAATTATTGATGGAAAGATCATGGTTTTACTTTAAACTTCCATTACTTCACAGCTCCAAAATGGACCAGAGTCATAACTGTTGTGTAGCTATGAAGGAGATCATCCTTTACATCATTGCACTCACGAAGCGTAAAATTCCCTGTGACTATACGGTCGCATCCGATTTCACCATTTCCAAAGAAACCAAACAGAGGAA
>TRINITY_DN47020_c0_g1_i2.subseq
GAGGGACAGTTGAAGGATTTCTCAGCAAAGACATAAGTTATCTGATTTCTAATAAAAAAGAAGCAAAATTTGCCCACTCTGTCAGACACTTCTCCCCAGAAGGAAGTCCAGAACCTGCACAGAATGCTGGATATAACTTGTCTTGTCCAAACAATAAAAGAAGCAGCCTGGATAGAAGTCTACAGAATACTTCGGTGACT
>TRINITY_DN47023_c0_g1_i1.subseq
ATTTCTGTGGTTTGCATTCCAGTATACTGCCAAGATCCTAGCAATATAGGCATTTTCGATGGCAGGCATGGTAGAAAAAATGACGTGCTACGGTTTCAAGGCGTGCTAAATGCCACTTATTTGGGAAAAGTAAGATAACATAAATGGATAAGAAATGACAATATGAAATGGATCCGCATATTAAATTCACTAAAGGTACTTTTCTGTCACTTGATTACAAAGTACTGAATGATAAAGGCAATAAGAATGGAGAAGATAGCAAATAGCACAAGGAGGACAGCAGCACACTGTTCATCACTCAGTGCTCGACGTGTCCTTGTAATGTCCACAGTGTCTTTGTTGGTGCTGGAATGCGGCTCGGCTCTCTGAGAGATGAACAGTACTGTGGCGCTGTAAGGGCCAATCAGCTCCTGAGGGGCACCTGTATTTTGGCACTGTCGAATGGCACAT
>TRINITY_DN47024_c0_g1_i1.subseq
AAAACGTGTACCAGATCATCACCCATGTTAAACAAACAAAGTCAAAATGGCCCGATTTCTGCAGTATGCGGTTATGATTGAGACAAAAGTAAGAAGAGCGACCAGACAACAATGTAGAGAAGATGACATAGCTAGAAAAAAGCTTCGGATTTCCTTATTGGCTTAACTTATTTGTTTTTCATACTGTCTTTATTTTGAATCCTCTTTGTATACACTGCTTTTT
>TRINITY_DN47026_c0_g1_i1.subseq
TGTCTATGGCGACTGCATCACTGGCATTCTGTAACTCAGGCCCAAGGTACGTCAGTGAGCAATTCCACAGATCCAACCCCGCAATGATATCACCAGCCTCTAGCCCAGAGAGGCAGCAGCGCCCCTTCAGTACCCCACGACTGGCCTGGCAGAGAAGGACAACTTCCGAAGAGTTTCTGAGCTGTGCGGGGCACCAGTCA
>TRINITY_DN47029_c2_g1_i1.subseq
CCTTCCAAAACTACAGTGGAGTCCAGTTCTGTTTTTCTTCTAAGCCCAGATGAAGTGATGAGGACACTTGTTCTCCCTTATCTGACATCTGATTTTACCAATGTGACACTTTGTTTACAAATTCTTAATGCAGCCCTAAGTGTTGAGTTGCCTGCAGACAACACAGGTAGGCACTGGGTCATGTCATGCTCCCCCTTTCCACTTCTCTTGTCCCTTTGCAGACTCCTCAACGAGTACACAAAGTATTGGCAAAATACAGATGCACCACACTTCCTCTCCATCGAGTGCAAGGATTTAATTATTGATGCACTCGAGAAACTATGCGACCTGGTACAGCTGGAGGTGTTGGGGTTCCCTGAAACGTGGAACAAGTCTTTGTTCTGGCTGCACAGAAAAATGGAGCATTTGGATTGGACTGTGGGCCTCCGGTTAAAGCATTTGTTTGGTGAT
>TRINITY_DN47035_c0_g1_i1.subseq
AAAAATATGACTATGTAGGCCGACTGCTCAAACCAGGGGAGGAACCATCCGAATACACAGATGAGGAAGATGCTAAAGATCATCCGAAGCAAGATTGAACTGTGTAAATAACCAAAGTTAGGGGCCTTCAGAACTGCAACATCTTTCTCCCCATTTACGAATCAAAAAACATCCCACATGTTTTGGTACAGGATATCTTCTGCAGACTATTCACAACATTTTGTACAAAGAAAGTACAGCAATGTACTATTGCAAGAAAACTTTTAATACTTGGCGTTTAGTTTATGCTGCCAAATCTTTGTTCTCTGTTGCAGTTGTATTGTCTGGTAAAACTAATGATGGGCGCCGTGGATTATAAGAAGCAACACAATATGTACACTTTATCACTATTTTTAGTAAGGTGAATTCGTGTTCACATGGTCTTTAAACAAGCTATTATTCTTGGAAACC
>TRINITY_DN47037_c0_g1_i1.subseq
CTTGTACCGGTTTCCATAGGTGAGGTCCAGCTCAGACTCTTCAGGGTTGAAGAACATTCCGGGTTTCTTGGTCATCATTTTGGCATAGACGGCTTCGTTGGGCTGAACGCGGATCACCAACTCATTGCGCTTGCACTGCCGATTGAAGATATCGCCAGGGACATCGCGGAACTGGAGCCGCACTTCAGCCTTACGCTCATTGAGGGCTTTACCGCAGCGGAGGATGAAGGGTACAC
>TRINITY_DN47040_c0_g1_i1.subseq
ATCTATTTGGAGTTCTATAAACCAGCTAATCCAGAGGCTGATGGAAAGAAGATGGTTGCACAGGTTATTACCTACATCAGCAGAAAACTAGAAGAATTTTATGGAATTAAATGTTCTGCAAAGAATGTATTAAATTTAGATTCCAGCACAGAAAACAAGTTTAGTCGACATTTAATATTATTGCTACAAAATGCAGCATTTAAAGATAACATTCATGCTGGCAATTTTGTAAAGACCATCATAAATCCTGCACTTCTCCTGTTAGAACATGATGCTGATGCACGAGAAGCAGAAAAAGCAAAGTCTGAAGCTTGCTCATCTCCCCAAGTTTCTTTCGAAGCAAATTCTCCACGTGTTTTACGGGGACTGAAGGAAGTTGGAAAGAACCATATAGTGACTTCAGGCAAACAGCTGGACGAGAAAGATGATCTGTCCTTTTTAATTGTCAAA
>TRINITY_DN47042_c0_g1_i2.subseq
ATGCTGCTGCTGTCTGTAGTGCACCTCTGACACCGATTAAAGGATGGCGCATGGGCACGGACATGGGCATGGGGGCTGCTCGCATGATGCGGATCCCCTGGAAACCCCCGAGCGGGGTCTGGAGTTTGGTCTTTATCGCCGGATAGATCTGCAGAGGCTGGAGTGTTTGAACGAGCGGCGGGAGGGCAGCGGGAGGCTGG
>TRINITY_DN47048_c0_g1_i1.subseq
GAACTTGAGGATCTCTTGCCAGCTAGACCACAGTACCCCAGCGAAATTGGTGAAACAGAAGAAGTAGACCTTCAAGAGTTTGAAAGTGCTCGTGGATCAGGATCAGGCCAGAGACGTGAAGCCTACAATGATAGCTCTGATGAAGAAAGCAGTCACCATGGACCTGGTGTTCAGTGTGCCCATCAGTAAACATTTGGAAATGAGTTGCACAAAGGATTTTCTTTTCAAGTTTTGCCTGGTTTATGTTTCAACAATCCAGCTGGATTGTATACGAAATCCAGATGAACCAATGGACATCTCTGTTGCTGTATGTGTAACTTTTAAATTGGTTATATAGTATTTACAGAGTGTATAATTTAAACTAACCACAACGCTTAAATCTTCAGTTTGAATGTTCTGTAGCAGAATAAAGCACTCAAAATGAAGACCCAACTCCCTCCTGGGTTTTAA
>TRINITY_DN47054_c0_g1_i1.subseq
GGTGAGTCTGATGATTCTATCCTCCGGCTGGCCAAGAACGATGGAATTGTCTCCAAGAATTTCTAACAAGGATCTCTCTGTGGCACTGGAACATGTGAAATAAAAGAAAATGCATCATTCTGAGTGTTTGTGTTTTTTTGTAACAGTCGTGACTTATAAAGAATAAAGGTGAACAGAATTGGTAAAAAAAAAAGATCGGA
>TRINITY_DN47057_c0_g1_i1.subseq
AACCGTCAGCGGCACCCTGTTCCCATCTCTGACCGGCGTCTGAACATGGTGAATACCACTATTGAGGAAGACTTCTCTCAGGGAACACTGCAGTTTCTCTTGGAATTCGTGACCCCCCAGCACTACCCTCCGAAAGCCATTGTATCACATGTGGTCCGGAAGATCCTCTTACGCAGCAAGGATGTGGCTGTGCTAACTGACGCGTACACGGTGCTCATGAAAATTCAAGAGTTGCACCCAGCGACTTTCCATACTGTTGTCTGGGATTGGAGCCTTCTAACTTTGGTGATGGATGGAGAGGTGGTTGACGGAGAGGACAAGAAGATAACTGGCTTAATTCAGAACA
>TRINITY_DN47061_c0_g2_i1.subseq
TTTGTTTTCTTGTTTCTGAGGCGAACGTTCAGGGAATGATGCCTTCCGGAAAAGTTCTCCAGCCTGTGCTGAAGATGAAGGTCGACGAAGTCTTCCTGTGCTGGTTAAGTGACACCTCCACCCAGACGCTTCTCAAGAGCTATCTAAAAAGGACGAAAAATGGGGAGAGGATTGGCCTTGGGGAATGTAGTGACTTTGGCCCCACCACGGGGACAAGCAAAAAACATGTTACTTCAGTAGGTGGACTGGATAATATTTCTGGGAATCACCATGGAGCAACCCGCAGTCCACCTACCCAGCTTCTTTCGAACCTTGCTCTAAGCCCTTTGGGCAGCCCTAGAAGTGGCAGTAGTACCAGAGTTCGAAGATCTACAGGAGGTGGTAGTACG
>TRINITY_DN47062_c0_g1_i1.subseq
CTTTTCACAGATTTTGATCTTCAATACTTCTGGAAATGGAGTCGATTTGTGGATTATCTCCTGTTCTGCCTCTTTGTAAGCATTGTGTGCACATTGGTCACCTATATCTTCATAGATTCTGCCATCTTTGTGGAAGGACTCGGCTTTGTGGCGGTGTTGATGGAGGCCATGCTGGGCGTTCCTCAGCTCTGGCAGAATTTCCAGAAGCGCTCTACGCAGGGCATGAG
>TRINITY_DN47065_c0_g2_i1.subseq
CTTCGTTTTCACTAGTGTAAAAGCCTCCTCAAAACGCTGAGCAATATCCTTACTCTTAAGTTTCATCAACAGCTGCAGTCTTGTTTGCCACATTTGCACTGATTGGCTAAAACGTTTGGTTGCAGCTTCAGATATTTCTACCACCATATCAGATTGATTTAGGTCCAGTAACAGGTGAAGCCACTCAATGTATAAACTTTCTTGTAACAGGCTGGATTCATGTGCTCTGCGAAATGCACTCAGTAGCCGGTCTTGTCTCTTCTGACGTAGATCCCCAATATTGGTTTTTCTTTTAGATCTCTCCAAGCAGAAAGTGACAAAACTATTCCACATGGGTGCTGTTGATATAGTGCTGACTGCCGTCTCATAAATAGCATAGCAACGCTGCTC
>TRINITY_DN47074_c0_g1_i1.subseq
CCATCTCTCTCTGGGTCTTTTTCTGCATCCAGGACTTCATCTGTCTCTTTGTCTGCTTCGCGGATCTGGTCAATAGAGCTGACAAAGCTTTCATAGAGAGACTTCCTCTGCAACCGTCTTGAAGACTCGGACGTCTCCTCCTCAGTGGACATGCTGCGCTGGAAGGGCTGAAACGTTGGCACAGATCCCTTCTCAGGATC
>TRINITY_DN47075_c0_g1_i1.subseq
AGAACTCACCCAAAGAAAAAGAGCATGAACCAGTTGGAGAGCACTTGGTGTGCAGCACAGATAAGCGTGACCTGTCACCAGAGAGGAATATATCAACCTCCAGACATGAGTCAGATGAAGAGTCCATTCATGTCCTCAGCGAAGAGGAGCTGAACAAATTGGGAGCCAAGCTTGTCAAGGCAGAGCTGATGGGAAATATG
>TRINITY_DN47079_c0_g1_i1.subseq
CTACAGGCCATGCATACACCTATGACGAGATCATGTATATACCGTTTGATTGACAACGGTTTAATTAGAATTATTTGCCTCAATTATACACAACTGAAATATATAAAATAATTGCACAATTCCATCTCGAAAAATACATGTTTAGCATTGCAAACACATGTGACATTGACATGACGAGATCGAGAAAGGCATCATGTTGTAAGGCCAATGTGGCTATCGCAGTGTCACTGGAGGTAATGCAGAAGACACGGTTTCCTTGGAGTGCCTGGTTTGGAAGTTCATTTCTCCAAGCACCCTTTAAGTTTTGTGGCATCCAGGATGACAGAATTGACCTGCTTCCAGAATGCTTCCTAATGGATTACTCAGCTTCCTTTACTTCACTGACAGGTTGCTAAGAGCGTCCGTGACCTCAGTGTTGACTTGTGCTGAAATGCTGGCTGGCATGATATC
>TRINITY_DN47082_c0_g1_i2.subseq
GTACTACTACAAGCGGGAAATACTGGAACGCGTTGATGGGCGGAGATTAGTTTACAAATTTGGAAAGAATGCTCGTGGATGGAAAGAAAATGAGAACTGAAGATTTTGAGACATCCAAAGCATCAGCATTAAATAATTCAGAGACAATGTTCTTTTATTTAAATAAAAAAAAGGTCTATCTACAAGGACGGCATGGAGATGCACTCTAGTTGATGCTAAACTTACTTTGTCATGCTAAGTATGTCCTATATGGGGAAAAAACGTACACAGTTTTCTGTGAATTATGATGATGTAAATTTTTAAATGTTTGCTTTTATTTTTGGTGTTCCCTTTTGTGGAAGCGGGAAACCGATACTGAGATTTGGCGTTATGATGTGATCATTGCGAAGAATTGGACTCAGCAAGGTCTTCTTTGTTTTGTAAGCAAACGGATTTAGGCTAGTGCATTGT
>TRINITY_DN47098_c0_g1_i1.subseq
CTTGTGTTTTAGCTGCTCTTCAGCGACTTCTCTGGATACGCACCTGAAGCCACTAATGTGCAGACAAGAGAAAAAACAGCAACCAGGGTGAGGACAGTTCGAAGAGCTTTAAACCAGGAAGGGTAGGTTGGGAGGAGGGCAAGGTCGTAGTGTAATGCAATGCCAAGGCCCATGATCACTAGTATAGTGGCCTCAGTCAGGTTATCGCGGAAAAGGAGTGCTCCCCAGGCCAGCAGGGCGGGTACAACGCTATTTCCCAGGTTAATCCAGTCTGGCTTGGCTGGACTCCCTTCAGGAATTGCAAAACCCCACCTGACTCCCCCAAGGAAGGAGAGGATAGAAGCACCATATGCCACCTGGGCAAAGGCCAGCTCAGGGTAGTAGACCTCAGTGACACCCATGATGAGTGGCACAGAGAGAAAAGGGATGAGCCCAGCCATTCCCAAGTAG
>TRINITY_DN47105_c0_g1_i1.subseq
TTCTTATCCTTTTCTCGCAAACGTTCAAGTTTAGCTTGCATTTGTGCCTCTCGGTTCTCTTTGTTGGCTTCCATTTTGTGTGTCAGTTTTTCCTCTGCCATCTTGCTGAAATTATTGTTTTCTTCTATTGCTTTCTGAAGTACTTCTTTCTCATGTTCCCGTTTCTCAGCAAGTTGCTTCAAAACTTCAGCTTCGTGAGA
>TRINITY_DN47106_c0_g1_i1.subseq
TACAATGATTCAAAAAGATCAGAATCTCTGATGGATATTCATAATAAGAAGTTAAAGCAGAAAGCGAAGGAAGAAAAAAATAAGCCTCAACAGAGAAGGCCGTTTGATCGTGACCAAGATCTCCAAGTGAATAAGTTTGATGACGCTCAGAAGAAAGCTCTAGTGAGAAAATCCAGGGAGTTAAACACCAGGTTTTCACATGGGAAAAGTAACATGTTTTTATA
>TRINITY_DN47114_c0_g1_i2.subseq
TGCAATGTGCAGTCAGCAAACCGATGTATTTTGCCGAAGAACTATTCACCGCAATGAAGGGATCTGGAACTAATGACAAAAAATTGATCAGAATAATGGTTTCCCGCAGTGGAATTGATATGAATGAAATTAAGGTGCATTTCAAACGCATGTATGGAAAAACGCTCTGTCAGGCTATTCTGGATGAAACGAAAGGCGAT
>TRINITY_DN47118_c0_g1_i2.subseq
AGGGAGTTATTCGACATTGAACATAGCAGTCAACAACAGGATGAGCTAGGCTTGGGCCTCGGCCTTCGATGCAGATTCACTGTGTCTGTCTCAATCATATGATCTGTTCGATCCTCAATTGCTAAAACCCTCCGAACGGCATCCTCGAAGGCTGCAGCAACATTAATGGCATCTTTTGCGCTGGTTTCGAAATAGGGATGGTTGCCGTTTTCTCTACACCAAGCCTGAGCTTCTTCTGAAGGCACTTGTCGGTCACTGATGTCGATTTTGTTACCTAAAACAACGAAAGGAAAACTCTCTGGCTCTTTCACATCTGCATAGTAGATGAATTCCTTCTTCCAGTTTCCCAGATTTTGGAAGCTCTGGGAATCATCTACACTGAAAGTAAGGAGGCAACAGTCAGATCCCCTGTAAAAGGGAGTCCTTAGGCTTCGGAACCGTTCTTGACCT
>TRINITY_DN47121_c0_g1_i1.subseq
GTGCAACAAGTGCATCTTTTCCTCGTGATGAGTCTGTTCTTGGTCCCAGCCATCTTCTGGTCTTTTCGATGTTGTCAGCGGCACGAGGCGATCGTGTCTATGTTCAGGAAGCGCACGTGCATCGTGGTCTCAATGTCGATTCCTTCCCAGATCTTGAGAAAGTCTTCGAAAGTTATCCCCTCGTACACTTGATCCGGTGT
>TRINITY_DN47123_c0_g1_i1.subseq
TATTGCACCAATTTTCTGCTTCCCTGATCCTCTCATAATTCCACCGGCTGTGGCAGCAGTTGCATCAAACAAATGGAAGGGGGCAAAAATTAGCATAAGCCGTGAGACCAGTGTGACAATATCTTTGTCTCTGGTAAATATATATGCCACCACGTCTTTGGAGGATGCAATCAAAACTCCACTCACAATGGCCCAAAATA
>TRINITY_DN47125_c0_g1_i1.subseq
AAAGGTGTTGCACAGTGATGTATATCAAACAGTATAAGCAATTAAATTGATCTAGACTAATATCACATGTGTAGCCCTTTATTAGCAACTAAAGTAGAAAGTATTTGCTGTACAACAGAGGGTAATTAACTAACAATACTGGGATTTGCATAACTTCTAATACAGGATAACGTATGCAAGTTTTTCTTTAAAAAGGCTTCCATATATACCATCCCTTTTCCAACATACAAAATATTTCTGAAAGGCAAGTCCATGTGCTCAAAACTGTAAATGCAAGTATATTCATCAGAAGTACTGCTTTTATAAGGTTCACCAGCAGGCTTGCACGTCCTCCTGCTTATTCTCCAAAAATACTGTATGTCAGCCTTCCTGCAGTTCTCTTGTATCAGAAAGCATTTTTTTATTGTAATTAAAAATAAGGAAGGACTACACCAACTAAAAGAGTTCTAG
>TRINITY_DN47129_c0_g2_i1.subseq
GTCTCAGTCTGTCTCTCCACCTCCTGTCTTATGCCCAGAAAGGAGTCCCGCCTACCCGCTCAGTGACAGCGAGGAGATCTGCAGGTCAAGCAGGCTCACCAGAGTGCCTCAGGCACAGGTATTTATCAAGGACTGGAGTCTGAAGGAGACCATCCTGAGGGGTACCTCTGCTCTGAACTCAGACTCCGAGTCACAAAGGCACCTCCTGAAAGCAGTCAGCATTGGGTGCTTAGATAAAAGGCTATCGGTTTTCAAGGGCGAGAACCAAAAGGAGAATGTTCAAGAGGCATCTGCTGGGGACCCGATTGGCAACTGCCAGCTTGCAAGAAGTACTCTCTCCTTAGGGTCCGCAGCAAACCTTCGGAACCTTTCGCTCAGCCGGAACAGTGTTCGCTCCCAGAATCTTGGGATCCAGCGAAAGATCTCAGAATGGGAGAACAGAAAGGAGTT
>TRINITY_DN47132_c0_g2_i1.subseq
CTTCCATGAGCCAGGGGTTGCTGACACCCTGGGTCCCACCACCAGCCATTAAACTGGACCTGATCAGGTCCGGCTCTGTGCCATCGTTCTTAAAAGTAGCCTGCATCTGCCTTTCCCTGGTAAGAAGCTCATCTACGAGATTCTGGCGACGGTCCCCCTCAAGCTGGGTTATGTGGTGCATGGACACAGCCCTCAGAAGTGATTGCTTAAGCAGGCTTATC
>TRINITY_DN47140_c0_g1_i1.subseq
TGTTGAGCAAAGGGCTGGTGCTGATAGAGGTCGTCTTCATGCTAGTAAGATGTTTTCCCATTTATAACACCGGAATAGACCATTCTTTGTTTTTATTCTACCTCCACCAATGAACACAAGTCCCCCACATTCATACCCTAATGCCCACAGTATTATTATTAAAATATAAATATGCCCCAGAAAAGAAGCAGAAGCAGCTG
>TRINITY_DN47144_c0_g1_i1.subseq
ACAGGAAACTTAACATACATTAGGAGCTCGCTACTGCGTCCACTTGCTCCCGATAGCTCATATAACCCTGGTGACAGTGTACAACTTTCACTTCTTGAGTTTGTAAAATGAAAGCACATAATACAGAGTTTTTTTAGAGTTTTTTTCTGTGCAAAAGACGTCAACTTCTGGTATCCTTCAGAAGAAATATCCAAGATTGGCTTTGAGAGGTCCTTTTCCTCTCAAATTATGGATGGCAAAAGATGTTCTCTTCTTTTGCTGATAAAGTGCTCCTGTCCAGCAGAACCCTAAGGCCTCAGTGTTTTAAACCATGTCTATCTTGGAATTTTTATTTTAAAATGGTCACACAAATTCCAGCTTTCCGTGGCCAGTGTACATTCCCCAGTGGACAAGTGAGAGGATTTTTTCGCTGCCCAGGTCTGTGTGCCTCATTTTGTCACAAGTCATGCA
>TRINITY_DN47145_c0_g1_i2.subseq
GTGAGATCTTGTCCAAGATTAGTGTGCAGTGCCCAGTTTTTGACTATGTTCCCCCAGAGCTCATAACTCTCTTCATTTCCAACATTGGAGGCAATGCTCCATCATACATATATCGGCTGATGAGTGAACTGTACCATCCTGGTGACCATGATCTGTGACCGAGGCAGATAGCATCTCTGCTTTAGAGAAACGAGAACAAA
>TRINITY_DN47147_c0_g1_i1.subseq
TGGGGATCTCATGGAGAAACTCATGGATTGAAGCGGAGATAATGCGGACTCCGTCCAGCTCAGGTACCAGATGGGAGTCCTCGTCCAGCACGAAGGAGACGCTGTCGTCGGTAGTGTCCAGCACCACCAGGCTGCGGTCCCATAGGAGCACCAGGGCATGATGCTGGCTGCGCGGCTTCAGGCACCAGGCCATGTGAGACGGCGGCGCGCGCTGCCCAGCGCTGCGTTCACACAGCTTCTC
>TRINITY_DN47150_c0_g1_i1.subseq
CTGCACTTTCAATGAAGTTCTTTGGCTGGCTCCACTCTGTATATAGATTGTAAATTCATATATATGTTTTAAATATTCAAGTGTTCTGTCTTAAGTTAAACTAAATTGTTGTTGTAAATATTTTCTTATTCAGATGTTGATTGGTAAACCACATATAAGCTGTAATGGAGGTTCGCAGAGGCGGGGTAAAAAAAAACATGACATTTGTAAAT
>TRINITY_DN47160_c0_g1_i1.subseq
TGACAGCACCAACCAGCGCCTTGCCTTTCACCAGGTCCACAATCTGCTGTGCAATGTCCTCCCCGCAGCGGTTCTGCGCCTCGCGCGTGCTCGCCCCCAGGTGAGGGCAGCTGATTACATTTGGGTGGTTCACCAGGGCCCGGTCTTGAGGAGGCTCCTCTGTGAAGACATCAAGGCCGGCACCGCCACACTGTCCAGACTCCAGCGCCCGCAGCAGGGCACCCTCGTCAATGATCCCACCGCGAGCACAGTTGATGACCTGCACGCCTTTTTTGCACTTAGCAAACGTCTCGTCGTTCAGCAAAC
>TRINITY_DN47167_c0_g1_i1.subseq
CAGAAGCTTGAGTCTTCCGGTCACTTTGTCCACCTCTTCTTCTTCTCCCATGATGGAAAAGACAGTATGCGATCCAGCGGCGATCTGCGTTCTCCCAGCATCCTGGACCATATAACATGGCAGCGCTAGACTCAAGGCAAGGGCTTGTAGCTCCATCAGATGAGCGGTGCTGGATCCCTGAAGCACAACCTTCTTGGCAC
>TRINITY_DN47169_c0_g1_i2.subseq
GTTGAGATTGAGAGTGGTGCTGAGCTTACAGCTGATTTCTTGTATGAAGAGGTGCATCCAAAGCAACATGCATACAAACAAGCATTTGCAAAACCCAAAGGACCAGCTGGAAAAAGAGGACAAAAGCGAATCATCAAAGGGCCTGGGGAGAACGGTGATGACAGTTAAGTGCTCCAGTGATGGATTGGTAATGGAGCTATGAAC
>TRINITY_DN47171_c0_g1_i1.subseq
AAGTTAGGTTTCAACCATGAGCTGTGATCCTGACTGAGCTGGAGTACTGCCAATCAGTTTTCACTTTCTCCTGCAAGTTCTGGGTGACGGTGACAAAGATCAGTCTTTTCTAATTTCGGTTATGAGAAGAAAAACCAGTGTTTGAGCTCTTCCATTCCATGAAGCAACCGAGAATAGTAGAAGTCCATGTTGTCTGCAAAGTCCGTGCAAACCGGTGATTCCGCATAGCCAATGGTGCAATAAAGCGCTGTTCCTCCTATGCTGAGGAAGACTGTGGCTACACACAGCAATATCAGCACAAAGCAAGAGCCGCCTCCAAGATCCT
>TRINITY_DN47177_c0_g1_i1.subseq
GGCAATGGTGCTTCACATTACCTCACTGGAACATGTTCCTTGTAAAAGCCAGCACGCACAAGCCCTTCTCCTTTGGATACTTTGGATTGCCAGTTTAAATGCTCTACCCCACTCCTGTAGCACAGACCTGGAATGGGAAACCACAGCAACAACGAATCCTGCGTCATTGATGATTCCTTCAAGTACAACCTCTACGGGGCTGTGTACAGTGTCGTCTTCATCCTGGGTCTGATCACGAACTGTGCCTCCCTGTTCGTCTTCTGCCGCCGGATGAAAATGCGGAATGAAACTGCAATTTTCATGACCAATCTTGCCATATCGGATTTGCTTTTTGTTTTCACACTACCCTTTAAAATTTTCTACAACTTCAACAGACATTGGCCCTTTGGAGATGGTCTTTGCAAGTTTTCTGGCACAGCCTTCTTGACGAACATCTATGGCAGCATGCTC
>TRINITY_DN47184_c0_g1_i2.subseq
ATTCCTTCTCTCCGGCAGCACATGATGTAACCAAGGATTATGAAAAGGACAAGTGCCACAGCCGAAGGCACAGCCAATGTTAGTAGGAAGTCTGAGTAATAATCTCGGCTTTTTAGAGTATCTGAAGGGGGTTTATATTCTCCAACATCAGGTAATATGCCTTCTCCACGTATGACTTCTTGATAAACTGAAACATGTTTTGTTTTATCAAC
>TRINITY_DN47204_c0_g1_i1.subseq
CTTTGGAGCAAAGGCTAGATGACAGTCGGCAACAACTTTCAGAGGCCAGGACTAATCATACTGAAGCAATTAGCGTGCTGGAGACACGGATAACACAACTCAACACCAAAGTAGCAGAAGGCCAGACGTTACTCAGTCAACAAATGGAGGATGCGAAAAGTTTCAAAGAACGTAGTCTCTTTCAGCTGAATGAGCTTGAGCACACTTTAAAGTCCACCAGTGAGAAGCTGAAAAAGCGAGAAGAAGAGGTAAACGACAGAGAAGCACAGATCAGAAAATTGAAATCTGATCTAGAATCGGAAAGCAGCAGAATCCAGCAGCAGATCTCCACAGTCAAGCATCAGTGTGCCGAGAAAGTTAACCGGCTTGAAACTCAGATAACTGCCTTGGAAACTGCCCGAGAGATTGACAAAACAACTGCACAACACAAAATCGG
>TRINITY_DN47211_c0_g3_i1.subseq
CCTCCGATGCTGCAGCCGCCTAGCGAGAGCAGCGCGCCTCCTAGTCCCGTCGTCCCGTCTTTGAGGGAGGAGAATTCCAATGATGGGAGAGAAATAGAAGAGAATTCCAATGATGGAAGTCAACCGTCAAAAAGAAGACGCATGGGATCAGGCGATAGCACTCGAAGCACAAGAAGTTGTGAAACAAGTCAGGATTTTGG
>TRINITY_DN47216_c0_g1_i1.subseq
TAAGGCGGGTAATTGCAGAAAAACGTATGACACTACGTTCTCGAGTATGTCTTTCAAACCAAGTGCAGAGAAACAGTTTGTCAGCCAAAGTAGAGGATATTCTTTTAATGTATGAGCTCCTTAAGTTATGATTCCCTTTATCCAGGTTTATTTACAATCCAAGTGTGATCATGGTCAGACGGTCTGTTCTTGGCGAGCGT
>TRINITY_DN47220_c0_g1_i1.subseq
AACTTGTTTTCTCCATTCTCTCCCTGCAGAAGATGTCGGGCGCGCAGCTGAGCATGAGTCCGCTTCTGGAGCCTCTGGGCTTCATCAAGGTGCTGGAGTGGATTTTCTCAATATTTTCCTTTGCTACTTGTGGCGGTTACAGTGGAAGCACATCAATTAATGTTACTTGCCAATCCCAAATCAAAACACTTTCTGCATCCTTTGGGTACCCTTTT
>TRINITY_DN47227_c1_g1_i1.subseq
GGGAGGAGAGACGCACGGCCAACCCTCCAACTTCTGAAGCGCATCCTCATCCAACTGCTGAAGGCCACCCACCTATTAAGAAACAGAAACTTACACAGAGCAAGGGGAAGCTGACAGAAATGTCCATGAACAAAGTGGACGATGCCGATAGTCTGAAGTCCAAGGCTCGTATACCTATTCCAGTCACACCAATGGTCATG
>TRINITY_DN47233_c0_g1_i1.subseq
CGAGCTCCTTCAGCTTCTGTACATTCAGTTTTCCAGGACGTGCTCGTTCTTCAACTGCAAATCCAAAGGAAGGTATGCGGTGAAACAGTCTGAAAGCCCGGACGATGAACTGATCATCATCAATCAACGTGTAACAGTTTTCTACAGGATCCATGAGAATGGTCCTTCCCTGCACTTCTCTGGAGGAATCTTCCTGTCCATTATGAAGTGATAAGTCCTTAAATTCCTCTGAAGGACACTGATCTGCCGAAGGAACCAGTTCATGTACTCTGTAGGAGAAGACCAGCTGAGAGTGAGAGATATGCAGACTGCTCCAGATGAAACTTCGTAGTCCTACTGGCCCATAGATATCCACGGGCTGCTTCTCAGTTGTTGTACTGCTCTGGAGACTAACTGTACAAAGAAGACCAGGAAGCCCAAACATGTGGTCCCCATGCAGATGCGTTATGA
>TRINITY_DN47237_c0_g1_i1.subseq
CCTGCACAGTTTTTCTCCAAAAATTGTTAGTGGCCATAAGTCGACAGTATAAGGTGTTAACCAGTCTTGCATCTTTCGTGCTCTGCAAAGATTAAATAAACTTTCTTGGCAATTACGGAAAAAAAAGCCAAACTATAGTTAGCGCAAACAAACTGCAAAGAAGTCCTTTTATGGCTTTGATCTCCTTTGTAAAGGACAAAAACAGAAGAGTATTGCCACGCTACAGAACAAAAGACAAAAAAAGAAATAAAACCACAAAACTATTGGTATTGCCAGGTTTTTCTCTGCTTTTGACTTTGAGACTTTGCGGTATTTATTAAGGAATCCAAACATGTGCGAATGCCAGCCAGATGAAGCAGAGACCCCGCAGCTTCCTTCAGCTCTTCGTCAATATCTGGGCGCAAGTCCTTGTTGACCTTCTTGCCAGGCTGACTTTGGTCAGAGGTGTCC
>TRINITY_DN47241_c0_g1_i1.subseq
ACATATCTGAACAGTGCCTTTGGCAAGCTTATTTTCCAATAGAGACAAATGCGCTGCATGGCCCGTTTCAAGTGCAGAGCCTACAAACGAGCATGCTAACAAAGCATTGCACTTAAAGGTGATTACACGGAGGCAGCAGCCCTATCAATGAACTGAGCCAGCTTGATGTCCTTTTTGGTCAGTCCTCCAACGTCATGTGTGATGAGGGTTATCTGGAC
>TRINITY_DN47259_c1_g1_i1.subseq
AGAAGTACCATGTGCTACCCCATTGATCTGCAGCTTGGGAAGGTCTATTGATTTGGAGAAGGATGATTACCAGAAAGTAGTATGCAACAACGAACACTGTCCCTACAGCACCTGGATGCACCTTCAGTGCTTCTACGAATGGGAGAGCAGCATCCTCGTACAGTTTAACTGCATTGGCCGAGCTAGGAGTTGGAACGAAAAGCAATGTCGCCAAAATATGTGGACGAAAAAGGGATATGATCTTGCTTTCCGTTTCTGTTCTTGCCGATGTGGGCAAGGTCATTTGAAAAAGGATACCGACTGGTACCAGGTGAAGCGGATGCATGAAGAGAAGAAGAAGAAAGTTCCTACAGAGAAAACCCCTGGTAGATCTGTTTCTGAGTCCCTGGATGATGCTAAAAAGTGTCGTGCTACAAACAAACCTCAGAAGAGTTTGAGTTATGATCCCCA
>TRINITY_DN47265_c0_g1_i1.subseq
CATTACTTGAGAAAAGGCGCTTGGAGTTTGCAGATCAACTTAACAAAATGGAGGCGAGGCCTAGGCGCCAGTCTCTGAAGGAAAAGGAGCAACCAGCGGCACAGCGGGAAGAACAGAGTGAAGAGCAGAACAAAGAGAACAAGGAACGCGAAGAGGGTAAGGTGGTTAAACTCGAGGAAGAGATGGATGTTCTAGAGGTGATGGAGGTAACAGGTAACCAGAGCAATGATCTAGAAAGGGAGGCAGCAAGAGAGGAAGAAAAGGAAGTGGGTCCAACTCATAGTGATGTAGAAAAGGAGCAAGAGGAGGTAGTGCATGAGGAGGAAGATCATAAATTGGAAGCTAGTGCTACAGTAGAAGAGGATGAAGTGGATATGCGTGAATGTGAGCAGCAGGAAGATAGTTACCAAGGTAGTTACCAGGAAAGTACACTTGTGTATGAGGAAAGTA
>TRINITY_DN47276_c0_g1_i1.subseq
CCAACCTCAACGGAGTGTACTACAATGCAGGACAAAATCATGGGAAGTTGAATGGAATAAAGTGGCACTATTTCAAAGGACCGAGTTATTCATTACGTTCTACGACTATGATGATCCGACCTTCAGACTTTTAACCACCCCCAGAAAAGGTGGAAACTTAATGCCTGAGGAACTTTTTATCCAGTCAATAGTAGGGACTTCTTGTCTA
>TRINITY_DN47286_c0_g2_i2.subseq
CTGGGGGTAAGAGCACAGCTCCGGGTCGCTGCCACCCAGCACTGCGCACGCCTCTTCCTCCATGGCATCGTGCTCTTCCAGCACGTCCTCCAAGGACAGCACTTCATCCTCCAGGTCCAGTGCCCGCTTCTGCCCAGCCTGCTCTGCCGCCATACTTTCCAAGGCACTGTGCGCAATAGGCAGATAGTGGGACCACAGAGCGGGAGAGTAAGCCCAATGC
>TRINITY_DN47288_c0_g1_i1.subseq
AACACTGGCCTGACATTGTTAATTAACTCCTGAGCTAGCTCAGACTGCCGACGTTGAATCTAGGCCACATTAGGACCGCCGAGTCGCCAGCATGCCTGCCCTTGGCTGTCGGTTTTACCAGCACAAGTTTCCAGAGGTGGACGATGTAGTCATGGTCAATGTCCGCTCCATTGCTGAGATGGGGGCGTATGTCAGCCTCCTGGAGTACAATAACATTGAGGGGATGATCCTTCTCAGCGAGCTGTCCAGGAGGCGCATCCGATCCATCAACAAGCTCATCCGAATCGGCAGGAACGAATGTGTTGTTGTCATCAGAGTCGACAAAGACAAAG
>TRINITY_DN47290_c0_g1_i1.subseq
[truncated: 2,115,654 more chars]
