# Supplementary material for: NewtCap: An Efficient Target Capture Approach to Boost Genomic Studies in Salamandridae (True Salamanders and Newts)
Source: Ecol Evol. 2025 Aug 12;15(8):e71835. doi: 10.1002/ece3.71835 (PMC12343749; doi:10.1002/ece3.71835)
Supplement: Supplementary file 1 — Data S1: ece371835‐sup‐0001‐SupinfoS1.zip. [file ECE3-15-e71835-s001.zip › Table_S1_Sample_information_and_NewtCap_performance.xlsx]

## Sheet: Sheet1
Table S1: Sample information and NewtCap performance
ID	Species	Use*	Locality / sample origin	Latitude	Longitude	Original source DNA	Source target capture data	R1+R2_Gbp	Total_nr_reads	QC-passed	%_mapped	Duplicates	%_dup	Mean_Depth_BAM**	SD_md_BAM	Mean_Cov_BAM**	SD_mc_BAM	Nr.sites_raw_gVCF	nr.SNPs_bcftools	nr.indels_bcftools	MYA_Tdob***
BW_1611	Ambystoma mexicanum [Ambystomatidae family]	(Extended) Salamandridae tree	Unknown	Unknown	Unknown	This study	This study	2.7391	21322258	18986309	0.0271	260533	1.37222	5.88472	27.584	36.3542	31.2637	311994	67290	8420	NA
BW_1512	Bx Lissotriton vulgaris x L. vulgaris x L. montandoni F1 hybrid	Hybrid analysis tests	Captive-bred	NA	NA	(France et al., 2024)	(France et al., 2024)	2.91186	19979882	18665322	0.2921	2621000	14.0421	122.147	344.979	96.663	9.64952	409878	104921	10984	37.83
BW_1513	Bx Lissotriton vulgaris x L. vulgaris x L. montandoni F1 hybrid	Hybrid analysis tests	Captive-bred	NA	NA	(France et al., 2024)	(France et al., 2024)	2.47448	17238194	16155126	0.3024	2217342	13.7253	112.02	315.782	96.6134	9.85846	425185	105059	10812	37.83
BW_1514	Bx Lissotriton vulgaris x L. vulgaris x L. montandoni F1 hybrid	Hybrid analysis tests	Captive-bred	NA	NA	(France et al., 2024)	(France et al., 2024)	2.48291	17436414	16321023	0.306	2338173	14.3261	111.33	308.639	96.4269	10.3365	421764	104917	10857	37.83
BW_1606	Calotriton asper	Salamandridae tree	Spain: Torla, Odessa	42.629	-0.107	This study	This study	2.27027	18004580	16612473	0.1535	1418201	8.53696	47.6977	280.374	95.1508	12.0936	464725	83973	7979	41.95
BW_1600	Chioglossa lucitanica	Conservation genetics tests	Portugal: Foz do Alge	39.805	-8.300	(Sequeira et al., 2022)	This study	1.95149	14301838	12974058	0.0767	556613	4.2902	16.6296	100.22	72.4862	31.0091	533125	126732	11672	101.67
BW_1599	Chioglossa lucitanica	Salamandridae tree	Portugal: Valongo	41.179	-8.490	(Sequeira et al., 2022)	This study	2.5041	17994900	16366091	0.0775	738647	4.51328	20.2771	106.689	74.9441	29.6116	542331	130475	12386	101.67
BW_1613	Cynops cyanurus	Salamandridae tree	China: Qian Main, South Yunnan	Unknown	Unknown	This study	This study	5.19042	47852508	44339674	0.0839	2317048	5.22568	51.3083	242.321	94.0177	12.8882	516706	101280	9630	47.32
BW_1614	Cynops ensicauda	Salamandridae tree	Japan: Tokashiki	26.198	127.357	This study	This study	6.1241	46045892	42735485	0.1167	3157639	7.3888	75.4707	375.848	95.3807	11.0837	447643	98819	9986	47.32
BW_1618	Echinotriton andersoni	Salamandridae tree	Japan: Tokunoshima	Unknown	Unknown	This study	This study	3.55553	26816080	24795060	0.0875	1252318	5.05068	35.1947	148.6	85.6627	22.7035	534355	127614	11663	80.91
BW_1612	Euproctus platycephalus	Salamandridae tree	Italy: Piscina Urthadalla	40.171	9.490	This study	This study	4.8842	36925442	34005613	0.1332	2647891	7.78663	79.5202	428.397	95.3552	11.4108	431368	98168	9628	49.82
Ich_0016	Ichthyosaura alpestris [sensu stricto]	Salamandridae tree	Ukraine: Turyi Remety	48.721	22.555	(Robbemont et al., 2023)	This study	2.02287	15832824	14625884	0.2377	2576780	17.6179	38.4422	158.522	93.2864	14.6143	474986	95137	8561	40.41
BW_1563	Lissotriton boscai	Salamandridae tree	Spain: Lamuño	43.563	-6.200	(Mars et al., 2024)	(Mars et al., 2024)	2.85513	24914042	22709810	0.034	283171	1.24691	15.7119	83.4535	89.0375	19.184	510982	80745	7515	37.83
BW_1557	Lissotriton helveticus	Salamandridae tree	France: Jublain	48.234	-0.527	(Mars et al., 2024)	(Mars et al., 2024)	3.56426	32203678	29432587	0.0354	376670	1.27977	22.6476	110.128	91.1213	17.088	552782	95852	9123	37.83
BW_1226	Lissotriton montandoni	Hybrid analysis tests	Poland: Smerek	49.162	22.436	(Mars et al., 2024)	(Mars et al., 2024)	2.68603	21518734	19318889	0.1966	2560435	13.2535	45.0184	184.511	94.3167	13.1494	518971	99142	9897	37.83
BW_1571	Lissotriton montandoni	Hybrid analysis tests	Romania: Penteleu	45.606	26.348	(Mars et al., 2024)	(Mars et al., 2024)	3.0263	25009854	22296688	0.0847	932075	4.18033	37.0982	182.058	94.274	13.2646	528200	98910	9471	37.83
BW_1569	Lissotriton montandoni	Salamandridae tree + Hybrid analysis tests	Romania: Holda	47.265	25.666	(Mars et al., 2024)	(Mars et al., 2024)	2.54855	21074726	18857753	0.0852	764504	4.05406	32.8368	155.835	94.025	13.688	548430	107057	10168	37.83
BW_1199	Lissotriton vulgaris [northern lineage]	Hybrid analysis tests	Poland: Radzyny	52.548	16.566	(Mars et al., 2024)	(Mars et al., 2024)	2.76976	21488656	19456866	0.2197	2854710	14.672	47.1717	186.186	94.1646	13.6469	558812	100186	11379	37.83
BW_1531	Lissotriton vulgaris [northern lineage]	Hybrid analysis tests	Romania: Costâna	47.681	26.139	(Mars et al., 2024)	(Mars et al., 2024)	3.80587	30972456	27848290	0.1966	3778966	13.5698	60.9473	215.551	95.0514	12.0549	494460	101948	10190	37.83
BW_1177	Lissotriton vulgaris [northern lineage]	Salamandridae tree + Hybrid analysis tests	Poland: Maćkowice	49.857	22.716	(Mars et al., 2024)	(Mars et al., 2024)	3.10007	23538694	20973163	0.193	2741963	13.0737	49.6306	201.697	94.9979	12.3224	496353	103443	10333	37.83
BW_0096	Lissotriton vulgaris x L. montandoni F1 hybrid	Hybrid analysis tests	Captive-bred	NA	NA	(France et al., 2024)	(France et al., 2024)	2.90917	25365296	23805553	0.096	1223481	5.13948	38.0133	171.162	93.8072	13.6082	525256	104954	10182	37.83
BW_0097	Lissotriton vulgaris x L. montandoni F1 hybrid	Hybrid analysis tests	Captive-bred	NA	NA	(France et al., 2024)	(France et al., 2024)	1.65364	13885540	13032790	0.101	699843	5.36986	22.7823	114.561	91.1896	16.7491	514238	100194	9298	37.83
BW_1511	Lissotriton vulgaris x L. montandoni F1 hybrid	Hybrid analysis tests	Captive-bred	NA	NA	(France et al., 2024)	(France et al., 2024)	2.59515	17773824	16567391	0.2915	2281462	13.7708	108.741	343.271	96.6244	10.0187	411331	106348	11134	37.83
BW_0417	Lissotriton vulgaris x L. montandoni F2 hybrid	Hybrid analysis tests	Captive-bred	NA	NA	(France et al., 2024)	(France et al., 2024)	2.54194	19969006	18723054	0.2346	2610434	13.9424	68.2442	252.134	95.2089	11.8665	462862	101072	10170	37.83
BW_0418	Lissotriton vulgaris x L. montandoni F2 hybrid	Hybrid analysis tests	Captive-bred	NA	NA	(France et al., 2024)	(France et al., 2024)	2.61252	20297860	19007022	0.2337	2636797	13.8728	69.6408	257.741	95.331	11.8102	461716	103196	10357	37.83
BW_0419	Lissotriton vulgaris x L. montandoni F2 hybrid	Hybrid analysis tests	Captive-bred	NA	NA	(France et al., 2024)	(France et al., 2024)	2.53611	20319046	19063991	0.2297	2578386	13.5249	67.8446	243.326	95.0508	12.1968	464443	103731	10332	37.83
BW_2134	Mertensiella caucasica	(Extended) Salamandridae tree	Georgia: Goderzi	41.634	42.558	This study	This study	2.27778	17833710	16260910	0.1955	2480536	15.2546	25.8802	119.062	76.4014	28.6508	525462	128860	11842	101.67
BW_2132	Neurergus derjugini	Salamandridae tree	Iran: Nowdeshah, Kermānschāh	35.181	46.254	This study	This study	1.83554	13559644	12259604	0.3552	3695706	30.1454	25.9505	216.877	91.1087	17.9134	474334	89791	8187	40.41
BW_1602	Notophthalmus viridescens	Salamandridae tree + Taricha tree	USA: University of Georgia campus	33.887	-83.352	This study	This study	1.7436	12660434	11725837	0.1055	720037	6.1406	20.4432	68.3464	86.0861	22.7506	549586	123218	11140	67.49
vit007	Ommatotriton nesterovi	Salamandridae tree	Turkey: Subaşi	40.257	28.538	(Kalaentzis et al., 2024)	(Kalaentzis et al., 2024)	2.71548	19565836	18244439	0.7127	12223841	67.0004	32.9942	184.378	93.725	14.56	500736	102608	9727	40.41
vit491 / oph491	Ommatotriton ophryticus	Salamandridae tree	Turkey: Aşağıkoyunlu	41.303	42.489	(Kalaentzis et al., 2024)	(Kalaentzis et al., 2024)	2.23125	15414044	14238339	0.7064	9386554	65.9245	29.206	153.723	93.2108	15.4655	495375	96184	8948	40.41
BW_1609	​Paradactylodon gorganensis [Hynobiidae family]	(Extended) Salamandridae tree	Iran: ShirAbad Cave	36.951	55.039	This study	This study	3.81861	30997994	27610156	0.0259	344808	1.24884	8.16265	27.7876	36.1204	30.2567	313595	66089	8842	NA
BW_1610	Pleurodeles waltl	Salamandridae tree	Unknown	Unknown	Unknown	This study	This study	2.64996	20038906	18387373	0.0883	898883	4.88859	29.1892	56.8086	83.036	25.0642	537450	128160	11598	80.91
BW_1578	Salamandra salamandra	Salamandridae tree	Italy: Peschiera	42.366	13.014	This study	This study	2.47239	18270376	16895565	0.0694	656484	3.88554	19.4782	146.383	76.3756	28.9394	544875	125389	11120	101.67
BW_1577	Salamandrina perspicillata	Salamandridae tree	Italy: Aspromonte	38.167	15.833	This study	This study	2.61636	20708990	18995475	0.0844	910001	4.79062	25.2874	70.0981	75.5295	29.0609	539944	128544	12079	101.67
BW_2205	Taricha granulosa	Taricha tree	USA: California, Valencia Pond	37.008	-121.859	This study	This study	1.0418	7649020	7253862	0.372	1408975	19.4238	55.5934	132.094	91.6739	17.2486	484007	115938	11285	67.49
BW_2206	Taricha granulosa	Taricha tree	USA: California, Valencia Pond	37.008	-121.859	This study	This study	1.08191	7613388	7218706	0.3837	1416301	19.6199	60.2224	139.226	92.091	16.7687	470163	116292	11169	67.49
BW_2211	Taricha rivularis	Taricha tree	USA: California, Orrs National Forest	39.237	-123.392	This study	This study	2.81293	20259334	18708879	0.2264	2501125	13.3687	71.5372	240.829	92.7046	15.8745	469055	114946	11508	67.49
BW_2213	Taricha rivularis	Taricha tree	USA: California, Orrs National Forest	39.237	-123.392	This study	This study	1.18982	8486260	8064197	0.3793	1628619	20.1957	62.3409	153.676	92.1452	16.7112	476170	114230	11080	67.49
BW_2216	Taricha sierrae	Taricha tree	USA: California, Briceburg Canyon	37.605	-119.966	This study	This study	1.17379	8462188	8032720	0.3714	1581833	19.6924	60.5974	153.182	91.924	17.0566	472761	114573	11029	67.49
BW_2220	Taricha sierrae	Taricha tree	USA: California, Briceburg Canyon	37.605	-119.966	This study	This study	0.949856	6915580	6595767	0.3783	1287312	19.5172	51.7155	130.108	91.4758	17.4456	484318	114565	10971	67.49
BW_2223	Taricha torosa	Taricha tree	USA: California, Tuna Canyon	34.047	-118.590	This study	This study	1.02512	7378582	6992891	0.375	1376152	19.6793	54.3791	136.705	91.595	17.1872	482778	114394	10778	67.49
BW_2224	Taricha torosa	Taricha tree	USA: California, Tuna Canyon	34.047	-118.590	This study	This study	0.812613	5921044	5604736	0.3738	1075942	19.197	43.9545	113.344	90.8582	18.1575	496823	114204	10842	67.49
BW_3696	Triturus cristatus	Salamandridae tree	Romania: Budeni	45.768	26.839	(Wielstra et al., 2019)	(Wielstra et al., 2019)	0.872972	5819810	5207364	0.4177	471906	9.06228	78.7474	171.304	98.2169	7.48654	289828	37691	4604	7.44
1788 / PG_1788	Triturus ivanbureschi	Conservation genetics tests	Turkey: Bozdağ	38.367	28.103	(Wielstra et al., 2017)	This study	0.911311	6075404	5505400	0.4021	566624	10.2921	76.819	174.694	98.1384	7.64556	303402	39389	5061	10.45
1789 / PG_1789	Triturus ivanbureschi	Conservation genetics tests	Turkey: Bozdağ	38.367	28.103	(Wielstra et al., 2017)	This study	0.805849	5372324	4765363	0.4067	422609	8.86835	71.5902	168.686	98.0465	7.6721	321141	39693	5180	10.45
1790 / PG_1790	Triturus ivanbureschi	Conservation genetics tests	Turkey: Bozdağ	38.367	28.103	(Wielstra et al., 2017)	This study	0.862946	5752972	4995907	0.3948	475470	9.51719	69.6919	152.464	98.0806	7.60351	315768	39646	5125	10.45
1814 / PG_1814	Triturus ivanbureschi	Conservation genetics tests	Turkey: Karakadılar	40.010	26.940	(Wielstra et al., 2017)	This study	0.953663	6357752	5498669	0.4206	535471	9.73819	83.0358	190.894	98.1486	7.44785	244788	31352	3648	10.45
1815 / PG_1815	Triturus ivanbureschi	Conservation genetics tests	Turkey: Karakadılar	40.010	26.940	(Wielstra et al., 2017)	This study	0.744983	4966552	4491808	0.4225	349200	7.77415	72.6334	164.236	98.0033	7.94846	250561	31120	3781	10.45
1816 / PG_1816	Triturus ivanbureschi	Conservation genetics tests	Turkey: Karakadılar	40.010	26.940	(Wielstra et al., 2017)	This study	0.816997	5446644	4909077	0.4199	404776	8.24546	77.5191	172.823	98.0756	7.5294	299794	40061	4928	10.45
2360 / PG_2360	Triturus ivanbureschi	Conservation genetics tests	Turkey: Keşan	40.917	26.633	(Wielstra et al., 2017)	This study	0.693377	4622512	4044815	0.4154	339783	8.40046	62.7233	144.144	97.932	7.9569	333241	40359	5107	10.45
2361 / PG_2361	Triturus ivanbureschi	Conservation genetics tests	Turkey: Keşan	40.917	26.633	(Wielstra et al., 2017)	This study	0.942106	6280708	5511070	0.4197	500876	9.08854	85.0153	192.587	98.2385	7.14759	302596	40079	5178	10.45
2362 / PG_2362	Triturus ivanbureschi	Conservation genetics tests	Turkey: Keşan	40.917	26.633	(Wielstra et al., 2017)	This study	1.1017	7344688	6378426	0.4387	632288	9.91292	101.847	224.687	98.3083	7.20604	285999	39765	5194	10.45
2579 / PG_2579	Triturus ivanbureschi	Conservation genetics tests	Bulgaria: Shumnatitsa	42.297	23.626	(Wielstra et al., 2017)	This study	1.00319	6687926	5975311	0.4055	614198	10.2789	83.2911	185.114	98.2279	7.40501	283511	38836	4681	10.45
2580 / PG_2580	Triturus ivanbureschi	Conservation genetics tests	Bulgaria: Shumnatitsa	42.297	23.626	(Wielstra et al., 2017)	This study	0.634365	4229102	3752551	0.4147	298767	7.9617	58.6479	130.518	97.9637	7.84542	331602	38929	4913	10.45
2581 / PG_2581	Triturus ivanbureschi	Conservation genetics tests	Bulgaria: Shumnatitsa	42.297	23.626	(Wielstra et al., 2017)	This study	0.849622	5664148	5034210	0.4292	440616	8.75244	80.3615	182.567	98.1519	7.62518	300009	39396	5075	10.45
2605 / PG_2605	Triturus ivanbureschi	Conservation genetics tests	Bulgaria: Bolata	43.384	28.471	(Wielstra et al., 2017)	This study	0.67254	4453910	3886750	0.5085	378875	9.74786	74.0581	143.921	97.6597	8.89207	325547	40281	4828	10.45
2606 / PG_2606	Triturus ivanbureschi	Conservation genetics tests	Bulgaria: Bolata	43.384	28.471	(Wielstra et al., 2017)	This study	0.687216	4581438	3811636	0.454	315580	8.27938	66.6365	157.509	97.8613	8.07635	336677	39847	5045	10.45
2633 / PG_2633	Triturus ivanbureschi	Conservation genetics tests	Bulgaria: Bolata	43.384	28.471	(Wielstra et al., 2017)	This study	0.752678	5017856	4542393	0.4372	479383	10.5535	70.834	156.276	97.9737	7.97019	310185	39120	5026	10.45
2846 / PG_2846	Triturus ivanbureschi	Conservation genetics tests	Greece: Saint Kosmas	41.084	24.669	(Wielstra et al., 2017)	This study	1.06827	7121790	6236925	0.4712	727739	11.6682	104.124	234.288	98.3092	6.91467	286532	39965	5262	10.45
2847 / PG_2847	Triturus ivanbureschi	Conservation genetics tests	Greece: Saint Kosmas	41.084	24.669	(Wielstra et al., 2017)	This study	1.15377	7691794	6807797	0.4653	841401	12.3594	109.193	245.995	98.2542	7.44012	278644	39603	5137	10.45
2848 / PG_2848	Triturus ivanbureschi	Conservation genetics tests	Greece: Saint Kosmas	41.084	24.669	(Wielstra et al., 2017)	This study	0.979765	6531766	5790555	0.4658	688006	11.8815	94.4434	217.818	98.1921	7.36625	293523	40265	5115	10.45
6105 / PG_6105	Triturus ivanbureschi	Conservation genetics tests	Turkey: Safaalan	41.432	28.087	(Wielstra et al., 2017)	This study	1.0107	6737996	6087110	0.3879	574511	9.43816	82.7791	175.654	98.245	7.33846	289429	40119	4901	10.45
6106 / PG_6106	Triturus ivanbureschi	Conservation genetics tests	Turkey: Safaalan	41.432	28.087	(Wielstra et al., 2017)	This study	0.692745	4618298	4125665	0.3741	342717	8.30695	55.6647	116.264	97.8375	8.3147	331385	40129	4847	10.45
6107 / PG_6107	Triturus ivanbureschi	Conservation genetics tests	Turkey: Safaalan	41.432	28.087	(Wielstra et al., 2017)	This study	0.884934	5899558	5336554	0.3905	504888	9.46094	73.4527	153.553	98.1018	7.5183	297451	40186	4927	10.45
BW_0882 / PG_0882	Triturus ivanbureschi [Captive population]	Conservation genetics tests	Turkey: near Cerkezköy	Unknown	Unknown	This study	This study	1.17254	8550542	7955702	0.3603	983667	12.3643	81.7156	281.819	97.7251	7.97315	382594	40664	5426	10.45
BW_0883 / PG_0883	Triturus ivanbureschi [Captive population]	Conservation genetics tests	Turkey: near Cerkezköy	Unknown	Unknown	This study	This study	1.45666	10712064	9992028	0.3594	1242790	12.4378	100.903	340.431	97.9674	7.50008	359016	40464	5367	10.45
BW_0885 / PG_0885	Triturus ivanbureschi [Captive population]	Conservation genetics tests	Turkey: near Cerkezköy	Unknown	Unknown	This study	This study	1.68235	12271502	11228287	0.231	814732	7.25607	73.3452	272.809	97.7571	7.97682	456185	41449	5776	10.45
BW_2390 / RMNH RenA 46931-2390	Triturus karelinii	Salamandridae tree	Iran: Qu’Am Shahr	36.436	52.803	(Wielstra et al., 2019)	(Wielstra et al., 2019)	0.674754	4468572	3902959	0.4997	449469	11.5161	70.2388	151.606	97.6102	8.79356	332279	40837	4874	10.45
BW_3275	Triturus macedonicus	Salamandridae tree	Albania: Bejar	40.429	19.850	(Wielstra et al., 2019)	(Wielstra et al., 2019)	0.976618	6510790	5851978	0.4121	624029	10.6636	82.9942	186.422	98.2528	7.1713	288855	38327	4805	8.8
BW_5017	Triturus marmoratus	Salamandridae tree	France: Jublains	48.252	-0.473	(Kazilas et al., 2024)	(Kazilas et al., 2024)	0.911435	6076230	5515178	0.4203	544755	9.87738	83.1516	163.636	97.8087	7.95375	309051	56254	5995	24
BW_1616	Tylototriton vietnamensis	Performance statistics only	Vietnam: Mau Son	21.839	106.931	This study	This study	6.4882	56543192	52479882	0.071	2178294	4.15072	55.1274	160.651	87.3577	20.5096	531036	126597	12365	80.91
BW_1617	Tylototriton wenxianensis	Salamandridae tree	Unknown	Unknown	Unknown	This study	This study	5.81923	44660606	41180837	0.0878	2105326	5.11239	59.3048	178.3	87.8784	20.6982	511228	128478	12368	80.91
	* = The main analysis/goal this sample was used for throughout this study (note that all samples were used to gather general performance statistics of NewtCap)
	*** = These coverage and depth statistics apply to the data of the mapped reads after the main pre-processing/clean-up steps were performed for this study (i.e., they apply to the deduplicated BAM files)
	*** = Divergence times with respect to Triturus dobrogicus, based on estimations from De Visser et al., in prep
